# Supplementary material for: Life Cycle Simplifications in Aphids Drive Changes in Evolutionary Rates and Selection Regimes
Source: Mol Biol Evol. 2025 Dec 1;42(12):msaf307. doi: 10.1093/molbev/msaf307 (PMC12696414; doi:10.1093/molbev/msaf307)
Supplement: msaf307_Supplementary_Data [file msaf307_supplementary_data.zip]

Archive with 5 entries (5 files):
- Suplementary_Figures.docx
- Table_S1.xlsx
- Table_S2.xlsx
- Table_S3.xlsx
- Table_S4.xlsx
