# Supplementary material for: Life Cycle Simplifications in Aphids Drive Changes in Evolutionary Rates and Selection Regimes
Source: Mol Biol Evol. 2025 Dec 1;42(12):msaf307. doi: 10.1093/molbev/msaf307 (PMC12696414; doi:10.1093/molbev/msaf307)
Supplement: msaf307_Supplementary_Data [file msaf307_supplementary_data.zip › Table_S1.xlsx]

## Sheet: Table S1
Species	Family	Sub_Family	Tribe	Life-cycle1	Genome_size (in base pair)	Contig_N50	Scaffold_N50	Scaffold_number	Chromosome_assemblies	ID/Version	Source	Publication	Used_for_Codeml_and_RELAX_analyses
Adelges_cooleyi	Adelgidae	-	Adelgini	Heteroecious	270197466	7175929	14867064	840	-	GCF_023614345.1	NCBI	(Dial et al., 2024) https://doi.org/10.1093/g3journal/jkad224	No
Aphis_craccivora	Aphididae	Aphidinae	Aphidini	Monoecious	318873360	31022	50693	17780	-	GCA_009835225.1	NCBI	(Voronova et al., 2020) https://doi.org/10.1016/j.ijbiomac.2019.12.276	Yes
Aphis_fabae	Aphididae	Aphidinae	Aphidini	Heteroecious	368276426	9808266	95798667	373	4	JIC1_v2	zenodo2	(Mathers et al., 2022) https://doi.org/10.5281/zenodo.5908005	Yes
Aphis_glycines	Aphididae	Aphidinae	Aphidini	Heteroecious	303155567	1999963	2507488	941	-	v2.1	BIPAA3	(Mathers, 2020) https://doi.org/10.1534/g3.119.400954	Yes
Aphis_gossypii	Aphididae	Aphidinae	Aphidini	Monoecious	334871293	3973335	89127860	505	4	GCF_020184175.1	NCBI	(Zhang et al., 2022) https://doi.org/10.1111/1755-0998.13521	Yes
Aphis_rumicis	Aphididae	Aphidinae	Aphidini	Monoecious	362664426	6317920	38147206	243	-	v1	zenodo	(Mathers et al., 2022) https://doi.org/10.5281/zenodo.5908005	Yes
Aphis_thalictri	Aphididae	Aphidinae	Aphidini	Monoecious	363271533	37360832	37360832	351	-	v1	zenodo	(Mathers et al., 2022) https://doi.org/10.5281/zenodo.5908005	Yes
Melanaphis_sacchari	Aphididae	Aphidinae	Aphidini	Monoecious	355491910	9323848	90803960	135	4	GCA_038630835.1	NCBI	(Zhao et al., 2024) https://doi.org/10.1093/g3journal/jkae223	Yes
Rhopalosiphum_maidis	Aphididae	Aphidinae	Aphidini	Heteroecious	326023155	9046396	93298903	220	4	GCF_003676215.2	NCBI	(Shakir et al., 2019) https://doi.org/10.1093/gigascience/giz033	Yes
Rhopalosiphum_nymphaeae	Aphididae	Aphidinae	Aphidini	Heteroecious	324399055	12665797	12665797	91	-	GCA_036289425.1	NCBI	(Wang et al., 2024) https://doi.org/10.1038/s41597-024-03043-3	Yes
Rhopalosiphum_padi	Aphididae	Aphidinae	Aphidini	Heteroecious	338184925	14338858	92921235	35	4	GCF_020882245.1	NCBI	no associated publication	Yes
Acyrthosiphon_pisum	Aphididae	Aphidinae	Macrosiphini	Monoecious	525769313	528761	164566816	557	4	JIC1_v1	BIPAA	(Mathers et al. 2021) https://doi.org/10.1093/molbev/msaa246	Yes
Brachycaudus_cardui	Aphididae	Aphidinae	Macrosiphini	Heteroecious	347409635	102562	187837	15055	-	v1.1	zenodo	(Mathers et al., 2022) https://doi.org/10.5281/zenodo.5908005	Yes
Brachycaudus_helichrysi	Aphididae	Aphidinae	Macrosiphini	Heteroecious	336120010	109026	174552	14857	-	v1.1	zenodo	(Mathers et al., 2022) https://doi.org/10.5281/zenodo.5908005	Yes
Brachycaudus_klugkisti	Aphididae	Aphidinae	Macrosiphini	Monoecious	342545596	49866	99600	15105	-	v1.1	zenodo	(Mathers et al., 2022) https://doi.org/10.5281/zenodo.5908005	Yes
Brevicoryne_brassicae	Aphididae	Aphidinae	Macrosiphini	Monoecious	355793154	39952	41382134	15790	8	v2	zenodo	(Mathers et al., 2022) https://doi.org/10.5281/zenodo.5908005	Yes
Diuraphis_noxia	Aphididae	Aphidinae	Macrosiphini	Monoecious	445915189	85015780	85015780	22	-	GCA_037042655.1	NCBI	(Burger et al., 2025) https://doi.org/10.1093/bib/bbaf105	Yes
Dysaphis_plantaginea	Aphididae	Aphidinae	Macrosiphini	Heteroecious	394028042	546706	87288808	1072	6	v4.1	BIPAA	(Olvera-Vazquez., 2025) https://doi.org/10.1093/molbev/msaf238	Yes
Macrosiphum_albifrons	Aphididae	Aphidinae	Macrosiphini	Monoecious	553610527	1127481	184866967	1309	5	v1	zenodo	(Mathers et al., 2022) https://doi.org/10.5281/zenodo.5908005	Yes
Macrosiphum_euphorbiae	Aphididae	Aphidinae	Macrosiphini	Heteroecious	560308062	731014	107701247	1914	5	GCA_949089665.1	NCBI	(Whitehead et al., 2023) https://doi.org/10.1101/2023.05.28.542558	Yes
Metopolophium_dirhodum	Aphididae	Aphidinae	Macrosiphini	Monoecious	480811620	7032305	41762923	67	9	GCF_019925205.1	NCBI	(Zhu et al., 2022) https://doi.org/10.21203/rs.3.rs-1299497/v1	Yes
Myzus_cerasi	Aphididae	Aphidinae	Macrosiphini	Heteroecious	405711039	17908	23273	49286	-	v1.1	BIPAA	(Thorpe et al., 2018) https://doi.org/10.1093/gbe/evy183	Yes
Myzus_ligustri	Aphididae	Aphidinae	Macrosiphini	Monoecious	349596084	35191	74669	17355	-	v1.1	zenodo	(Mathers et al., 2022) https://doi.org/10.5281/zenodo.5908005	Yes
Myzus_lythri	Aphididae	Aphidinae	Macrosiphini	Heteroecious	327811483	148880	232050	10894	-	v1.1	zenodo	(Mathers et al., 2022) https://doi.org/10.5281/zenodo.5908005	Yes
Myzus_persicae	Aphididae	Aphidinae	Macrosiphini	Heteroecious	383075715	3783183	68211538	299	6	GCA_029232275.1	NCBI	(Feng et al., 2022) https://doi.org/10.1111/pbi.13992	Yes
Myzus_varians	Aphididae	Aphidinae	Macrosiphini	Heteroecious	327999708	118485	239570	8197	-	v1.1	zenodo	(Mathers et al., 2022) https://doi.org/10.5281/zenodo.5908005	Yes
Nasonovia_ribisnigri	Aphididae	Aphidinae	Macrosiphini	Heteroecious	411614453	259518	259518	5225	-	GCA_027563435.1	NCBI	(Garrett, 2022) https://wrap.warwick.ac.uk/168966/	Yes
Neotoxoptera_formosana	Aphididae	Aphidinae	Macrosiphini	Monoecious	371791193	2771963	66908218	357	6	GCA_022818045.1	NCBI	(Ye et al., 2022) https://doi.org/10.1093/g3journal/jkac164	Yes
Pentalonia_nigronervosa	Aphididae	Aphidinae	Macrosiphini	Monoecious	375222927	64073	104003	18328	-	GCA_014851325.1	NCBI	(Mathers et al., 2020) https://doi.org/10.1534/g3.120.401358	Yes
Phorodon_humuli	Aphididae	Aphidinae	Macrosiphini	Heteroecious	329899276	114736	59716478	8449	6	v2	zenodo	(Mathers et al., 2022) https://doi.org/10.5281/zenodo.5908005	Yes
Sitobion_avenae	Aphididae	Aphidinae	Macrosiphini	Monoecious	393018683	244192	807389	27478	-	v1	zenodo	(Mathers et al., 2022) https://doi.org/10.5281/zenodo.5908005	No
Sitobion_miscanthi	Aphididae	Aphidinae	Macrosiphini	Monoecious	403068467	1918839	37523352	833	9	v2	zenodo	(Mathers et al., 2022) https://doi.org/10.5281/zenodo.5908005	Yes
Therioaphis_trifolii	Aphididae	Calaphidinae	Therioaphidini	Monoecious	541299359	2544558	44770504	575	8	GCA_027580255.1	NCBI	(Huang et al., 2023) https://doi.org/10.1038/s41597-023-02179-y	No
Chaitophorus_viminalis	Aphididae	Chaitophorinae	Chaitophorini	Monoecious	411837257	95547	136013	170214	-	GCA_025469195.1	NCBI	(Smith et al., 2022) 10.1371/journal.pgen.1010195	No
Periphyllus_acericola	Aphididae	Chaitophorinae	Chaitophorini	Monoecious	405379013	1546004	40598107	469	9	GCA_949715065.1	NCBI	(Crowley, 2024) https://doi.org/10.12688/wellcomeopenres.23341.1	No
Sipha_flava	Aphididae	Chaitophorinae	Siphini	Monoecious	353179758	163055	1686648	1923	-	GCF_003268045.1	NCBI	no associated publication	No
Drepanosiphum_platanoidis	Aphididae	Drepanosiphinae	Drepanosiphini	Monoecious	284524492	666369	24435353	64	15	GCA_948098885.1	NCBI	(Crowley et al., 2023) https://doi.org/10.12688/wellcomeopenres.20169.1	No
Eriosoma_lanigerum	Aphididae	Eriosomatinae	Eriosomatidini	Heteroecious	334868328	157895	62861676	7146	6	GCA_013282895.1	NCBI	(Biello et al., 2021) https://doi.org/10.1111/1755-0998.13258	No
Tetraneura_akinire	Aphididae	Eriosomatinae	Tetraneurini	Heteroecious	343116958	37099	10418427	10720	-	GCA_021307375.1	NCBI	(Korgaonkar et al., 2021) https://doi.org/10.1016/j.cub.2021.01.104	No
Geopemphigus_sp.	Aphididae	Fordinae	Fordini	Heteroecious	244380868	35608	41915	35406	-	GCA_025469175.1	NCBI	(Smith et al., 2022) 10.1371/journal.pgen.1010195	No
Schlechtendalia_chinensis	Aphididae	Fordinae	Fordini	Heteroecious	280427550	3390999	20581381	208	13	GCA_019022885.1	NCBI	(Wei et al., 2021) https://doi.org/10.1101/2021.02.17.431348	No
Hormaphis_cornu	Aphididae	Hormaphidinae	Hormaphidini	Heteroecious	319692780	66442	36083769	11241	9	GCA_017140985.1	NCBI	(Korgaonkar et al., 2021) https://doi.org/10.1016/j.cub.2021.01.104	No
Cinara_cedri	Aphididae	Lachninae	Eulachnini	Monoecious	396042769	282646	1238776	2842	-	GCA_902439185.1	NCBI	(Julca et al., 2020) https://doi.org/10.1093/molbev/msz261	No
Tuberolachnus_salignus	Aphididae	Lachninae	Lachnini	Monoecious	456773275	5549255	45837389	100	10	GCA_956483605.1	NCBI	(Crowley et al., 2024) https://doi.org/10.12688/wellcomeopenres.20646.1	No
Pemphigus_obesinymphae	Aphididae	Pemphiginae	Pemphigini	Heteroecious	657710021	34449	43652	126996	-	GCA_025469235.1	NCBI	(Smith et al., 2022) 10.1371/journal.pgen.1010195	No
Daktulosphaira_vitifoliae	Phyloxeridae	-	Phylloxerini	Monoecious	282588554	72133	45892627	8544	-	GCF_025091365.1	NCBI	(Li et al., 2023) https://doi.org/10.1093/molbev/msad271	No
1From R. L. Blackman and V. F. Eastop: 1984 (978-0-471-90426-7), 1994 (978-0-85198-877-1).
2Zenodo: https://zenodo.org/
3BIPAA: https://bipaa.genouest.org
