# Supplementary material for: Life Cycle Simplifications in Aphids Drive Changes in Evolutionary Rates and Selection Regimes
Source: Mol Biol Evol. 2025 Dec 1;42(12):msaf307. doi: 10.1093/molbev/msaf307 (PMC12696414; doi:10.1093/molbev/msaf307)
Supplement: msaf307_Supplementary_Data [file msaf307_supplementary_data.zip › Table_S2.xlsx]

## Sheet: Table S2
Table S2: Summary of Codeml and RELAX analyses for each of the 9304 orthologs. This table also includes putative gene function.
a M0_dnds_bg: estimated dN/dS for the background for the two-rate model (M0), b M0_dnds_fg: estimated dN/dS for the foreground (i.e. terminal branches leading to monoecious and heteroecious species) for the two-rate model (M0), c M1_dnds_mono: estimated dN/dS for the background for the three-rate model (M1),
d M1_dnds_mono: estimated dN/dS for the monoecious terminal branches for the three-rate model (M1), e M1_dnds_het: estimated dN/dS for the heteroecious terminal branches for the three-rate model (M1), f diff(het-mono): difference in dN/dS between heteroecious and monoecious terminal branches for the three-rate model (M1)
g: p-value from the likelihood ratio test between M0 and M1/MM/MH models, h: adjusted p-value with BH correction
i: values for the three estimated dN/dS classes for the reference branches in the MM or MH model, j: values for the three estimated dN/dS classes for the terminal branches leading to monoecious species (MM model) or heteroecious species (MH model)
k: proportion of sites belonging to the three different classes of dN/dS for reference and test branches, l: type of selection (k<1: relaxed selection on test branches, k>1: intensified selection on test branches)
	Codeml								RELAX - with terminal branches leading to monoecious species designated as test branches												RELAX - with terminal branches leading to heteroecious species designated as test branches
geneID	M0_dnds_bga	M0_dnds_fgb	M1_dnds_bgc	M1_dnds_monod	M1_dnds_hete	diff (het-mono)f	p.valueg	p.adjh	MM_dnds_ref1 i	MM_dnds_ref2 i	MM_dnds_ref3 i	MM_dnds_mono1 j	MM_dnds_mono2 j	MM_dnds_mono3 j	MM_prop1 k	MM_prop2 k	MM_prop3 k	p.value g	p.adj h	k-value l	MH_dnds_ref1 i	MH_dnds_ref2 i	MH_dnds_ref3 i	MH_dnds_het1 j	MH_dnds_het2 j	MH_dnds_het3 j	MH_prop1 k	MH_prop2 k	MH_prop3 k	p.value g	p.adj h	k-value l	putative gene function
LOC132916892	0.03098	0.04423	0.03092	0.0541	0.03491	-0.01919	0.00881092	0.0789757	0.0104556	0.0277063	2.5159	0.0259132	0.0565617	2.09388	0.189265	0.799106	0.0116285	0.0156473	0.100889	0.800989	0.0158567	0.0409019	1.25353	0.00253968	0.00995842	1.38519	0.175077	0.793194	0.0317293	0.0133964	0.0917923	1.44196	brun - trafficking protein particle complex subunit brun
LOC132916893	0.08262	0.08812	0.08263	0.08612	0.09009	0.00397	0.861599	0.942985	0.109711	0.144047	321.96	0.117644	0.15314	268.273	0.977083	0.0221309	0.000785977	0.81858	0.917157	0.968408	0.00603548	0.0694111	1.24389	0.00378741	0.054423	1.26889	0.144321	0.792313	0.0633656	0.721985	0.855931	1.09119	LOC132916893 - nucleolin-like
LOC132916891	0.05167	0.04751	0.05162	0.05543	0.03977	-0.01566	0.457487	0.69886	0.0331054	0.121737	1	0.0510521	0.159097	1	0.775231	0.224769	0	0.443017	0.651075	0.872904	0.050757	0.0749183	1	0.0344136	0.05344	1	0	1	0	0.441305	0.650978	1.13037	LOC132916891 - SOSS complex subunit B homolog
LOC132916894	0.39771	0.33486	0.39766	0.34516	0.32462	-0.02054	0.61586	0.806015	0.0761169	0.25503	1.83718	0.0698796	0.24372	1.87466	0.243652	0.589388	0.16696	0.892219	0.959012	1.0332	0.175091	0.223187	1.91385	0.18369	0.23259	1.87997	0.479826	0.358171	0.162003	0.899569	0.960366	0.972484	LOC132916894 - tudor domain-containing 6-like
LOC132916895	0.16072	0.23026	0.1606	0.21216	0.25625	0.04409	0.442196	0.687876	0.160248	0.242334	3.1145	0.13147	0.207904	3.5215	0.185967	0.80242	0.0116125	0.577029	0.755195	1.10811	0.0546495	0.234118	1	0.0821758	0.287028	1	0.614568	0.244974	0.140458	0.606492	0.776205	0.859668	LOC132916895 - transmembrane protein 70 homolog, mitochondrial
LOC132916896	0.06421	0.04142	0.06421	0.04885	0.03442	-0.01443	0.170972	0.418936	1.13395e-09	0.372238	1	0.000139811	0.653239	1	0.910266	0.0714595	0.0182744	0.152342	0.36091	0.430887	0.0219706	0.107963	1	0.00640157	0.0526065	1	0.912681	0.0495431	0.0377757	0.189792	0.40703	1.32298	LOC132916896 - elongation factor Tu, mitochondrial-like
LOC132916898	0.13655	0.13634	0.13647	0.14339	0.12854	-0.01485	0.565796	0.773519	0.00894937	0.0218438	1.5588	0.0330659	0.0630267	1.37837	0.803259	0.0937717	0.102969	0.53846	0.726879	0.722885	0.0150806	0.0497187	1.3674	0.00276124	0.0147542	1.55203	0.341531	0.555035	0.103434	0.539482	0.72816	1.40477	LOC132916898 - probable peptidoglycan muropeptide transporter SLC46
LOC132916900	0.08154	0.0816	0.08157	0.08449	0.07838	-0.00611	0.711546	0.866408	0.0702851	0.116512	85.4588	0.0883909	0.140271	58.21	0.811337	0.188315	0.000347563	0.315274	0.535568	0.913675	0.0932028	0.114394	59.0745	0.0753203	0.0941614	85.1967	0.787757	0.211895	0.00034855	0.313827	0.53611	1.08977	LOC132916900 - BOS complex subunit ncln
LOC132916901	0.05272	0.05496	0.05269	0.05674	0.05314	-0.0036	0.744146	0.882429	0.0175638	1	1.29189	3.20266e-18	1	12.8379	0.942078	0.0545163	0.00340617	0.0518733	0.201426	9.9662	0	0.0311041	3.82791	0	0.0701171	2.79526	0.468506	0.513897	0.0175973	0.231453	0.454504	0.765784	l(3)72Dn - UTP4 small subunit processome component l(3)72Dn
LOC132916899	0.12184	0.11603	0.12165	0.16397	0.07106	-0.09291	1.12161e-07	4.84015e-05	0.0608175	0.105504	3.81506	0.186934	0.260005	2.22994	0.917624	0.0750125	0.0073639	2.25653e-08	1.90861e-05	0.598955	0.192738	0.237333	2.51152	0.0665298	0.0937141	4.55321	0.959084	0.035372	0.00554411	2.24267e-08	1.49042e-05	1.64606	LOC132916899 - uncharacterized LOC132916899
LOC132916902	0.09901	0.12987	0.09897	0.15196	0.10425	-0.04771	0.049476	0.216768	0.0880461	0.137915	5.18444	0.133856	0.194061	3.90381	0.942646	0.0433868	0.0139676	0.152726	0.361291	0.827603	0.130703	0.157518	4.01051	0.086605	0.108388	5.31134	0.755408	0.23117	0.0134229	0.151552	0.360233	1.20226	r-l - rudimentary-like
LOC132916903	0.07415	0.09057	0.07416	0.12269	0.05886	-0.06383	6.63349e-05	0.00404397	0	0.0233533	1.20963	0	0.107056	1.11984	0.051359	0.903928	0.0447133	8.84481e-05	0.00461817	0.594729	0.0484911	0.127361	1	0.000377808	0.00467069	1	0.546209	0.380622	0.073169	8.00537e-05	0.00442295	2.60415	LOC132916903 - uncharacterized LOC132916903
LOC132916904	0.10405	0.10912	0.10407	0.10761	0.11079	0.00318	0.894054	0.959653	0.111917	0.310368	10.4793	0.115119	0.315082	10.1669	0.955172	0.0422021	0.00262577	0.929416	0.979266	0.987117	0.115574	0.316937	10.294	0.112926	0.313049	10.555	0.958853	0.0385446	0.00260234	0.939123	0.983468	1.01074	LOC132916904 - retinol dehydrogenase 12-like
LOC132916905	0.08247	0.15057	0.08226	0.1687	0.12546	-0.04324	0.48813	0.720768	0.0470188	0.0795985	4.95855	0.0571025	0.0934885	4.4788	0.255038	0.717786	0.0271758	0.809757	0.911944	0.936445	0.0688628	0.0840108	4.31694	0.0574913	0.0710849	4.76453	0.183948	0.787376	0.0286761	0.81216	0.91194	1.06745	roh - reduction of Rh1
LOC132916906	0.05105	0.05517	0.05103	0.06265	0.04619	-0.01646	0.0209727	0.132291	0.0127627	0.0289927	1.82445	0.0284367	0.0555605	1.63366	0.42686	0.553925	0.019215	0.01758	0.107787	0.8163	0.0288872	0.0396699	1.36343	0.0113149	0.016898	1.4799	0.150305	0.822199	0.0274962	0.0240137	0.129521	1.26444	LOC132916906 - unconventional myosin-XVIIIa-like
LOC132916908	0.18487	0.13849	0.18488	0.13807	0.13904	0.00097	0.958713	0.990876	0.0959354	0.345683	10.4587	0.0922882	0.339665	10.8726	0.885963	0.107998	0.00603821	0.844183	0.93248	1.01653	0.0859441	0.352022	11.0678	0.0896804	0.358453	10.6159	0.866929	0.127198	0.00587254	0.836055	0.92748	0.982659	LOC132916908 - Fanconi anemia group J protein homolog
LOC132916909	0.03544	0.03638	0.0354	0.03417	0.03947	0.0053	0.569268	0.775926	0.0146316	0.0386405	1.4245	0.00893403	0.026427	1.48458	0.468152	0.518571	0.0132773	0.398868	0.612833	1.11677	0	0.0280143	1.88953	0	0.0404435	1.76998	0.23619	0.755097	0.00871249	0.381689	0.600276	0.89729	LOC132916909 - optomotor-blind protein-like
LOC132916910	0.04408	0.04444	0.04407	0.03853	0.05025	0.01172	0.227465	0.48462	0.0650544	0.0867112	52.361	0.0565111	0.0764473	64.206	0.988543	0.0111581	0.000299059	0.521117	0.714377	1.05152	0.00705948	0.061462	1	0.0113973	0.080492	1	0.540428	0.428841	0.0307317	0.454512	0.662466	0.903297	Pp2C1 - protein phosphatase 2C
LOC132916912	0.08528	0.08288	0.08524	0.08876	0.07734	-0.01142	0.501009	0.731039	0.026003	0.2256	3.09544	0.0376699	0.262431	2.75984	0.884966	0.0888717	0.026162	0.682987	0.829422	0.89844	0.0385304	0.0802919	2.45684	0.0261075	0.0593948	2.73551	0.701079	0.266232	0.0326891	0.923306	0.975239	1.11953	LOC132916912 - catalase
LOC132916913	0.08644	0.08624	0.08647	0.10606	0.06492	-0.04114	0.000255744	0.00914342	0.0173686	0.0200154	1	0.0609589	0.0672287	1	0.394227	0.547505	0.0582682	0.000287852	0.00970658	0.690228	0	0.588709	1.0028	0	0.343513	1.00566	0.791904	0.208096	0	8.90094e-05	0.00467878	2.01677	LOC132916913 - peroxidase-like
LOC132916915	0.11592	0.13034	0.11587	0.15768	0.10127	-0.05641	0.220337	0.475972	0.0486559	0.0525432	29.6178	0.129354	0.136259	9.89872	0.590833	0.40563	0.00353717	0.0220057	0.123264	0.67655	0.130703	0.174274	9.81104	0.0491684	0.0752773	29.3906	0.959267	0.037175	0.00355772	0.0219973	0.123266	1.48047	LOC132916915 - eclosion hormone-like
LOC132916916	0.13919	0.11603	0.13935	0.12742	0.10472	-0.0227	0.396908	0.648428	0.140801	0.15211	2.83819	0.170421	0.182729	2.56401	0.462516	0.530431	0.00705315	0.479715	0.680999	0.902609	0.11827	0.353417	1.09567	0.0924305	0.313421	1.10729	0.779566	0.189615	0.0308186	0.49927	0.698096	1.11547	CRIF - growth arrest and DNA damage-inducible proteins-interacting protein CRIF
LOC132916917	0.0001	0.00629	0.0001	0.00776	0.00528	-0.00248	0.789846	0.90654	0.00237242	0.00485143	4.17587	2.14967e-15	1.17076e-13	2942.92	0.30015	0.698848	0.00100227	0.264541	0.486467	5.58807	0	0	2343.28	0	0	2280.11	0.834767	0.164376	0.000857324	1	1	0.996478	hoip - NHP2-like protein 1 hoip
LOC132916914	0.06175	0.07441	0.06182	0.08343	0.06407	-0.01936	0.517896	0.741613	0.00944312	0.0116237	4.36326	0.0286086	0.0335178	3.07402	0.657616	0.323324	0.0190601	0.861898	0.942429	0.762267	0.0294998	0.0304261	2.90926	0.00882928	0.00920342	4.19343	0.884113	0.0958456	0.0200412	0.866013	0.943156	1.34237	Mlf - myeloid leukemia factor
LOC132916918	0.06493	0.06009	0.06491	0.06708	0.05176	-0.01532	0.143767	0.385256	0.00914784	0.0397215	1.37186	0.0198874	0.0677312	1.30195	0.0653866	0.908832	0.0257819	0.0860324	0.263045	0.83457	0.0582698	0.0745645	1.1186	0.0322932	0.0434945	1.14494	0.950342	0.0140172	0.0356407	0.0877431	0.264024	1.20763	Myo95E - Myosin 95E
LOC132916919	0.13032	0.14372	0.13045	0.17031	0.11732	-0.05299	0.0876725	0.297703	0.0229017	0.0247971	1.84606	0.0690108	0.073007	1.54341	0.833614	0.0904133	0.075973	0.643177	0.802591	0.70792	0.0466798	0.0632148	1.16126	0.0058765	0.00976931	1.2848	0.565678	0.318313	0.116009	0.635662	0.795775	1.67626	Coq2 - ubiquinone biosynthesis protein COQ2, mitochondrial
LOC132916920	0.08953	0.12004	0.08953	0.12327	0.11634	-0.00693	0.89526	0.960062	0.0212378	0.164455	3.34399	0.0262768	0.18171	3.12815	1.01659e-18	1	0	0.824341	0.920176	0.944729	0.178798	0.180489	1.20386	0.162584	0.164207	1.21626	0	1	0	0.82771	0.922371	1.05522	LOC132916920 - COX assembly mitochondrial protein 2 homolog
LOC132916922	0.24448	0.20106	0.24448	0.20318	0.19839	-0.00479	0.921965	0.974215	0.0492372	0.138436	1.81184	0.0455765	0.131587	1.83968	0.455126	0.457822	0.0870526	0.968777	0.999882	1.02566	0.0367505	0.101811	1.97796	0.0385572	0.105247	1.95846	0.0362069	0.888052	0.075741	0.967214	0.996106	0.985473	LOC132916922 - protein takeout-like
LOC132916923	0.24362	0.2875	0.24365	0.28437	0.29069	0.00632	0.921415	0.974111	0.0769977	0.0785189	2.69138	0.027709	0.0284776	3.99361	0.588406	0.33219	0.0794041	0.313713	0.53387	1.39861	0.0195203	0.0401703	4.05712	0.0610144	0.101885	2.70473	0.504139	0.417576	0.0782858	0.314587	0.536557	0.710476	LOC132916923 - protein takeout-like
LOC132916924	0.17747	0.1659	0.17747	0.17132	0.16148	-0.00984	0.592778	0.790711	0.186733	0.201324	41.5306	0.191062	0.20578	39.4699	0.994909	0.0042532	0.000837311	0.812866	0.913394	0.986343	0.190847	0.220781	41.198	0.186914	0.216627	43.1696	0.994313	0.0048685	0.000818045	0.828098	0.922371	1.01257	LOC132916924 - NPC intracellular cholesterol transporter 1-like
LOC132916925	0.12317	0.11646	0.12317	0.14165	0.09253	-0.04912	0.00874582	0.0786955	0	0.6408	1	0	1	1	0.786651	0.213349	0	0.00645512	0.061035	1.04981e-13	0	0.137779	1	0	0.00209491	1	0.436683	0.417745	0.145573	0.0257876	0.134791	3.11197	LOC132916925 - dnaJ homolog subfamily C member 21
LOC132916926	0.13637	0.09042	0.13646	0.08049	0.10398	0.02349	0.168392	0.41625	0.0301067	0.150434	1	0.0151247	0.103676	1	0.710521	0.216356	0.0731231	0.310912	0.531521	1.19652	0	0.662927	1.00233	0	0.847795	1.00093	0.843698	0.156302	0	0.197799	0.416092	0.401655	LOC132916926 - apoptosis-inducing factor 3-like
LOC132916927	0.00129	0.00364	0.00129	0.00828	0.0001	-0.00818	0.011447	0.0912622	0	0	1.5488	0	0	76.1126	0.564886	0.434579	0.000534849	0.0559699	0.209134	9.9027	7.18627e-06	0.0075024	161.904	2.08524e-37	7.03057e-16	5692625542600874	0.47398	0.525898	0.000121949	0.155588	0.364631	7.1315	AP-1mu - adaptor protein complex 1, mu subunit
LOC132916928	0.10584	0.11841	0.10586	0.13229	0.10619	-0.0261	0.305168	0.561875	0.126896	0.162008	40.9525	0.171785	0.211596	23.7538	0.956763	0.0429213	0.000315982	0.177566	0.392198	0.853285	0.172605	0.173432	23.205	0.12776	0.128476	39.7602	0.00384227	0.995836	0.000322091	0.177577	0.391604	1.17126	LOC132916928 - DNA repair protein XRCC3
LOC132916930	0.01617	0.03422	0.01615	0.04046	0.02712	-0.01334	0.318162	0.574337	0.0112677	0.0115198	1.86793	0.0219677	0.0223854	1.70205	0.00248917	0.980983	0.0165276	0.595969	0.767859	0.851167	0	0.197038	1	0	2.05335e-12	1	0.893929	0.0671104	0.0389604	0.492774	0.693087	16.5675	LOC132916930 - protein MEMO1
LOC132916931	0.09128	0.04797	0.09105	0.05707	0.03855	-0.01852	0.469912	0.708573	0.0665347	0.0677073	1.04356	0.100922	0.102425	1.03674	0	1	0	0.433929	0.642571	0.846265	0.0962957	0.102291	1.40986	0.0632525	0.0679233	1.49957	0	1	0	0.432978	0.643519	1.17959	LOC132916931 - large ribosomal subunit protein mL63
LOC132916932	0.31201	0.26975	0.31209	0.2803	0.25822	-0.02208	0.612972	0.803427	0.168595	0.484106	9.88531	0.194127	0.512738	8.24479	0.866778	0.121379	0.0118434	0.506949	0.703558	0.920793	0.197079	0.438417	7.90246	0.170951	0.407875	9.47065	0.849638	0.1377	0.0126618	0.501432	0.699135	1.08757	LOC132916932 - odorant receptor 46a-like
LOC132916929	0.08631	0.04635	0.08616	0.0342	0.06047	0.02627	0.211824	0.467329	0.0388871	0.0888058	1.00233	0.0190351	0.0521306	1.00284	0.468792	0.531208	0	0.200781	0.419223	1.22001	0.0255629	0.0893624	1.00233	0.0501407	0.139273	1.0019	0.830427	0.169573	0	0.202564	0.421246	0.816264	LOC132916929 - protein Fer3-like
LOC132916933	0.0106	0.01115	0.0106	0.01068	0.01166	0.00098	0.952355	0.988396	0.0172419	0.0884505	1.00393	0.0163101	0.0855634	1.00399	0.992638	0.00736232	0	0.96735	0.999137	1.01368	0.00640975	0.0197227	1.87322	0.00705622	0.0212525	1.85098	0.223604	0.776396	0	0.962333	0.993742	0.980972	LOC132916933 - protein drumstick-like
LOC132916934	0.28989	0.36929	0.29001	0.41013	0.33247	-0.07766	0.245366	0.50484	0.0683976	0.805477	1195.91	0.110286	0.837115	338.499	0.854814	0.14071	0.00447597	0.218785	0.43984	0.8219	0.136883	1	369.135	0.0925703	1	1180.71	0.908356	0.0871519	0.00449168	0.222324	0.44398	1.1967	LOC132916934 - adhesive plaque matrix protein-like
LOC132916935	0.05182	0.05678	0.05184	0.06553	0.04834	-0.01719	0.139841	0.379435	0.0478758	0.171188	1.00156	0.0697102	0.212932	1.00136	0.781506	0.218494	0	0.143647	0.349828	0.876368	0.093994	0.101947	3.17504	0.0690387	0.0756778	3.6917	0.147046	0.852954	0	0.142664	0.348843	1.1305	thoc5 - THO complex subunit 5
LOC132916936	0.07175	0.05417	0.07169	0.05809	0.05007	-0.00802	0.113911	0.339146	0.0441781	0.123814	8.34861	0.0455146	0.12631	8.18105	0.840683	0.155876	0.00344099	0.871199	0.94763	0.990446	0.0351717	0.158752	8.06055	0.0343429	0.156684	8.18127	0.811839	0.184681	0.00348018	0.869077	0.944664	1.00712	hyd - E3 ubiquitin-protein ligase hyd
LOC132916937	0.06508	0.09558	0.06502	0.14085	0.0598	-0.08105	0.00321429	0.0439144	0.0696016	0.0753819	337.702	0.158076	0.167051	56.265	0.936535	0.0625334	0.000931692	0.00810239	0.0690969	0.692195	0.155581	0.15858	54.4369	0.0685788	0.0704911	316.353	0.177297	0.821768	0.000935035	0.00811339	0.0684061	1.44028	eIF4H1 - eukaryotic translation initiation factor 4H1
LOC132916938	0.1839	0.2154	0.18402	0.30055	0.15087	-0.14968	0.000138252	0.00603894	0	0.238919	2.74253	0	0.999994	1	0.667708	0.291345	0.0409473	0.00032369	0.0104208	3.90486e-06	0	0.932734	1.00247	0	0.030753	1.1314	0.658342	0.191916	0.149742	0.000228512	0.0085043	50	LOC132916938 - pickpocket protein 19-like
LOC132916939	0.10528	0.09452	0.10528	0.11487	0.07505	-0.03982	0.0216654	0.135219	0.0626944	0.0877042	15.3951	0.0905719	0.121177	10.7069	0.927954	0.0685422	0.00350403	0.0982405	0.282631	0.86717	0.0876723	0.0921531	10.0894	0.0599417	0.0634977	14.477	0.0452366	0.95105	0.00371351	0.0994777	0.282954	1.15621	LOC132916939 - ATP-binding cassette subfamily G member 4
LOC132916941	0.0865	0.05541	0.08651	0.05436	0.05644	0.00208	0.869415	0.946147	0.00807645	0.0367085	1.56367	0.010933	0.0451817	1.52036	0.259576	0.711843	0.0285806	0.782678	0.895396	0.937156	0.0274755	0.0514334	1.64384	0.0219563	0.0427412	1.69561	0.501702	0.473768	0.0245305	0.704028	0.843327	1.06238	LOC132916941 - uncharacterized LOC132916941
LOC132916942	0.00181	0.00463	0.0018	0.00868	0.0001	-0.00858	0.0273304	0.155232	5.39768e-07	3.78321e-05	1.49636	0.00103104	0.00781207	1.21174	0	1	0	0.0266489	0.137527	0.476519	0.00478399	0.00791523	1.15925	4.02973e-18	1.75664e-16	3.02786	0.0270994	0.972901	0	0.0261354	0.135478	7.49705	HGTX - HGTX homeodomain transcription factor
LOC132916943	0.04114	0.05166	0.041	0.0686	0.03375	-0.03485	0.0126042	0.0962015	0.00159452	0.200298	1.00233	0.0161311	0.356918	1.00149	0.784689	0.215311	0	0.0126105	0.0891625	0.640722	0	0.2997	1.00233	0	0.14727	1.00371	0.70134	0.29866	0	0.01263	0.0887534	1.58965	LOC132916943 - poly(rC)-binding protein 3-like
LOC132916944	0.04273	0.02698	0.04277	0.03501	0.01771	-0.0173	0.180502	0.429072	0	0.0508857	2.10359	0	0.101438	1.77072	0.560678	0.439322	0	0.179853	0.394612	0.768359	0.0298576	0.0747032	1.00157	0.013292	0.0410838	1.00193	0.676468	0.323532	0	0.176989	0.391048	1.23048	Unc50 - Unc50 RNA binding protein
LOC132916946	0.03704	0.04988	0.03705	0.06088	0.03948	-0.0214	0.235847	0.493882	0.000520275	0.00765359	1	0.00333103	0.0253217	1	0	0.951508	0.0484924	0.417491	0.629102	0.754445	0	0.0265279	1	0	0.00522093	1	0.122168	0.826651	0.0511814	0.41728	0.630154	1.44786	EMC7 - ER membrane protein complex subunit 7
LOC132916947	0.13897	0.12351	0.13765	0.17316	0.08178	-0.09138	0.037413	0.184958	0.113639	0.136506	3.65998	0.298363	0.33039	2.05764	0.525813	0.467685	0.00650205	0.0220718	0.123379	0.556135	0.287737	0.328095	2.39523	0.108045	0.136594	4.7602	0.266247	0.729591	0.00416127	0.0219347	0.123266	1.7863	LOC132916947 - UPF0545 protein C22orf39 homolog
LOC132916948	0.03683	0.02289	0.03681	0.02186	0.02425	0.00239	0.713937	0.868198	0	4.43353e-05	3.41727	0	0.0701649	1.38503	0.735471	0.252983	0.0115462	0.25319	0.4752	0.265062	0.0110139	0.0287295	1.26057	3.29074e-11	5.57789e-09	3.45463	0.543759	0.444781	0.0114596	0.244017	0.465906	5.35362	LOC132916948 - ATP-binding cassette sub-family F member 3
LOC132916945	0.03467	0.03228	0.03467	0.03474	0.02981	-0.00493	0.374178	0.6283	0.0223841	0.0330888	1.05315	0.028755	0.0414253	1.04956	0.176785	0.81729	0.00592428	0.268051	0.489483	0.934078	0.0273082	0.0537534	1.51248	0.0212511	0.0438509	1.5567	0.47703	0.520217	0.0027532	0.258754	0.482418	1.06965	MED1 - Mediator complex subunit 1
LOC132916949	0.01492	0.02164	0.0149	0.02501	0.01824	-0.00677	0.286826	0.546132	0	1.171e-05	6.30005	0	0.05816	1.58578	0.45403	0.539403	0.00656752	0.0753065	0.245331	0.25051	0.0302749	0.0336399	1.41698	7.45824e-09	1.31085e-08	6.45521	0.386876	0.606592	0.00653189	0.0685872	0.23317	5.35076	mtm - phosphatidylinositol-3-phosphate phosphatase
LOC132916950	0.01886	0.01701	0.01888	0.02162	0.01195	-0.00967	0.335391	0.593698	0.00907917	0.0241897	15.9336	0.0122252	0.0306134	13.3732	0.806726	0.192567	0.000707529	0.725507	0.859032	0.936722	0.0143499	0.0360916	13.293	0.0108507	0.0289999	15.7626	0.937166	0.0621141	0.000719736	0.728822	0.860442	1.06586	RpS6 - ribosomal protein S6
LOC132916951	0.36189	0.23033	0.36163	0.25423	0.20606	-0.04817	0.127729	0.361543	0.205228	1	83.2588	0.258829	1	43.5548	0.916655	0.0828524	0.000492351	0.203894	0.42316	0.853473	0.26559	1	37.7266	0.212779	1	69.23	0.926865	0.0725927	0.000542434	0.202062	0.420858	1.16722	LOC132916951 - uncharacterized LOC132916951
LOC132916952	0.18295	0.13143	0.18305	0.11777	0.14629	0.02852	0.229112	0.48668	0	0.0622797	1	0	0.0345481	1	0	0.88669	0.11331	0.327347	0.548123	1.21227	0.0197537	0.0821094	1	0.039557	0.127786	1	0.63237	0.257077	0.110553	0.323801	0.546731	0.823056	LOC132916952 - cathepsin B-like cysteine proteinase 4
LOC132916953	0.04631	0.02876	0.04628	0.03488	0.02364	-0.01124	0.155112	0.399781	0.0230788	0.474465	20113.9	0.0341448	0.512692	7181.81	0.9818	0.0180255	0.000174499	0.265987	0.487827	0.89607	0.0363156	0.701642	9983.24	0.0250366	0.674301	28046.4	0.990166	0.00965976	0.000173859	0.268497	0.491819	1.11217	LOC132916953 - ribosome biogenesis protein BOP1 homolog
LOC132916955	0.11537	0.06872	0.11536	0.07378	0.0628	-0.01098	0.712181	0.867068	0.0245285	0.0258666	1.87367	0.0410246	0.0429451	1.71738	0.612949	0.364625	0.0224268	0.698353	0.840198	0.861287	0.00936424	0.109967	1.08692	6.59388e-09	0.000135987	1.39955	0.784874	0.166706	0.0484203	0.64028	0.79919	4.0329	Syngr - synaptogyrin
LOC132916957	0.0001	0.00998	0.0001	0.01245	0.00833	-0.00412	0.779308	0.901265	0.0030635	0.0128779	2.40982	9.33498e-13	9.00605e-10	67.3001	0.861605	0.137732	0.000662306	0.250762	0.472764	4.78557	0.00227653	0.0125741	1	0.00111382	0.00751986	1	0.595222	0.402636	0.00214104	0.797479	0.903081	1.11748	SC35 - SR family splicing factor SC35
LOC132916954	0.17446	0.18032	0.1745	0.16606	0.19768	0.03162	0.326969	0.584013	0.114016	1	1.12758	0.073331	1	1.15544	0.895027	0.0502274	0.0547461	0.288896	0.509842	1.20326	0.018292	0.194488	1.06107	0.0399883	0.26785	1.04884	0.586564	0.311412	0.102025	0.297417	0.519748	0.804532	LOC132916954 - solute carrier family 2, facilitated glucose transporter member 1-like
LOC132916958	0.06024	0.0589	0.06008	0.06975	0.04899	-0.02076	0.21181	0.467329	0.0601202	0.093813	1.00156	0.0880416	0.129333	1.00135	0.796054	0.203946	0	0.198841	0.416296	0.864316	0.0648313	0.0986862	1.00233	0.0421554	0.0685538	1.00269	0.0572613	0.942739	0	0.198256	0.41657	1.15732	Had1 - beta Hydroxy acid dehydrogenase 1
LOC132916959	0.0679	0.0287	0.06808	0.04597	0.01271	-0.03326	0.0474959	0.211032	0.0169778	0.0200146	3.51748	0.063828	0.0713276	2.33752	0.803465	0.196535	0	0.0434779	0.181236	0.675089	0.0650044	0.0750818	1.14796	0.0176052	0.0217844	1.22622	0.987692	0.0123085	0	0.043664	0.181605	1.47791	LOC132916959 - 40-kDa huntingtin-associated protein-like
LOC132916960	0.06249	0.02953	0.06252	0.03364	0.02477	-0.00887	0.372692	0.627152	0.0120133	0.0270491	3.0298	0.0180832	0.0377716	2.73456	0.545632	0.446965	0.00740354	0.590546	0.764588	0.907509	0.0241178	0.025168	2.26897	0.0156451	0.0164075	2.49559	0.944416	0.0454654	0.0101186	0.583238	0.759247	1.11619	RnrS - ribonucleoside-diphosphate reductase subunit M2
LOC132916961	0.33416	0.25422	0.3341	0.25711	0.25049	-0.00662	0.857743	0.940535	0.00012634	0.204862	1.14593	0.000264653	0.233443	1.13314	0.152643	0.69481	0.152547	0.653718	0.809125	0.917625	0.0258783	0.274292	1.04336	0.0179953	0.241193	1.04777	0.309727	0.510375	0.179899	0.688421	0.833234	1.09941	LOC132916961 - uncharacterized LOC132916961
LOC132916962	0.03691	0.02082	0.037	0.03743	0.00837	-0.02906	0.00041799	0.0119661	0.00989949	0.0103005	2.20253	0.0456077	0.0468355	1.69597	0.904339	0.0956606	0	0.000339883	0.0106833	0.669014	0.0455961	0.073216	3.12977	0.0099559	0.0201889	5.49148	1	0	0	0.000313394	0.0100591	1.49278	LOC132916962 - protein THEM6-like
LOC132916964	0.08537	0.08279	0.08351	0.05789	0.10407	0.04618	0.386543	0.640612	0.0756958	0.123344	1	0.03427	0.0648731	1	0	1	0	0.175615	0.389819	1.30703	0.0632688	0.0654361	2.25534	0.121493	0.124658	1.8609	0.332542	0.667458	0	0.175143	0.389094	0.763632	Pino - protein pinocchio
LOC132916965	0.25945	0.21744	0.25947	0.21131	0.22406	0.01275	0.737604	0.878831	0	0.329284	17.7177	0	0.250489	35.9571	0.32569	0.670887	0.00342302	0.0992654	0.284312	1.24622	0.131349	0.300818	33.8194	0.179709	0.362135	19.6342	0.77786	0.218707	0.00343233	0.113596	0.305876	0.845568	LOC132916965 - zinc transporter ZIP1-like
LOC132916968	0.26026	0.2494	0.26009	0.31105	0.1921	-0.11895	0.000683553	0.0164761	0	0.346677	1	0	0.927694	1	0.549848	0.284362	0.16579	0.000519573	0.013579	0.0708481	0	0.206765	1	0	0.0200845	1	0.00091237	0.74033	0.258758	0.00108166	0.0209403	2.4793	LOC132916968 - putative uncharacterized protein DDB_G0282133
LOC132916969	0.19278	0.16121	0.19276	0.16311	0.15949	-0.00362	0.84051	0.932186	0.100363	0.105599	1.33088	0.11375	0.119353	1.31032	0.26423	0.633457	0.102313	0.670636	0.821	0.945537	0.0957919	0.130717	1.26109	0.0837469	0.116334	1.27796	0.446352	0.443616	0.110033	0.674006	0.823608	1.05729	LOC132916969 - uncharacterized LOC132916969
LOC132916970	0.06052	0.05478	0.06052	0.05685	0.05247	-0.00438	0.638192	0.819904	0	0.157825	1.06064	0	0.174214	1.0573	0.571457	0.422609	0.005935	0.578383	0.756434	0.94649	0.0640107	0.108014	1.25018	0.0567305	0.0979549	1.2625	0.915663	0.0735387	0.0107979	0.582531	0.759039	1.04393	Strump - WASH complex subunit strump
LOC132916972	0.08185	0.07781	0.0818	0.08457	0.07097	-0.0136	0.342032	0.600313	0.0671158	0.0838079	1.00156	0.0818751	0.100581	1.00145	0.296174	0.703826	0	0.316588	0.537016	0.926416	0.0910809	0.121027	1.00156	0.0756264	0.102732	1.00168	0.877519	0.122481	0	0.315807	0.537947	1.07761	Atu - Another transcription unit
LOC132916973	0.19915	0.22012	0.19911	0.22832	0.21038	-0.01794	0.715217	0.868785	0.125523	0.128418	1.13859	4.39673e-07	5.16393e-07	2.49781	0.60183	0.282171	0.115999	0.0457604	0.186454	7.05317	0	7.11534e-08	2.45588	0	0.179884	1.09817	0.249628	0.63271	0.117662	0.0391112	0.169094	0.104229	LOC132916973 - protein dimmed-like
LOC132916974	0.04281	0.02237	0.04291	0.01445	0.0375	0.02305	0.236762	0.494786	0.0171125	0.069406	1.13506	0.00452473	0.0290085	1.18307	0.344923	0.655077	0	0.275823	0.49724	1.32701	0.014415	0.0236407	1.29761	0.0389507	0.0568833	1.22072	0.32648	0.67352	0	0.275183	0.498599	0.765532	Sar1 - Secretion-associated Ras-related 1
LOC132916975	0.02442	0.02109	0.02438	0.02523	0.01725	-0.00798	0.246933	0.506719	0.0222796	0.0309875	1.00242	0.0331406	0.0445332	1.00217	0.503431	0.496569	0	0.256095	0.477975	0.895615	0.0344842	0.10293	1.00232	0.02321	0.0787843	1.0026	0.938093	0.0619071	0	0.255775	0.478354	1.11758	Btk29A - tyrosine-protein kinase Btk29A
LOC132916976	0.11253	0.09336	0.11244	0.1099	0.07695	-0.03295	0.0225754	0.13855	0.0387593	0.0429545	1.79226	0.0783836	0.0849546	1.57942	0.427484	0.54257	0.0299462	0.0155706	0.100697	0.783335	0.00586098	0.609587	1.02366	6.4545e-07	0.253416	1.067	0.829377	0.113248	0.0573748	0.0111451	0.0831547	2.77332	LOC132916976 - serine proteinase stubble-like
LOC132916977	0.03109	0.03544	0.03113	0.0475	0.02349	-0.02401	0.000449021	0.0122873	0	0.00822513	1	0	0.069873	1	0.596027	0.374271	0.029702	0.00254385	0.0352726	0.554326	3.85686e-06	0.0494214	1	1.35133e-11	0.00238654	1	0.485079	0.482829	0.0320912	0.00258239	0.0353142	2.0077	LOC132916977 - glucose dehydrogenase [FAD, quinone]-like
LOC132916978	0.88641	0.19163	0.88637	0.18505	0.19908	0.01403	0.935545	0.98206	0.0936383	0.185374	1.38067	0.0815696	0.168037	1.40687	0.041039	0.958961	0	0.908191	0.966245	1.05826	0.0652575	0.166821	2.39548	0.0764382	0.18506	2.27725	0.0270536	0.972946	0	0.907095	0.964858	0.94206	LOC132916978 - serine-rich adhesin for platelets-like
LOC132916979	0.00705	0.01368	0.00705	0.01967	0.00756	-0.01211	0.147273	0.389379	0.0100941	0.0103647	49.4024	0.0174511	0.0178626	31.0447	0.00662771	0.993059	0.000313651	0.478299	0.679403	0.880879	0.0177505	0.0325032	31.5755	0.0101507	0.020213	50.9577	0.980018	0.0196679	0.000314625	0.478195	0.680711	1.13863	MED7 - mediator complex subunit 7
LOC132916980	0.47545	0.48261	0.47472	0.55823	0.3976	-0.16063	0.111846	0.335919	0	0.606028	1	0	0.970981	1	0.524635	0.378811	0.0965543	0.103553	0.290024	0.0588001	0	0.961394	1.01096	0	0.672497	1.11608	0.518724	0.481276	0	0.0954314	0.276842	10.0773	LOC132916980 - uncharacterized LOC132916980
LOC132916982	0.74795	0.47826	0.74842	0.47084	0.48636	0.01552	0.888914	0.957783	0.0806349	0.0877393	1.07161	2.41821e-05	3.45394e-05	1.3391	0.205233	0.42702	0.367746	0.505274	0.702112	4.22186	0	6.46626e-05	1.3228	0	0.154869	1.05558	0.269001	0.360195	0.370804	0.498358	0.697147	0.193356	LOC132916982 - uncharacterized LOC132916982
LOC132916983	0.08833	0.09695	0.0883	0.11345	0.0815	-0.03195	0.00577272	0.0631062	0.0544657	0.0722581	4.03338	0.115762	0.142733	2.81031	0.656688	0.324329	0.0189828	0.0011501	0.0221086	0.740922	0.0491103	0.139953	1.28324	0.000791935	0.00947063	1.80569	0.541931	0.386508	0.0715611	0.000829535	0.0179072	2.36953	LOC132916983 - golgin subfamily A member 6-like protein 22
LOC132916985	0.07416	0.08743	0.07411	0.09528	0.0774	-0.01788	0.287719	0.546852	0.0161186	0.0190116	2.11605	0.0331176	0.0379528	1.85668	0.24916	0.716013	0.034827	0.659086	0.812944	0.82555	0.0356336	0.0362001	1.8068	0.0172259	0.0175601	2.05548	0.67435	0.289422	0.0362274	0.638872	0.798385	1.21799	LOC132916985 - armadillo repeat-containing protein gudu-like
LOC132916986	0.07462	0.09451	0.07461	0.09607	0.09268	-0.00339	0.862418	0.943335	0.090453	0.33241	7.7452	0.072505	0.300363	9.35111	0.96101	0.0354936	0.00349681	0.39521	0.609624	1.09204	0.0664971	0.259898	9.13416	0.0840093	0.291925	7.54776	0.924134	0.0722679	0.00359821	0.395049	0.612079	0.913757	LOC132916986 - uncharacterized LOC132916986
LOC132916989	0.24838	0.26941	0.2479	0.31963	0.2252	-0.09443	0.112896	0.337526	0.0978347	0.135138	5.71952	0.172133	0.219812	3.74348	0.757176	0.200054	0.0427699	0.225062	0.446953	0.756939	0.172318	0.17655	3.44896	0.0965852	0.0997511	5.18453	0.78181	0.169622	0.0485682	0.215331	0.437051	1.32923	LOC132916989 - uncharacterized LOC132916989
LOC132916990	0.06972	0.07071	0.0697	0.07219	0.06912	-0.00307	0.886315	0.955647	0.0333526	0.0406811	1.59874	0.0333513	0.0406796	1.59875	0.418801	0.558589	0.0226101	1	1	1.00001	0.0214036	0.0384784	1.55943	0.0213992	0.0384717	1.55947	0.0952214	0.881126	0.0236527	1	1	1.00005	LOC132916990 - nuclear transcription factor Y subunit alpha-like
LOC132916966	0.05261	0.05559	0.05261	0.06618	0.04342	-0.02276	0.14291	0.384288	0.0664574	0.078683	1.15777	0.0992174	0.114574	1.13297	0.116681	0.883319	0	0.18462	0.400255	0.852186	0.110432	0.151556	1.00259	0.0756466	0.109616	1.00303	0.952892	0.0471082	0	0.184891	0.400798	1.17171	LOC132916966 - deubiquitinase MYSM1-like
LOC132916988	0.13979	0.0915	0.13951	0.11149	0.07052	-0.04097	0.0568115	0.233469	0	0.288299	77.0062	0	0.57813	6.77855	0.743071	0.256069	0.000860013	0.00677786	0.0628099	0.440565	0.127531	1	23.1552	0.0588458	1	75.3644	0.982493	0.0168212	0.000685611	0.0104852	0.0800357	1.37557	LOC132916988 - uncharacterized LOC132916988
LOC132916991	0.13782	0.13187	0.1387	0.22179	0.07172	-0.15007	0.000534764	0.0136314	0	0.321911	1.00274	0	0.99999	1	0.722389	0.277611	0	0.000511519	0.0135589	9.05581e-06	0	0.83114	1.00276	0	0.276127	1.01937	0.675007	0.324993	0	0.00058996	0.0144828	6.95779	LOC132916991 - mitochondrial inner membrane protease subunit 1
LOC132916992	0.06166	0.05737	0.06178	0.08225	0.034	-0.04825	0.000818877	0.018403	0	0.018434	1.93682	0	0.122169	1.41623	0.369518	0.613667	0.0168152	0.000536387	0.0137414	0.526434	8.78067e-05	0.44056	1.08285	9.64093e-19	0.0262379	1.42406	0.809596	0.163373	0.0270313	0.000446671	0.0125591	4.44127	TMS1 - serine incorporator TMS1
LOC132916993	0.01132	0.01104	0.01131	0.00859	0.01355	0.00496	0.299384	0.556314	0.00397519	0.00806227	1.13397	0.00218966	0.00479299	1.14945	0.321372	0.670384	0.00824453	0.670445	0.820873	1.10788	0.00543007	0.0056215	1.43936	0.00791924	0.0081779	1.40193	0.669758	0.324595	0.0056473	0.696934	0.839314	0.927654	LOC132916993 - zinc finger protein ZFP2-like
LOC132916994	0.10452	0.1272	0.10453	0.14023	0.11466	-0.02557	0.240397	0.499373	0	0.181526	1	0	0.27992	1	0.569955	0.323643	0.106401	0.287862	0.50906	0.746181	0.0587809	0.0882867	1	0.0324892	0.0531323	1	0.246073	0.62825	0.125677	0.316441	0.538731	1.20922	olf186-M - Ki-ras-induced actin-interacting protein-IP3R-interacting domain olf186-M
LOC132916995	0.29397	0.24301	0.29401	0.23184	0.25447	0.02263	0.331997	0.589372	0.268055	0.477758	5.6168	0.259424	0.469065	5.86301	0.872165	0.114176	0.0136586	0.765924	0.885237	1.02486	0.231428	0.457548	5.97844	0.240233	0.466767	5.7118	0.749259	0.237808	0.0129331	0.756472	0.878021	0.974484	Cap-D2 - CAP-D2 condensin subunit
LOC132916997	0.03045	0.03215	0.03041	0.04188	0.02176	-0.02012	0.0102768	0.0862958	0	0.00346885	1	0	0.0424324	1	0.370286	0.598283	0.0314317	0.0277583	0.140151	0.557889	0	0.0478423	1	0	1.32622e-13	1	0.47597	0.49054	0.0334904	0.0266943	0.137057	9.7542	Graf - GTPase regulator associated with FAK
LOC132916998	0.04155	0.0408	0.04152	0.04641	0.03484	-0.01157	0.371909	0.626401	0.0182392	0.029957	9.72958	0.0349465	0.0529545	6.72412	0.834112	0.162608	0.00327965	0.252971	0.475074	0.837608	0.0350242	0.0475568	7.04621	0.0185554	0.026699	10.2018	0.737217	0.259657	0.00312586	0.253757	0.476383	1.18954	eIF3m - eukaryotic translation initiation factor 3 subunit M
LOC132916999	0.05592	0.04719	0.05584	0.0515	0.04247	-0.00903	0.60752	0.799712	0.0303431	0.0340619	1.18951	1.61005e-11	3.66304e-11	3.4348	0.820215	0.156856	0.0229289	0.140569	0.345627	7.1104	0	6.13455e-08	3.44132	0	0.0332296	1.28833	0.107174	0.870171	0.0226554	0.147167	0.356406	0.204996	LOC132916999 - probable protein phosphatase 2C T23F11.1
LOC132917000	0.0221	0.02665	0.0221	0.03056	0.02259	-0.00797	0.5517	0.765095	0.00372837	0.00714772	1.4178	0.0130777	0.0216644	1.31096	0.634548	0.35102	0.014432	0.466308	0.669387	0.775574	0.00060763	0.057827	1.07024	5.88008e-12	4.76116e-05	1.26748	0.762224	0.217515	0.0202609	0.443748	0.652954	3.49172	LOC132917000 - protein YIPF1
LOC132917001	0.03119	0.03096	0.0312	0.03127	0.0306	-0.00067	0.965526	0.993833	0.0274461	0.0525986	1.00156	0.0312422	0.0584868	1.00151	0.72455	0.27545	0	0.823388	0.919884	0.96397	0.0333278	0.049775	1.00167	0.0295768	0.0447993	1.00172	0.673995	0.326005	0	0.82114	0.917483	1.0351	LOC132917001 - ADP-ribosylation factor-related protein 1-like
LOC132917002	0.0406	0.06249	0.04072	0.07758	0.04375	-0.03383	0.190663	0.44326	0.0513814	0.0518003	1.00233	0.0937512	0.0943602	1.00186	0.0111712	0.988829	0	0.171567	0.385285	0.797415	0.0940064	0.390819	1.28046	0.0520459	0.308991	1.36211	1	0	0	0.171035	0.384189	1.25006	LOC132917002 - uncharacterized LOC132917002
LOC132917003	0.11671	0.10278	0.11678	0.11422	0.09231	-0.02191	0.169404	0.416966	0.0368209	1	1.76349	0.0483781	1	1.68268	0.942851	3.46583e-05	0.0571143	0.637225	0.798144	0.917321	0.026481	0.0482725	1.54948	0.0180368	0.0350349	1.62292	0.24957	0.684688	0.0657418	0.62691	0.790173	1.10575	LOC132917003 - probable ATP-dependent RNA helicase DDX43
LOC132917005	0.0915	0.08752	0.0913	0.10633	0.06873	-0.0376	0.0697051	0.262298	0	0.0225194	1	0	0.0720061	1	0.0961514	0.841826	0.0620231	0.0625124	0.221483	0.693578	0	0.0747555	1	0	0.0172088	1	0.195028	0.736663	0.0683091	0.0621486	0.220783	1.56633	LOC132917005 - lachesin-like
LOC132917006	0.05608	0.05352	0.05607	0.05787	0.0491	-0.00877	0.322961	0.57913	0	0.037084	2.03299	0	0.0618714	1.8208	0.126284	0.855071	0.0186453	0.117388	0.310616	0.844631	0.0219841	0.129222	1.32157	0.00711119	0.070566	1.43512	0.794752	0.168988	0.0362606	0.117673	0.31112	1.29566	Zn72D - Zinc-finger protein 72D
LOC132917008	0.06479	0.0729	0.06481	0.08125	0.06587	-0.01538	0.304652	0.561728	0.0753844	0.0898291	1.34	0.0953741	0.111851	1.30479	0.116197	0.883803	0	0.280482	0.501269	0.909016	0.0583592	0.109648	2.66516	0.0441262	0.0882145	2.93504	0	1	0	0.279344	0.503003	1.0984	LOC132917008 - uncharacterized LOC132917008
LOC132917009	0.15705	0.15467	0.15708	0.14911	0.16042	0.01131	0.508778	0.735727	0.0799141	0.121868	1.5251	0.0883068	0.13244	1.49987	0.515544	0.393429	0.0910271	0.741669	0.870834	0.960477	0.0951309	0.119303	1.57867	0.0866415	0.109639	1.60757	0.242995	0.674334	0.0826715	0.741952	0.869849	1.03973	AlaRS-m - alanine--tRNA ligase, mitochondrial
LOC132917010	0.12577	0.1007	0.12573	0.10507	0.09603	-0.00904	0.605653	0.79861	0.0261678	0.0588139	1.17729	1.77053e-07	5.61017e-06	2.00668	0.367241	0.554032	0.0787267	0.141441	0.346667	4.26732	0	3.15246e-05	1.97507	0	0.152962	1.13121	0.629091	0.291225	0.0796842	0.150281	0.358818	0.181149	LOC132917010 - uncharacterized LOC132917010
LOC132917011	0.116	0.09737	0.11582	0.13309	0.06511	-0.06798	0.000162368	0.00668438	0.0677681	0.132682	4.63782	0.16997	0.264532	2.74592	0.69248	0.303957	0.00356273	9.98975e-05	0.00507894	0.65838	0.197035	0.202761	2.53188	0.0859003	0.0897008	4.07038	0.976787	0.0187304	0.00448248	0.000102483	0.00508012	1.51108	BckdhA - Branched chain keto acid dehydrogenase E1 subunit alpha
LOC132917013	0.03986	0.05735	0.03986	0.06192	0.05307	-0.00885	0.505223	0.732891	0.0320098	0.0611633	2.88242	0.0507949	0.0889816	2.50077	0.845602	0.141399	0.0129995	0.28807	0.50906	0.865836	0.0435417	0.0547195	1.8041	0.0220571	0.0291286	2.05055	0.836337	0.139005	0.0246571	0.282923	0.506612	1.217	Acat1 - Acetyl-CoA acetyltransferase 1
LOC132917014	0.1641	0.1259	0.16415	0.11593	0.13851	0.02258	0.469644	0.70854	0	8.59493e-05	2.0297	0	0.151317	1.15349	0.50754	0.390159	0.102301	0.267853	0.489286	0.201712	0.00260207	0.196692	1.03441	1.75888e-47	1.67951e-13	1.844	0.596042	0.292532	0.111426	0.259546	0.483015	18.0892	LOC132917014 - alpha-ketoglutarate-dependent dioxygenase alkB homolog 6
LOC132917015	0.02765	0.03702	0.02763	0.04211	0.03213	-0.00998	0.169918	0.417569	0.0142535	0.0251964	1.91212	0.025381	0.0415281	1.75106	0.0745888	0.9099	0.0155109	0.193162	0.409661	0.86426	0.00346749	0.0440086	1.23628	0.000934264	0.0213542	1.29851	0.309904	0.660233	0.0298638	0.207848	0.428613	1.23152	LOC132917015 - WD repeat-containing protein 44
LOC132917016	0.04243	0.04685	0.04241	0.05311	0.039	-0.01411	0.166371	0.414435	0.0169436	0.0174632	5.07369	0.043447	0.044468	3.487	0.672959	0.320078	0.0069621	0.0185073	0.110167	0.769082	0.0312181	0.0343389	1.59129	0.000458948	0.000566905	2.80108	0.20383	0.777083	0.0190874	0.01808	0.110162	2.21722	LOC132917016 - uncharacterized LOC132917016
LOC132917018	0.24166	0.19729	0.242	0.17273	0.221	0.04827	0.480307	0.714712	0.23205	0.236356	2.98607	0.181819	0.185763	3.58457	0.998908	0.00109235	0	0.476816	0.678492	1.16699	0.181847	0.192033	1.14631	0.232545	0.243647	1.12395	1	0	0	0.476662	0.679673	0.855732	LOC132917018 - uncharacterized LOC132917018
LOC132917020	0.00128	0.00258	0.00128	0.00234	0.00287	0.00053	0.884872	0.954661	0.0021877	0.0538388	2.05955	0.00171753	0.0479698	2.11918	0.976011	0.0239885	0	0.889401	0.957199	1.0395	0.00238811	0.00887277	1	0.0029755	0.0105391	1	0.937176	0.0628237	0	0.887195	0.954163	0.963575	RpS3A - ribosomal protein S3A
LOC132917022	0.12622	0.14497	0.12594	0.16178	0.12933	-0.03245	0.160583	0.405926	0.0213056	0.249599	2.86663	0.0355831	0.300309	2.49127	0.425534	0.564653	0.00981297	0.277171	0.497934	0.866736	0.174866	1	2.43139	0.141682	1	2.70657	0.983839	0.00207714	0.0140837	0.296909	0.51906	1.12068	CysRS-m - cysteine--tRNA ligase-like protein, mitochondrial
LOC132917023	0.02538	0.03556	0.02539	0.03103	0.04043	0.0094	0.390536	0.643333	0.0178702	0.0357717	2.08388	0.0115643	0.024953	2.25609	0.930081	0.0505025	0.0194167	0.761238	0.883197	1.10814	0.00926878	0.0240729	3.25898	0.0128256	0.0311762	3.0025	0.158265	0.831124	0.0106102	0.720733	0.854991	0.930617	LOC132917023 - transmembrane protein 39A
LOC132917024	0.04295	0.06691	0.04298	0.07563	0.05875	-0.01688	0.174983	0.422649	0.01612	0.0440611	4.79113	0.0444953	0.0949704	3.25885	0.532897	0.452335	0.0147678	0.0704588	0.236917	0.754022	0.055854	0.0601787	2.38374	0.0125883	0.0140955	3.73332	0.339653	0.637144	0.0232036	0.0698434	0.235385	1.51645	LOC132917024 - neprilysin-1-like
LOC132917027	0.02049	0.02029	0.02048	0.02263	0.01759	-0.00504	0.51026	0.736497	0.00955548	0.0288883	1	0.0143788	0.0394434	1	0.829478	0.164491	0.00603043	0.534031	0.723063	0.912133	0.0176847	0.0210543	1	0.0127651	0.0154131	1	0.298779	0.697011	0.00420987	0.504859	0.7016	1.08079	LOC132917027 - uncharacterized LOC132917027
LOC132917029	0.2049	0.16079	0.2049	0.15235	0.16963	0.01728	0.588659	0.787474	0	0.971394	534.082	0	0.999999	1.00032	0.839286	0.159965	0.00074903	0.115652	0.30823	5.02006e-05	0.139073	1	31.81	0.125771	1	37.9436	0.991921	0.00646239	0.00161625	0.609111	0.778034	1.05096	LOC132917029 - metal cation symporter ZIP8-like
LOC132917030	0.28262	0.22712	0.28211	0.27927	0.17663	-0.10264	0.00612543	0.0647266	0	0.518678	392.125	0	0.849991	4.38613	0.615065	0.384516	0.000418607	0.01509	0.0992176	0.247581	0	0.846972	4.49794	0	0.516062	398.982	0.613274	0.386317	0.000409123	0.0146911	0.0969408	3.983	LOC132917030 - sialin-like
LOC132917031	0.12695	0.16671	0.12696	0.17157	0.16189	-0.00968	0.745213	0.882793	0	0.224047	1	0	0.25483	1	0.545208	0.343073	0.111719	0.761993	0.883197	0.913938	0.0741749	0.0848676	1	0.0656658	0.0756074	1	0.510147	0.360353	0.1295	0.805485	0.907842	1.04684	LOC132917031 - vesicular glutamate transporter 1-like
LOC132917028	0.37771	0.3484	0.37764	0.31879	0.37385	0.05506	0.118847	0.348533	0	1	20.4946	0	1	7.97729	0.563005	0.426414	0.0105804	0.00541339	0.0564644	0.687579	0	1	8.00435	0	1	20.6368	0.56312	0.426235	0.0106443	0.00450971	0.0502593	1.45534	LOC132917028 - zinc finger protein Xfin-like
LOC132917032	0.04803	0.05482	0.04809	0.04524	0.06688	0.02164	0.0967206	0.31257	0.0865716	0.0929521	528.352	0.0536866	0.0584495	1797.44	0.000297621	0.999608	9.42566e-05	0.0541535	0.205841	1.19528	0.0319871	0.064442	2073.83	0.0563628	0.101188	590.166	0.185375	0.814531	9.37042e-05	0.0544177	0.206001	0.835443	LOC132917032 - ecto-NOX disulfide-thiol exchanger 2
LOC132917033	0.06624	0.07219	0.06624	0.07282	0.07177	-0.00105	0.973184	0.997013	0.091761	0.293408	2.15064	0.0954736	0.299443	2.12347	0.99818	0.00182021	0	0.937348	0.98308	0.983395	0.0949443	0.199375	1.00161	0.0924565	0.195782	1.00163	1	0	0	0.941169	0.984888	1.01128	LOC132917033 - homeobox protein TGIF2-like
LOC132917034	0.08114	0.04808	0.08105	0.06647	0.02888	-0.03759	0.00046239	0.0124338	0	0.0186486	1	0	0.0698893	1	0.264069	0.717855	0.0180761	0.000842191	0.0184219	0.66822	0.0382635	0.0655488	1	0.00859416	0.0188353	1	0.556269	0.424857	0.0188737	0.000866364	0.0184877	1.45764	LOC132917034 - sodium-independent sulfate anion transporter-like
LOC132917035	0.18656	0.18043	0.18594	0.21656	0.14425	-0.07231	0.0279782	0.157668	0	0.493842	1e+10	0	0.737705	20499.8	0.68361	0.316204	0.000185711	0.0342373	0.157539	0.431175	0	0.11891	1	0	3.23607e-13	1	0.318174	0.514468	0.167358	0.0606224	0.217689	13.5059	Kal1 - anosmin-1 Kallmann syndrome 1
LOC132917036	0.20064	0.11746	0.19991	0.15662	0.07858	-0.07804	0.0161503	0.112657	0	0.130651	1.00155	0	0.254286	1.00104	0.185131	0.814869	0	0.0189027	0.112003	0.672797	0.15766	0.206194	1.00232	0.0726661	0.106355	1.0033	0	1	0	0.019358	0.115011	1.41929	LOC132917036 - UPF0746 protein DDB_G0281095-like
LOC132917038	0.32707	0.22728	0.32612	0.26546	0.19088	-0.07458	0.032367	0.170813	0.00976994	0.558459	116.774	0.0400804	0.667042	27.3432	0.589651	0.409121	0.00122835	0.0895723	0.268659	0.695021	0.0866808	0.186835	1.5917	0.0333908	0.0971107	1.9081	0.182542	0.718353	0.099105	0.125109	0.322979	1.39008	LOC132917038 - uncharacterized LOC132917038
LOC132917039	0.21259	0.19671	0.21253	0.21159	0.17704	-0.03455	0.446811	0.689865	0.0894773	1	128.956	0.192004	1	27.7243	0.932194	0.0665748	0.00123149	0.0459689	0.18693	0.683677	0.118316	0.248406	30.865	0.0564707	0.153309	101.301	0.0798547	0.918651	0.00149414	0.0492844	0.194175	1.34653	LOC132917039 - transmembrane protease serine 9-like
LOC132917040	0.07727	0.0965	0.07723	0.10831	0.08502	-0.02329	0.350569	0.608299	0.0983601	0.15299	1.00156	0.128551	0.190009	1.00138	0.878127	0.121873	0	0.329809	0.55067	0.884574	0.0838574	0.135562	1	0.0615543	0.105652	1	0	1	0	0.328361	0.551158	1.12475	LOC132917040 - galactokinase-like
LOC132917041	0.17908	0.17071	0.17917	0.20682	0.14251	-0.06431	0.115149	0.341736	0	0.0837712	1.09919	0	0.196765	1.06397	0	0.86413	0.13587	0.0927928	0.273643	0.65563	0	0.634252	1	0	0.3061	1	0.555166	0.326431	0.118403	0.0826709	0.255878	2.6001	LOC132917041 - tRNA methyltransferase 10 homolog A
LOC132917042	0.08332	0.11974	0.0833	0.13873	0.0987	-0.04003	0.188726	0.441086	0.06982	1	110.449	0.150177	1	28.5286	0.950176	0.0494002	0.000424271	0.0523862	0.202326	0.712269	0.147523	1	27.3873	0.0660457	1	109.953	0.946698	0.052871	0.000431114	0.052945	0.202735	1.41992	LOC132917042 - methionine adenosyltransferase 2 subunit beta-like
LOC132917044	0.07874	0.06183	0.07874	0.06119	0.06251	0.00132	0.93966	0.98353	0.00941738	0.0579927	1.20522	0.0104443	0.0617743	1.20024	0.31392	0.656296	0.0297844	0.908674	0.966508	0.977815	0.00942364	0.073575	1.32458	0.00850893	0.0694901	1.33275	0.387007	0.588356	0.024637	0.905063	0.963577	1.02189	LOC132917044 - protein obstructor-E-like
LOC132917045	0.20307	0.2073	0.20288	0.22207	0.19156	-0.03051	0.254543	0.513281	0.00103835	0.17066	3.47622	0.050838	0.464544	1.71649	0.662668	0.280287	0.057045	0.00150504	0.0256634	0.433633	0.128614	0.187965	1.60308	0.0108038	0.0249679	2.83454	0.734282	0.183185	0.0825335	0.000913074	0.0190476	2.2077	LOC132917045 - uncharacterized LOC132917045
LOC132917046	0.02943	0.04273	0.02948	0.04841	0.03618	-0.01223	0.148507	0.391605	0.0247305	0.0346129	2.05652	0.0453979	0.060127	1.82693	0.686573	0.299793	0.0136343	0.108686	0.297854	0.835817	0.0328619	0.0455973	1.17089	0.0120906	0.0184646	1.22624	0.769002	0.19666	0.0343379	0.107832	0.295266	1.29275	LOC132917046 - dipeptidyl peptidase 9
LOC132917047	0.12503	0.14723	0.1249	0.17644	0.11912	-0.05732	0.111735	0.335782	0	1	15.6522	0	1	65.2213	0.802685	0.194109	0.00320598	0.241546	0.463802	1.51886	0.0515769	1	45.5295	0.0477182	1	50.3256	0.849682	0.147335	0.00298305	0.947093	0.988346	1.02623	LOC132917047 - uncharacterized LOC132917047
LOC132917050	0.06384	0.06536	0.06391	0.06954	0.06037	-0.00917	0.639147	0.820643	0.104996	0.177245	1.90383	0.11961	0.195894	1.83426	1	0	0	0.664192	0.815821	0.942183	0.119231	0.123603	1.05526	0.104644	0.108722	1.05875	0.914792	0.0852083	0	0.664472	0.817217	1.06136	Pex19 - peroxisomal biogenesis factor 19
LOC132917051	0.09286	0.05883	0.09264	0.08715	0.02819	-0.05896	0.0093605	0.0819286	0	0.286322	1	0	1	1	0.854109	0.145891	0	0.00447952	0.0505891	1.00974e-28	0	0.94556	1.00233	0	0.273372	1.05542	0.847354	0.152646	0	0.0046467	0.0513455	23.1685	LOC132917051 - E3 ubiquitin-protein ligase RNF181-like
LOC132917053	0.29949	0.26859	0.29942	0.28238	0.25551	-0.02687	0.459631	0.700475	0.0436406	0.2168	6.41507	0.0503037	0.232372	5.89628	0.0365562	0.953127	0.0103163	0.653181	0.809125	0.954629	0.208804	0.436358	5.77521	0.19403	0.419729	6.26973	0.916862	0.0726187	0.010519	0.659548	0.81331	1.04685	LOC132917053 - uncharacterized LOC132917053
LOC132917055	0.06385	0.07776	0.06381	0.07241	0.08732	0.01491	0.718592	0.869887	0.0394124	0.0716674	1.14716	0.0282211	0.0545868	1.16354	0	1	0	0.61022	0.778592	1.10329	0.0516575	0.0547022	3.25702	0.0680584	0.0716868	2.9181	0.015553	0.984447	0	0.617177	0.783386	0.906946	LOC132917055 - endocuticle structural glycoprotein SgAbd-8-like
LOC132917057	0.09958	0.15163	0.09957	0.15524	0.14787	-0.00737	0.779612	0.901372	0	0.213791	1.56858	0	0.216785	1.56223	0.69454	0.222333	0.0831271	0.989832	1	0.990985	0.00998378	0.089223	1.69245	0.00891595	0.0840826	1.71446	0.37112	0.554671	0.074209	0.951174	0.990567	1.02456	LOC132917057 - facilitated trehalose transporter Tret1-like
LOC132917054	0.58513	0.46168	0.58502	0.47394	0.44847	-0.02547	0.580201	0.78079	0	1	45.1499	0	1	767.746	0.433543	0.556995	0.00946281	0.0010561	0.0210858	1.74369	0	1	336.922	0	1	43.5153	0.43502	0.555223	0.00975689	0.00168614	0.0270633	0.648317	LOC132917054 - uncharacterized LOC132917054
LOC132917058	0.02219	0.03264	0.02221	0.0596	0.01288	-0.04672	6.95808e-05	0.00419999	0	0.00252258	1	0	0.0510441	1	0.0226769	0.961993	0.0153299	0.137188	0.340559	0.497297	0	0.783996	1.00232	0	0.16714	1.01717	0.911464	0.0885364	0	9.29558e-05	0.00475955	7.35121	LOC132917058 - LIM/homeobox protein Lhx2-like
LOC132917059	0.13333	0.10304	0.13347	0.09238	0.1148	0.02242	0.278025	0.536705	0.0869677	0.166	5.77366	0.0734226	0.146569	6.51986	0.717282	0.276318	0.00640075	0.524286	0.716293	1.06932	0.0206617	0.128237	6.55999	0.0266594	0.146761	5.79745	0.307788	0.68597	0.00624125	0.533024	0.722712	0.934305	LOC132917059 - uncharacterized LOC132917059
LOC132917061	0.05747	0.06099	0.05747	0.07071	0.04867	-0.02204	0.00906301	0.08063	0.0708973	1	1e+10	0.106463	1	2.90919e+08	0.996761	0.00315588	8.26959e-05	0.00716918	0.0648222	0.846377	0.0918424	0.760253	1e+10	0.0570377	0.719795	9.88731e+11	0.973202	0.0267292	6.84187e-05	0.00638319	0.0599891	1.19951	Gyf - GIGYF family protein Gyf
LOC132917062	0.09103	0.09368	0.09093	0.11371	0.07341	-0.0403	0.0250398	0.147705	0	0.232703	1	0	0.513577	1	0.820309	0.13568	0.0440106	0.0362806	0.163359	0.457037	0	0.0636307	1	0	0.0210644	1	0.164749	0.774162	0.0610888	0.0488674	0.193227	1.40132	LOC132917062 - sodium/potassium/calcium exchanger 5-like
LOC132917063	0.09227	0.05087	0.09222	0.06156	0.0386	-0.02296	0.0511183	0.220596	0.00957941	0.032443	3.55931	0.0293459	0.0740845	2.6216	0.461483	0.525408	0.0131083	0.0842721	0.259957	0.759143	0.0451447	0.0480779	2.04902	0.0138279	0.0150847	2.69485	0.31777	0.662658	0.0195728	0.0844831	0.258733	1.38193	LOC132917063 - guanine nucleotide-binding protein-like 3 homolog
LOC132917064	0.19603	0.07756	0.19673	0.092	0.06452	-0.02748	0.155506	0.400007	0.00152889	0.161714	12.0462	0.0151754	0.308219	4.99135	0.734708	0.25754	0.00775182	0.018912	0.112003	0.645988	0.0254257	0.336658	5.18592	0.00385667	0.192465	12.0772	0.783588	0.208759	0.00765302	0.0195481	0.115935	1.51361	LOC132917064 - uncharacterized LOC132917064
LOC132917065	0.07752	0.07747	0.07731	0.08978	0.0645	-0.02528	0.191877	0.444374	0.0183965	0.0759752	1	0.0340483	0.113014	1	0.387166	0.586793	0.0260408	0.22935	0.451901	0.845925	0.049211	0.12079	1	0.0297453	0.0848353	1	0.496365	0.481229	0.0224055	0.228459	0.451771	1.16717	spz6 - Spaetzle domain-containing protein 6
LOC132917066	0.04398	0.0538	0.04398	0.059	0.04793	-0.01107	0.385283	0.639435	0.0102719	0.0402556	1	0.0153061	0.0532559	1	0.113276	0.87033	0.0163943	0.389924	0.605854	0.912884	0.0388903	0.542934	1.00156	0.0280584	0.510598	1.00172	0.949746	0.0502541	0	0.382592	0.600986	1.10054	LOC132917066 - protein Tob1-like
LOC132917068	0.26627	0.21214	0.26638	0.1816	0.24092	0.05932	0.0221567	0.137065	0.0762575	0.136734	1.26169	0.0386291	0.0808208	1.34163	0.424151	0.414817	0.161032	0.316515	0.536991	1.26426	0.0116287	0.0657158	1.02611	1.10858e-26	1.36893e-16	1.4131	0.537757	0.2363	0.225943	0.0489796	0.193588	13.4172	LOC132917068 - neprilysin-2-like
LOC132917069	0.0554	0.03004	0.05532	0.03257	0.02715	-0.00542	0.469481	0.708436	0.0120296	0.0162074	1.9082	0.0158851	0.0210045	1.83221	0.099313	0.89251	0.00817678	0.601488	0.772109	0.937106	0.00448164	0.0159993	1.31874	0.0028664	0.0113678	1.34924	0.0132157	0.971902	0.0148819	0.59793	0.770304	1.08265	LOC132917069 - atrial natriuretic peptide receptor 1-like
LOC132917043	0.13727	0.154	0.13724	0.16194	0.14472	-0.01722	0.313008	0.569423	0	0.148421	1e+10	0	0.162291	3.40189e+09	0.0266301	0.972641	0.000728748	0.446379	0.652908	0.953172	0.0794735	1	31999.9	0.0646003	1	74778.4	0.90721	0.0922326	0.000557264	0.428367	0.639321	1.08182	ASPP - Ankyrin-repeat, SH3-domain, and Proline-rich-region containing Protein
LOC132917070	0.57019	0.69499	0.57029	0.64146	0.75259	0.11113	0.579097	0.780057	0	0.860528	2.80955	0	0.702519	11.3389	0.041907	0.942978	0.0151152	0.317469	0.537922	2.35061	0	0.665276	10.9679	0	0.849275	2.61184	0.00795234	0.97591	0.0161381	0.333762	0.556111	0.400863	LOC132917070 - uncharacterized LOC132917070
LOC132917071	0.0086	0.01178	0.0086	0.00568	0.01835	0.01267	0.281849	0.541578	0.0215798	0.116462	1	0.00646796	0.0592747	1	0.988531	0.0114691	0	0.283971	0.505078	1.3141	0.00218979	0.00704326	1	0.00932682	0.0227535	1	0	1	0	0.28338	0.507227	0.763373	Chd64 - transgelin calponin-3
LOC132917072	0.17211	0.1702	0.1721	0.17081	0.16951	-0.0013	0.979504	0.997548	0.0776289	0.204215	1.27886	0.0597835	0.173611	1.31141	0.663204	0.258549	0.0782469	0.76993	0.888432	1.1022	0.0967522	0.110666	1.49294	0.118699	0.134182	1.44148	0.699089	0.238609	0.0623021	0.779318	0.892816	0.912467	LOC132917072 - uncharacterized LOC132917072
LOC132917073	0.05282	0.0617	0.05284	0.06507	0.05803	-0.00704	0.644473	0.824103	0.0530843	0.104249	1.00156	0.064465	0.121071	1.00146	0.353009	0.646991	0	0.525961	0.717003	0.933838	0.0979295	0.101077	1.00157	0.0834146	0.0862837	1.00168	0.0458627	0.954137	0	0.521662	0.713652	1.06904	Ythdc1 - YTH domain containing 1
LOC132917074	0.07438	0.09761	0.07428	0.11515	0.08084	-0.03431	0.0338737	0.175675	0	0.0449172	1	0	0.0920529	1	0.0734467	0.841377	0.0851765	0.0751973	0.245168	0.768754	0	0.732095	1.00155	0	0.499323	1.00345	0.766908	0.233092	0	0.0228478	0.126233	2.22707	LOC132917074 - uncharacterized LOC132917074
LOC132917075	0.00499	0.01218	0.00498	0.01907	0.00615	-0.01292	0.00833109	0.0763941	0	0.011085	1	0	0.0392414	1	0.351999	0.646378	0.00162322	0.00995549	0.0783724	0.719215	0.0212082	0.0353887	1	0.00630591	0.0123623	1	0.605128	0.394872	0	0.00875786	0.0717244	1.31476	TH1 - negative elongation factor complex member TH1
LOC132917076	0.08395	0.08724	0.08398	0.06567	0.10717	0.0415	0.201152	0.454936	0.109123	0.124705	50.6309	0.0598883	0.0709597	146.569	0.815562	0.181272	0.00316685	0.135147	0.337576	1.27084	0.0547963	0.0650802	137.623	0.100777	0.115449	48.9769	0.279422	0.717385	0.00319222	0.134885	0.338381	0.790199	strat - RAB interacting factor STRAT
LOC132917077	0.09278	0.09671	0.0928	0.09348	0.10045	0.00697	0.672388	0.840965	0.00639554	1	108.311	4.22972e-56	1	2.23669e+51	0.898394	0.0998471	0.00175909	0.067282	0.231763	25.2373	0.000308909	1	559.22	0.00248524	1	109.339	0.895957	0.102314	0.00172925	0.092158	0.271341	0.742024	Nprl3 - GATOR complex protein Nprl3
LOC132917079	0.26521	0.27054	0.26521	0.30416	0.24519	-0.05897	0.187123	0.43898	0.035422	0.266619	1.28707	0.000220969	0.0357527	1.8888	0.772783	0.0275461	0.199671	0.119243	0.313312	2.51989	0.088438	0.1484	2.10778	0.0860485	0.145237	2.1256	0.54125	0.351061	0.107689	0.99659	1	1.01129	LOC132917079 - acetyl-coenzyme A transporter 1-like
LOC132917081	0.1071	0.12483	0.10706	0.13136	0.11857	-0.01279	0.450768	0.6931	0.0980954	0.141525	3.55883	0.132935	0.182805	3.01399	0.730944	0.254546	0.0145107	0.129759	0.329497	0.869102	0.149039	0.153534	3.69493	0.114257	0.118192	4.43456	0.480784	0.509052	0.0101642	0.125726	0.323923	1.13961	LOC132917081 - acylamino-acid-releasing enzyme-like
LOC132917082	0.03462	0.03185	0.03459	0.03631	0.02696	-0.00935	0.054562	0.228155	0.0317985	0.051765	1.00155	0.0433887	0.0675978	1.00141	0.870967	0.129033	0	0.0555321	0.208419	0.909876	0.0256506	0.0541691	3.18025	0.0178299	0.0405541	3.56736	0.267309	0.732691	0	0.055592	0.207889	1.09928	skd - mediator complex subunit skuld
LOC132917083	0.17106	0.12869	0.17086	0.14913	0.10856	-0.04057	0.21791	0.473501	0.109097	0.110474	6.87035	0.167743	0.169447	4.72562	0.0183408	0.979225	0.00243398	0.138166	0.341977	0.805826	0.16615	0.169761	4.97327	0.108544	0.11147	7.27586	0.0468296	0.950942	0.00222871	0.141695	0.347265	1.2372	mRpL50 - mitochondrial ribosomal protein L50
LOC132917084	0.3594	0.31785	0.35974	0.35138	0.28434	-0.06704	0.12527	0.35807	0.0591403	0.342015	1.10376	6.80197e-07	0.00457155	1.64172	0.684073	0.0302012	0.285726	0.0506673	0.198404	5.02181	0	0.321394	1.77866	0	0.991239	1.00447	0.631293	0.12742	0.241287	0.0460319	0.18638	0.0077526	LOC132917084 - uncharacterized LOC132917084
LOC132917086	0.11239	0.09451	0.11244	0.08772	0.10073	0.01301	0.567292	0.774383	4.66409e-05	8.41951e-05	4.52318	0.0557558	0.0661518	1.54783	0.75855	0.21169	0.0297605	0.0408052	0.174793	0.289458	0.0574446	0.312985	1.59066	8.24698e-05	0.0218579	4.60736	0.970628	0	0.0293716	0.0249167	0.131943	3.29132	LOC132917086 - retinol dehydrogenase 14
LOC132917087	0.00404	0.01001	0.00404	0.01632	0.00463	-0.01169	0.0448797	0.203291	0.0040629	0.0440181	1155.63	0.0124601	0.0831188	275.061	0.955948	0.043937	0.00011465	0.170639	0.384257	0.796465	0.011871	0.0660702	274.858	0.00382982	0.0330309	1152.03	0.931971	0.0679163	0.000113123	0.169587	0.381808	1.25516	Dsor1 - mitogen-activated protein kinase kinase 1
LOC132917088	0.02145	0.01115	0.02141	0.00769	0.01507	0.00738	0.0154276	0.109405	0.0148118	0.0603619	1	0.00623302	0.0339024	1	0.874131	0.122873	0.00299574	0.0230993	0.127471	1.20548	0.0104709	0.0105513	1.0028	0.0213797	0.0215182	1.00236	0.904862	0.0932012	0.00193693	0.0267893	0.137247	0.843426	LOC132917088 - structural maintenance of chromosomes protein 3-like
LOC132917085	0.07243	0.09063	0.07244	0.09301	0.08813	-0.00488	0.700712	0.858806	0	0.718324	708.774	0	0.756107	256.341	0.816019	0.183776	0.000204939	0.604951	0.774631	0.845049	0	0.782148	321.203	0	0.728309	1715.47	0.819921	0.179873	0.000206103	0.526677	0.717383	1.29025	Top3alpha - topoisomerase 3-alpha
LOC132917089	0.17135	0.14269	0.17129	0.15143	0.13382	-0.01761	0.363881	0.619951	0.168936	0.197918	19.2219	0.191614	0.221983	15.5904	0.0226718	0.975506	0.00182247	0.412222	0.624921	0.929164	0.187767	0.273502	17.0708	0.166453	0.249115	20.9423	0.606445	0.391919	0.00163613	0.409162	0.623051	1.07204	LOC132917089 - MICOS complex subunit Mic60-like
LOC132917090	0.14731	0.15934	0.14727	0.17032	0.148	-0.02232	0.304762	0.56182	0	0.0292519	1.33193	0	0.000996087	1.75229	0.223993	0.661	0.115007	0.282679	0.503648	1.95698	0.0692105	0.153132	2.84255	0.0731045	0.159136	2.78233	0.933552	0.02363	0.0428178	0.87804	0.949475	0.979504	LOC132917090 - uncharacterized LOC132917090
LOC132917091	0.03808	0.04079	0.03808	0.04337	0.0377	-0.00567	0.55636	0.767439	0.0217629	0.0228115	1.08541	1.07746e-15	1.64593e-15	2.0916	0.08966	0.869993	0.0403467	0.126877	0.324927	9.00424	3.40438e-12	1	2.28672	0.0201993	1	1.13001	0.957454	0.0102143	0.0323322	0.149774	0.358029	0.147774	RIOK2 - RIO kinase 2
LOC132917092	0.00892	0.00856	0.00887	0.01216	0.00512	-0.00704	0.201932	0.456234	0.00171968	0.00913882	2.62307	0.00554093	0.0216613	2.197	0.264824	0.735176	0	0.192764	0.409177	0.816197	0.0169186	0.0444357	1.00156	0.00697277	0.022589	1.0019	0.986376	0.0136236	0	0.192635	0.410227	1.21729	RpII33 - RNA polymerase III subunit RpII33
LOC132917093	0.1155	0.10233	0.11548	0.11639	0.08885	-0.02754	0.188463	0.440797	0	0.113153	90.2227	0	0.136895	60.8686	0.00229036	0.997385	0.000324147	0.370945	0.590164	0.912586	0.136897	0.144333	67.3678	0.112394	0.119122	102.281	0.975578	0.0241141	0.000308242	0.378105	0.596353	1.09918	Dhod - dihydroorotate dehydrogenase 2
LOC132917096	0.1547	0.03975	0.15502	0.01604	0.0727	0.05666	0.170299	0.417867	0.0221139	0.0228635	6.83378	0.00723955	0.0075584	12.0002	0.448329	0.54408	0.00759048	0.884289	0.955012	1.29296	0	0	4.23046	0	0	6.15968	0.0484866	0.936814	0.0146998	0.858881	0.940343	1.26049	LOC132917096 - V-type proton ATPase subunit e 2-like
LOC132917095	0.06477	0.06092	0.06476	0.07286	0.04894	-0.02392	0.151586	0.394874	0.0621116	0.0973218	30.6574	0.0699123	0.10747	26.5	0.957858	0.0410729	0.00106858	0.720864	0.855801	0.957425	0.067058	0.0717481	26.6123	0.0593723	0.0637186	30.8517	0.0520338	0.946902	0.00106455	0.71882	0.853485	1.04505	T48 - FU domain-containing protein T48
LOC132917097	0.01829	0.01708	0.01848	0.02349	0.01094	-0.01255	0.0846479	0.291908	0.00636944	0.00900136	22.6681	0.0215118	0.0279722	10.6943	0.866813	0.132196	0.000990678	0.0880077	0.266024	0.75929	0.0221378	0.0232225	10.4928	0.00663314	0.0070642	22.0693	0.972715	0.0262628	0.00102224	0.0872753	0.263468	1.31629	Septin2 - septin 2
LOC132917098	0.17221	0.10221	0.17225	0.14334	0.05537	-0.08797	0.00840676	0.0766828	0	0.00740675	1	0	0.187598	1	0.334055	0.591882	0.0740629	0.0102874	0.0798466	0.341147	0	0.159736	2.25442	0	0.0479326	3.8434	5.34326e-07	0.990668	0.00933097	0.00469019	0.0516421	1.65626	LOC132917098 - E3 ubiquitin-protein ligase MARCHF5-like
LOC132917099	0.01216	0.01604	0.01217	0.01506	0.01688	0.00182	0.784318	0.904072	0	0.651651	35.7113	0	0.844151	4.11459	0.97663	0.022991	0.000378635	0.389914	0.605854	0.395623	0.0155017	0.044415	27.6834	0.0136855	0.0404654	30.5738	0.964735	0.0349539	0.000311568	0.787139	0.896467	1.02991	Mau2 - Mau2 sister chromatid cohesion factor
LOC132917100	0.15537	0.13098	0.15533	0.11068	0.15458	0.0439	0.081508	0.286711	0.0627198	0.112755	8.42903	0.0659842	0.117356	8.10614	0.0533686	0.939345	0.00728643	0.897663	0.961752	0.981677	0	0.119355	8.20734	0	0.114493	8.55237	0.035995	0.956846	0.00715941	0.912625	0.968415	1.01956	LOC132917100 - uncharacterized LOC132917100
LOC132917102	0.10405	0.11699	0.10399	0.14971	0.08705	-0.06266	2.56951e-05	0.00227683	0.0524744	0.0644753	3.28863	0.165337	0.187494	2.06872	0.34502	0.627671	0.0273091	2.4051e-06	0.000432979	0.610624	0.189411	0.194966	2.64851	0.0766018	0.0800983	4.49944	0.975499	0.0078656	0.0166352	2.19405e-06	0.000364527	1.5441	Cmtr1 - Cap methyltransferase 1
LOC132917101	0.01741	0.00845	0.01741	0.01393	0.00329	-0.01064	0.0447085	0.20311	1.00047e-09	1.67025e-06	1e+10	0.00733376	0.0426279	235.458	0.799576	0.200212	0.000212077	0.00522335	0.0555406	0.237191	0.0137185	0.0144445	249.524	4.91508e-83	4.79883e-82	8.37995e+105	0.00112523	0.998665	0.000209926	0.00517327	0.0543937	44.1879	LOC132917101 - developmentally-regulated GTP-binding protein 2
LOC132917103	0.05135	0.03938	0.0513	0.0478	0.02973	-0.01807	0.0566828	0.233043	0.0282979	0.0336697	1.00156	0.0474192	0.0550185	1.00134	0	1	0	0.0500188	0.19704	0.855191	0.0353615	0.0549685	1.00147	0.0201521	0.0337394	1.00171	0	1	0	0.0499873	0.195569	1.16825	LOC132917103 - leucine-rich repeat-containing protein 24
LOC132917104	0.19249	0.15475	0.19237	0.1747	0.13527	-0.03943	0.211012	0.466441	0.177327	0.408394	1.96273	0.228489	0.465667	1.77804	1	0	0	0.216288	0.437277	0.85345	0.20807	0.233522	1.45125	0.158847	0.18185	1.54722	0.195048	0.804952	0	0.216538	0.437972	1.17194	Gr21a - Gustatory receptor 21a
LOC132917105	0.03869	0.03548	0.03864	0.04422	0.02762	-0.0166	0.0204632	0.130493	0.00393457	0.103475	1.48483	0.0180938	0.193312	1.33161	0.770466	0.214975	0.0145586	0.0117769	0.0860082	0.724489	0.0241454	0.0561004	1	0.00578084	0.0185646	1	0.41583	0.549901	0.0342696	0.0122676	0.0875825	1.38391	LOC132917105 - probable 28S rRNA (cytosine-C(5))-methyltransferase
LOC132917106	0.19948	0.38804	0.19994	0.31515	0.42969	0.11454	0.24139	0.500033	0	1	10.8052	0	1	1	0.621537	0.340471	0.0379928	0.00790527	0.0681656	2.34864e-14	0	1	1.73381	0	1	10.7335	0.626695	0.335351	0.0379533	0.00913478	0.0740977	4.31269	LOC132917106 - la protein homolog
LOC132917107	0.07041	0.07669	0.07039	0.07979	0.07344	-0.00635	0.576688	0.778738	0.0689163	1	52.9509	0.0807889	1	41.8251	0.976982	0.0225565	0.00046162	0.405428	0.618478	0.940578	0	0.101877	34.1208	0	0.089994	41.33	0.0300593	0.969292	0.000648932	0.401516	0.616656	1.0543	dor - vacuolar protein sorting-associated protein 18 dor
LOC132917108	0.04705	0.04609	0.04705	0.04139	0.05269	0.0113	0.50305	0.731578	0.029048	0.0781674	1.1387	0.0209796	0.0618355	1.15238	0.385013	0.614987	0	0.487795	0.688269	1.09195	0.0456753	0.0626526	2.18709	0.0587412	0.0785256	2.05192	0.978542	0.0214585	0	0.485621	0.687913	0.918481	hry - bHLH transcriptional repressor hairy
LOC132917110	0.22311	0.12933	0.22311	0.15466	0.10234	-0.05232	0.0333996	0.174285	0.0901129	0.107169	25.6288	0.130152	0.150742	15.6147	0.0407686	0.957619	0.00161223	0.0876267	0.26565	0.847242	0.136271	0.150418	15.496	0.0949003	0.106648	25.4849	0.0349865	0.963389	0.00162408	0.0878649	0.264093	1.18153	nord - neuron derived neurotrophic factor nord
LOC132917111	0.03271	0.03832	0.03276	0.04566	0.03202	-0.01364	0.141065	0.380868	0.00539437	0.036244	1	0.0134172	0.0646569	1	0.394294	0.585469	0.0202374	0.10858	0.297737	0.825524	0.0148904	0.0612472	1	0.00627453	0.0345085	1	0.363353	0.616598	0.0200497	0.10853	0.296726	1.20542	kel - kelch protein
LOC132917112	0.05072	0.06419	0.05065	0.0766	0.04923	-0.02737	0.0448439	0.203291	0.00834447	0.0177061	3.36968	0.0377349	0.0631622	2.29747	0.25769	0.728856	0.0134546	0.0103246	0.0799838	0.684719	0.0287702	0.0749292	1.58423	0.00124117	0.00754719	2.38135	0.535713	0.440892	0.023395	0.0102349	0.0791565	1.88583	LOC132917112 - potassium channel subfamily K member 18-like
LOC132917113	0.22263	0.18999	0.2228	0.20352	0.16994	-0.03358	0.582614	0.782534	0.0363162	0.0398112	4.03257	0.0722661	0.0777245	3.01926	0.19548	0.763247	0.0412733	0.435899	0.644975	0.792462	0.0670699	0.0771759	2.88747	0.0315844	0.0377934	3.88031	0.258076	0.698419	0.0435048	0.437292	0.647109	1.27871	LOC132917113 - endocuticle structural glycoprotein SgAbd-4-like
LOC132917114	0.06401	0.03513	0.06403	0.04082	0.02891	-0.01191	0.448143	0.690474	0.0278272	0.0419494	1.00156	0.0402831	0.0582061	1.0014	0.434361	0.565639	0	0.453583	0.658985	0.896721	0.0223964	0.0503731	1.00233	0.0146215	0.0360184	1.00259	0	1	0	0.454688	0.662466	1.11225	Tctp - translationally controlled tumor protein
LOC132917117	0.15459	0.1644	0.15454	0.19683	0.13075	-0.06608	0.00526848	0.0594877	0	0.129958	151.459	0	0.240375	33.357	0.0249693	0.973768	0.0012628	6.50664e-05	0.00380741	0.698615	0.102147	0.998237	14.2059	5.791e-08	0.987196	2.62043e+08	0.851297	0.147894	0.000809652	1.84936e-05	0.00167053	7.30464	LOC132917117 - ABC transporter G family member 23-like
LOC132917118	0.03677	0.02641	0.03676	0.03492	0.01856	-0.01636	0.0627605	0.248514	0.0142518	0.024458	3.77034	0.0286813	0.0450361	3.03077	0	1	0	0.0711999	0.238118	0.835478	0.0341409	0.0694384	1.00233	0.0171906	0.0403884	1.0028	0.688228	0.311772	0	0.0707147	0.236836	1.20316	Rpn10 - regulatory particle non-ATPase 10
LOC132917119	0.13103	0.09014	0.13081	0.11949	0.06551	-0.05398	0.00751733	0.0721788	0.0157723	0.0422681	2.55558	0.0783649	0.143496	1.77852	0.480222	0.49202	0.0277572	0.00901981	0.0741345	0.613659	0.115019	0.122807	2.11688	0.0364972	0.0403473	3.15184	0.788921	0.190725	0.0203541	0.0091614	0.0741519	1.53077	LOC132917119 - KICSTOR complex protein ITFG2-like
LOC132917116	0.01142	0.00835	0.01142	0.00901	0.00728	-0.00173	0.86244	0.943335	0	0.00138406	2.38024	0	3.53719e-06	5.2258	0.190122	0.806092	0.0037868	0.65653	0.810782	1.90683	0	0	5.11258	0	0	2.65557	0.637524	0.358617	0.00385868	0.657058	0.811639	0.598552	Lamtor2 - Late endosomal/lysosomal adaptor, MAPK and MTOR activator 2
LOC132917121	0.11744	0.10387	0.11744	0.11996	0.08471	-0.03525	0.184239	0.435286	0.0908235	0.100549	2.79391	0.131619	0.143439	2.38343	0.821232	0.178768	0	0.161034	0.372517	0.845344	0.131713	0.149452	1.00233	0.091125	0.105799	1.00275	0.89558	0.10442	0	0.160435	0.371257	1.18173	LOC132917121 - uncharacterized LOC132917121
LOC132917122	0.00559	0.00512	0.00559	0.00452	0.00591	0.00139	0.850564	0.936859	0.00391292	0.0113916	1.06949	0.0029301	0.00901948	1.07324	0.426885	0.573115	0	0.909249	0.966747	1.05218	0.00609496	0.00676038	1.11113	0.00787764	0.00869226	1.10526	0.555966	0.444034	0	0.88417	0.952671	0.949696	RpL17 - ribosomal protein L17
LOC132917124	0.02798	0.00947	0.02767	0.01942	0.00282	-0.0166	0.0444299	0.202239	0	0	1.35453	0	0	6.76397	0.652305	0.34387	0.00382502	0.125146	0.322805	6.29948	0	0	6.02166	0	0	1.0018	0.260892	0.734701	0.00440728	0.118448	0.312204	0.000999816	RpL10Ab - ribosomal protein L10Ab
LOC132917125	0.03728	0.02381	0.03731	0.02841	0.01914	-0.00927	0.21745	0.47336	0	0.00873369	3.61994	0	0.0314947	2.55585	0.226105	0.769395	0.00449976	0.0682863	0.233665	0.729435	0.0212852	0.0301662	1.21688	1.38165e-10	1.08015e-09	3.18213	0.664408	0.327627	0.00796474	0.0444046	0.183863	5.89716	LOC132917125 - dymeclin
LOC132917123	0.21643	0.21847	0.21629	0.25579	0.18487	-0.07092	0.000428708	0.012009	0.236453	1	2708.74	0.328376	1	447.683	0.996441	0.003228	0.000330596	0.000672156	0.0156735	0.772255	0	0.640272	514.063	0	0.457774	56376.8	0.470778	0.528954	0.000268162	0.000453553	0.0125591	1.75252	LOC132917123 - ATP-dependent translocase ABCB1-like
LOC132917126	0.15879	0.11889	0.15882	0.1267	0.11108	-0.01562	0.461304	0.701646	0.0350898	0.12111	1.16598	0.05463	0.16008	1.14255	0.521583	0.42658	0.0518372	0.304461	0.524838	0.867852	0.084199	0.0882957	1	0.0581447	0.0614087	1	0.291153	0.633814	0.0750329	0.303835	0.526512	1.14962	LOC132917126 - protein GPR107
LOC132917127	0.29488	0.27444	0.29488	0.28691	0.25946	-0.02745	0.498814	0.728933	0.218374	0.24189	9.70291	0.198843	0.221648	11.1602	0.0191358	0.973846	0.00701828	0.561677	0.745164	1.06158	0.219461	0.223323	11.2404	0.24039	0.244365	9.72005	0.642292	0.350625	0.00708304	0.562523	0.745756	0.939937	LOC132917127 - lysosomal proton-coupled steroid conjugate and bile acid symporter SLC46A3-like
LOC132917131	0.11874	0.13821	0.11873	0.18773	0.10817	-0.07956	0.00931534	0.0818413	3.31314e-07	0.503751	1.00153	0.0172627	0.829821	1.00042	0.641751	0.358249	0	0.0140559	0.0951097	0.272061	0.0119516	0.854532	1.00261	5.95085e-09	0.510401	1.01122	0.647031	0.352969	0	0.0140361	0.0942903	4.27833	LOC132917131 - Golgi integral membrane protein 4-like
LOC132917132	0.45706	0.2925	0.45705	0.29193	0.29312	0.00119	0.977379	0.997548	0.258104	1	1294.18	0.2423	1	1807.94	0.882917	0.116923	0.000159523	0.801596	0.906864	1.04666	0.331769	1	31999.9	0.333515	1	30458.6	0.997996	0.00183136	0.000173047	0.965497	0.995327	0.995241	LOC132917132 - acetyl-coenzyme A transporter 1-like
LOC132917133	0.05667	0.06138	0.05669	0.07672	0.04695	-0.02977	0.000781096	0.017944	0	0.344363	1.00155	0	0.5787	1.0008	0.825337	0.174663	0	0.000318158	0.0103252	0.513077	0	0.489387	1.00232	0	0.294488	1.00398	0.795854	0.204146	0	0.00100809	0.0203014	1.71077	LOC132917133 - endoplasmic reticulum transmembrane helix translocase
LOC132917134	0.19384	0.18233	0.1938	0.19527	0.16821	-0.02706	0.316807	0.573145	0.0655905	0.0918221	3.56618	0.0941871	0.126093	3.01202	0.575527	0.38473	0.0397425	0.357307	0.576949	0.867178	0.0846347	0.109847	2.84676	0.0568774	0.0769848	3.36881	0.292645	0.663753	0.0436023	0.371458	0.591484	1.16095	LOC132917134 - FGGY carbohydrate kinase domain-containing protein
LOC132917135	0.26331	0.23486	0.26343	0.22298	0.24604	0.02306	0.51282	0.738131	0.101938	1	144.17	0.0897441	1	190.252	0.785024	0.214565	0.000410659	0.826316	0.92136	1.0558	0.0956847	1	166.188	0.103984	1	138.639	0.788954	0.210612	0.000434527	0.856708	0.938957	0.964553	LOC132917135 - uncharacterized LOC132917135
LOC132917136	0.17473	0.1763	0.17457	0.18419	0.16226	-0.02193	0.491216	0.72303	0.0961996	0.674812	36.9047	0.0662597	0.633842	65.5586	0.834158	0.163476	0.00236583	0.35377	0.574128	1.15924	0	0.937147	99.5811	0	0.999998	1.00012	0.805045	0.191893	0.00306197	0.0109906	0.0823986	2.62657e-05	LOC132917136 - ecdysone 20-monooxygenase-like
LOC132917138	0.08444	0.09032	0.08437	0.12019	0.0549	-0.06529	0.00096055	0.020038	0.0125472	0.0176508	3.7382	0.0891446	0.107631	2.0711	0.549709	0.432572	0.0177186	0.000859974	0.0187382	0.552159	0	0.901631	1.0077	0	0.00564225	1.4671	0.844909	0.110557	0.0445338	0.000340946	0.0104347	50	y - L-dopachrome tautomerase yellow
LOC132916890	0.02746	0.02865	0.02744	0.03954	0.01594	-0.0236	0.00242972	0.0362834	0.00828614	0.0207179	1.00233	0.025487	0.0514064	1.00178	0.0955747	0.904425	0	0.0021558	0.0315558	0.765586	0.0473816	0.100445	1.00232	0.0186384	0.0497238	1.00303	0.971563	0.0284375	0	0.00218951	0.0316323	1.30595	flr - actin-interacting protein 1 flr
LOC132917139	0.12317	0.0965	0.12304	0.11501	0.0785	-0.03651	0.0384504	0.188187	0.0489812	0.194944	1.19648	0.100649	0.288043	1.14632	0.837732	0.127171	0.0350973	0.0248354	0.133104	0.761231	0.0935652	0.191616	1	0.0442555	0.113675	1	0.735232	0.21353	0.0512371	0.0250853	0.13261	1.31602	Hip14 - palmitoyltransferase Hip14
LOC132917141	0.01589	0.00414	0.01589	0.00894	0.0001	-0.00884	0.221826	0.477776	7.01966e-05	0.000127749	2.01093	0.0126373	0.016615	1.37613	0.71691	0.28309	0	0.228111	0.450221	0.457027	0	0.0140448	3.66264	0	1.46322e-15	32723.7	0.0226364	0.977364	0	0.220387	0.441629	8.008	RpS20 - ribosomal protein S20
LOC132917142	0.11975	0.07612	0.1195	0.08089	0.0702	-0.01069	0.733447	0.876625	0	1.87776e-05	16.6051	0	0.999981	1	0.879042	0.110711	0.0102467	0.0612311	0.219472	1.77659e-06	0.00893955	0.780375	985.232	0.00043068	0.665368	82827.6	0.868313	0.130992	0.000694928	0.367385	0.587614	1.64293	Fis1 - Mitochondrial fission 1 protein
LOC132917143	0.06331	0.05982	0.06311	0.07618	0.04374	-0.03244	0.0646472	0.251926	0.0211323	0.0382827	1	0.0475753	0.0760575	1	0.64133	0.338394	0.0202766	0.0842205	0.259957	0.789598	0	0.0960203	1	0	0.0459192	1	0.376561	0.604841	0.0185987	0.0813843	0.254016	1.31482	P5cr-2 - Pyrroline-5-carboxylate reductase-like 2
LOC132917144	0.19448	0.10735	0.19455	0.10021	0.11529	0.01508	0.457376	0.69886	0.00141874	0.0018149	1.98243	0.00864666	0.0103353	1.64168	0.55555	0.381509	0.0629414	0.615591	0.782013	0.724397	0.0105502	0.0112165	1.68646	0.00194384	0.00211419	2.04797	0.939239	0	0.0607608	0.615044	0.781626	1.37162	LOC132917144 - UDP-glucosyltransferase 2-like
LOC132917145	0.21414	0.23246	0.21423	0.22047	0.24675	0.02628	0.484408	0.718267	0.0948666	0.0969478	1.0219	1.45684e-13	1.91288e-13	1.31233	0.749876	0.0610005	0.189123	0.162986	0.374795	12.5494	0	2.74627e-05	1.25135	0	0.166096	1.03907	0.397862	0.405162	0.196977	0.18638	0.402858	0.170927	LOC132917145 - UDP-glucosyltransferase 2-like
LOC132917148	0.12635	0.09969	0.12607	0.12819	0.06668	-0.06151	0.0540174	0.226897	0	0.0329319	1	0	0.140489	1	0.0698245	0.858722	0.0714537	0.0381742	0.168408	0.574992	3.10025e-05	0.721031	1.00233	1.41456e-15	0.340535	1.00769	0.722215	0.277785	0	0.0279437	0.140005	3.29356	LOC132917148 - uncharacterized LOC132917148
LOC132917150	0.13129	0.10445	0.13142	0.09519	0.11935	0.02416	0.301775	0.558373	0.000948964	0.0559859	1.14945	0.000472892	0.0419565	1.16558	0.0919667	0.84624	0.0617932	0.669377	0.820209	1.10007	0.0738112	0.0930927	13.477	0.0853183	0.106227	11.6627	0.130504	0.867784	0.00171135	0.57107	0.750881	0.944411	LOC132917150 - orexin receptor type 2-like
LOC132917146	0.00357	0.00205	0.00357	0.00335	0.0001	-0.00325	0.170202	0.417867	2.80191e-05	0.00123354	1.1928	0.00412762	0.0299607	1.09673	1	0	0	0.161938	0.373679	0.523729	0.00410991	0.0135667	1.74024	2.83621e-17	1.12035e-13	46.6169	0.994546	0.00545361	0	0.160173	0.371071	6.93466	128up - GTP-binding protein 128up
LOC132917151	0.106	0.08969	0.10597	0.092	0.08719	-0.00481	0.717121	0.869171	0.0245628	0.0496391	1.57542	0.0268008	0.0532728	1.55866	0.774715	0.160158	0.0651263	0.935466	0.982344	0.976474	0	1.97759e-05	1.60969	0	0.0930581	1.11	0.663077	0.247891	0.0890319	0.217015	0.438532	0.219234	Nup107 - nuclear pore complex protein Nup107
LOC132917153	0.14551	0.15707	0.14536	0.17584	0.13724	-0.0386	0.0961195	0.311397	0.0740296	0.21363	1.01646	0.122346	0.287756	1.01326	0.790063	0.130322	0.0796145	0.0741636	0.243393	0.807019	0.147855	0.997992	1.08326	0.0947488	0.997525	1.10361	0.928042	0	0.0719584	0.0728226	0.240271	1.2328	LOC132917153 - venom carboxylesterase-6-like
LOC132917155	0.07921	0.07739	0.0792	0.07931	0.07529	-0.00402	0.839195	0.93132	0.0634768	0.0774966	1.07641	0.0714668	0.0865058	1.07301	0.0196503	0.98035	0	0.655324	0.81025	0.956998	0.0850132	0.0864239	1.00224	0.0758128	0.0771297	1.00234	0.114217	0.885783	0	0.655692	0.810641	1.04647	LOC132917155 - dual 3',5'-cyclic-AMP and -GMP phosphodiesterase 11-like
LOC132917156	0.10787	0.20703	0.10794	0.24483	0.1735	-0.07133	0.320727	0.576808	0.0664056	0.0724037	1.13254	1.83076e-10	3.74217e-10	2.79825	0.724216	0.150043	0.125741	0.0747929	0.244707	8.26746	0	0.627378	3.52998	0	0.999541	1.00124	0.799493	0.121041	0.0794657	0.0857267	0.260824	0.000984354	LOC132917156 - protein LZIC-like
LOC132917158	0.09537	0.14409	0.09537	0.16754	0.12509	-0.04245	0.350674	0.608299	0.147358	0.152567	1.94252	0.201758	0.207703	1.74201	1	0	0	0.317995	0.538548	0.835915	0.200867	0.201757	1.2312	0.147003	0.147782	1.28202	0.548897	0.451103	0	0.318962	0.541605	1.1945	LOC132917158 - metallo-beta-lactamase domain-containing protein 1
LOC132917159	0.2742	0.33674	0.27367	0.3703	0.29556	-0.07474	0.433151	0.680175	0	1	5.84501	0	1	13.5021	0.737997	0.245417	0.0165861	0.351875	0.571951	1.47421	0	1	12.7036	0	1	5.91512	0.741213	0.241158	0.0176289	0.34962	0.570979	0.699289	LOC132917159 - uncharacterized LOC132917159
LOC132917160	0.05709	0.04838	0.05705	0.05611	0.03886	-0.01725	0.292344	0.550713	0.030184	0.0767476	1.00233	0.0466958	0.105693	1.00204	0.572911	0.427089	0	0.303377	0.52432	0.875347	0.0468671	0.0819653	1.00233	0.0306562	0.0579364	1.00265	0.287822	0.712178	0	0.301798	0.524572	1.1387	LOC132917160 - inositol-tetrakisphosphate 1-kinase-like
LOC132917161	0.13641	0.13979	0.13644	0.13577	0.14448	0.00871	0.613927	0.803824	0	0.343254	40.434	0	0.381919	27.9483	0.545161	0.45372	0.00111852	0.522932	0.715494	0.900176	0.120844	0.324972	28.8438	0.109427	0.308262	33.777	0.769824	0.228898	0.00127784	0.508943	0.70441	1.04696	Mms19 - MMS19 nucleotide excision repair protein
LOC132917162	0.03403	0.03549	0.03403	0.03647	0.03437	-0.0021	0.85363	0.93857	0.00096418	0.0422678	1.31592	0.00108195	0.0445462	1.30994	0.00373314	0.991952	0.00431519	0.884188	0.955012	0.983405	0.0326332	0.212604	1	0.0306784	0.206745	1	0.958329	0.0293232	0.0123477	0.887193	0.954163	1.01805	eIF2Bbeta - eukaryotic translation initiation factor 2B subunit beta
LOC132917163	0.0001	0.0001	0.0001	0.0001	0.0001	0	1	1	0	0	1.26271	0	0	1.24083	0.0399902	0.96001	0	1	1	0.925055	0	0.0123499	1.33734	0	0.0171665	1.30852	1	0	0	1	1	0.925055	LOC132917163 - small ribosomal subunit protein eS28
LOC132917165	0.05073	0.05874	0.05072	0.05804	0.05946	0.00142	0.899437	0.962394	0.073679	0.0796775	14.5353	0.0756025	0.0816944	14.1559	0.992028	0.00763854	0.000333178	0.90554	0.965234	0.990119	0.0735107	0.0757861	14.0515	0.0716048	0.0738438	14.4302	0.0460886	0.953576	0.000334911	0.902107	0.962303	1.01006	HPS1 - Hermansky-Pudlak syndrome 1 protein
LOC132917166	0.29324	0.24985	0.29292	0.30826	0.197	-0.11126	0.00231688	0.0354273	0.114199	0.462341	32.6144	0.169894	0.532474	17.2325	0.647452	0.350072	0.00247612	0.15416	0.362978	0.816929	0.263176	1	18.1252	0.199576	1	33.0394	0.951797	0.0457553	0.0024472	0.126167	0.32427	1.20723	LOC132917166 - 26S proteasome non-ATPase regulatory subunit 5
LOC132917164	0.00972	0.01699	0.0097	0.01976	0.01495	-0.00481	0.789188	0.906416	0.00577015	0.0298881	1.06857	0.00680535	0.0334423	1.0663	0.40128	0.59872	0	0.912002	0.968748	0.967991	0.0106234	0.0261617	1.00156	0.0091752	0.0232616	1.00161	0.218034	0.781966	0	0.908099	0.965705	1.03225	e(r) - enhancer of rudimentary
LOC132917167	0.1478	0.11951	0.14756	0.14937	0.09371	-0.05566	0.110947	0.334929	0.0937608	0.107445	9.10754	0.183746	0.202566	4.86067	0.103414	0.89441	0.00217523	0.0442609	0.183431	0.715755	0.199709	0.200124	4.74639	0.105362	0.105668	8.80747	0.253871	0.743851	0.00227755	0.0442749	0.183408	1.39696	LOC132917167 - EKC/KEOPS complex subunit TPRKB-like
LOC132917168	0.02162	0.00826	0.02162	0.00711	0.00898	0.00187	0.849995	0.936716	0.00779272	0.0625976	1.00233	0.00591755	0.0534957	1.00246	0.899191	0.100809	0	0.861375	0.942408	1.0567	0.00716147	0.02678	1	0.00924539	0.0322933	1	0.819635	0.180365	0	0.862277	0.941733	0.948288	mbf1 - multiprotein bridging factor 1
LOC132917169	0.29228	0.23885	0.2922	0.22163	0.25519	0.03356	0.308539	0.565089	0.174217	0.532621	9.80823	0.157816	0.513972	11.1608	0.950971	0.0427294	0.00630011	0.531808	0.720728	1.05658	0.125129	0.337564	10.3658	0.14047	0.35859	9.10109	0.775849	0.217313	0.00683778	0.532938	0.722712	0.944358	LOC132917169 - sodium-coupled monocarboxylate transporter 1-like
LOC132917170	0.17763	0.16374	0.17765	0.15943	0.16791	0.00848	0.761248	0.890843	0.159197	0.20367	51.6332	0.156307	0.200464	53.704	0.99098	0.00809826	0.000921365	0.904263	0.964603	1.00997	0.156545	0.161708	53.4927	0.159556	0.164764	51.3497	0.994644	0.00443471	0.00092091	0.903906	0.963117	0.989726	LOC132917170 - lachesin-like
LOC132917171	0.04471	0.04966	0.04474	0.06444	0.03319	-0.03125	0.0493315	0.216398	0.0258608	0.0546714	1	0.0544779	0.09887	1	0.466453	0.533547	0	0.0581662	0.213192	0.796153	0.0551731	0.111637	1.00157	0.0264152	0.0639364	1.00196	0.598441	0.401559	0	0.0575286	0.211226	1.25422	Taldo - transaldolase
LOC132917172	0.22286	0.14557	0.22279	0.14334	0.14869	0.00535	0.908228	0.966395	0	0.0186718	4.83599	0	0.0951877	2.53751	0.145476	0.816854	0.0376704	0.0898354	0.268842	0.590821	0	1	80.3531	0	1	23.712	0.856383	0.141287	0.00233064	0.515824	0.708896	0.721767	LOC132917172 - endocuticle structural glycoprotein SgAbd-4-like
LOC132917174	0.05444	0.04336	0.05441	0.04834	0.03785	-0.01049	0.47145	0.709959	0.00835818	0.00927191	3.18125	0.0256514	0.0277721	2.42551	0.0289066	0.954459	0.0166344	0.512312	0.707806	0.765627	0.0274154	0.0279387	2.37222	0.00870136	0.00892111	3.12507	0.903379	0.07956	0.0170605	0.454698	0.662466	1.31908	LOC132917174 - protein obstructor-E
LOC132917175	0.17072	0.17672	0.17069	0.17934	0.17391	-0.00543	0.853618	0.93857	0.0184982	0.102371	1	0.0224267	0.114275	1	0.29084	0.600971	0.108189	0.809909	0.911944	0.951736	0.0477243	0.10623	1.02083	0.0428286	0.0980853	1.02158	0.21104	0.692702	0.096258	0.805399	0.907842	1.03558	LOC132917175 - dynein assembly factor with WD repeat domains 1-like
LOC132917176	0.14808	0.1447	0.14797	0.15877	0.13097	-0.0278	0.318129	0.574337	0.00532422	0.146823	1	0.0107119	0.189693	1	0.167933	0.756148	0.075919	0.375587	0.593792	0.866471	0.1355	0.16053	1	0.10291	0.124798	1	0.143209	0.781302	0.0754889	0.385232	0.603198	1.13764	LOC132917176 - protein yellow-like
LOC132917173	0.01248	0.00924	0.01249	0.00668	0.01293	0.00625	0.393889	0.645884	0.00267406	0.042876	1.02755	2.28348e-129	4.08044e-69	3.89168	0.691324	0.305616	0.00306039	0.360698	0.58011	50	0.00319937	0.0127007	1	0.00863409	0.0270089	1	0.646865	0.350339	0.00279672	0.715726	0.851114	0.827189	LOC132917173 - casein kinase I-like
LOC132917177	0.18845	0.17057	0.18767	0.21468	0.1369	-0.07778	0.0110105	0.0890024	0.000124734	0.407639	1.0023	0.0265776	0.696185	1.00093	0.51987	0.48013	0	0.00137196	0.0241756	0.403555	0.0258402	0.683688	1.00155	0.000167867	0.404899	1.00369	0.514774	0.485226	0	0.00147323	0.0254795	2.37767	LOC132917177 - WD repeat-containing protein 73-like
LOC132917178	0.16009	0.11973	0.15953	0.16194	0.07959	-0.08235	0.00137904	0.0255589	0.0378092	0.0674408	1.71572	0.132214	0.189033	1.39584	0.124949	0.83306	0.0419908	0.00740788	0.0657661	0.617774	0.167885	0.438709	13.0563	0.0721827	0.297113	44.0166	0.789594	0.209637	0.000768982	0.0052357	0.0546194	1.47301	Drep4 - DNA fragmentation factor-related protein 4
LOC132917179	0.32901	0.36401	0.32887	0.39946	0.3317	-0.06776	0.394638	0.646704	0.199409	0.600101	2.36714	0.235331	0.632421	2.16661	0.807994	0.12408	0.0679257	0.742225	0.871143	0.897275	0.0177552	0.230837	1.45754	0.00850305	0.17661	1.56137	0.0410303	0.799347	0.159623	0.690795	0.834804	1.18265	LOC132917179 - dynein regulatory complex protein 8-like
LOC132917180	0.08295	0.07691	0.08295	0.08911	0.06223	-0.02688	0.259046	0.517433	0.0587844	0.0907583	1.00232	0.0877468	0.127407	1.00199	0.921498	0.0785021	0	0.22355	0.445481	0.858646	0.0739722	0.090522	1.00233	0.0488119	0.0616893	1.0027	0	1	0	0.222966	0.444689	1.15964	LOC132917180 - uncharacterized LOC132917180
LOC132917182	0.0001	0.0093	0.0001	0.01696	0.0001	-0.01686	0.0629686	0.248904	5.34831e-05	0.000183492	2.12612	0.0173162	0.0287895	1.36486	0.411804	0.588196	0	0.0595474	0.215983	0.412368	0.0212978	0.0294842	1.85782	4.57736e-17	1.09974e-15	425.908	0.657872	0.342128	0	0.0585016	0.213283	9.77431	LOC132917182 - U6 snRNA-associated Sm-like protein LSm5
LOC132917183	0.08762	0.10853	0.08725	0.15293	0.06981	-0.08312	0.00305216	0.0424474	0.0175989	0.0298588	3.47792	0.0718735	0.101436	2.25311	0.515026	0.470456	0.014518	0.00623945	0.0601971	0.651708	0.049567	0.0783421	1.56337	0.00415251	0.00957611	2.2606	0.0627317	0.909449	0.027819	0.00626023	0.0595813	1.82532	LOC132917183 - tetra-peptide repeat homeobox protein 1-like
LOC132917184	0.17753	0.20097	0.17739	0.23766	0.1644	-0.07326	0.00685811	0.0685369	0	0.680548	1	0	1	1	0.754199	0.245801	0	0.0180807	0.108985	6.01413e-15	0	0.906174	1.0017	0	0.623043	1.0082	0.732105	0.267895	0	0.00622946	0.0595672	4.80228	LOC132917184 - sodium-independent sulfate anion transporter-like
LOC132917185	0.0399	0.04682	0.04015	0.05681	0.03585	-0.02096	0.0285694	0.158977	0	0.236343	156.941	0	0.40779	23.1965	0.863299	0.134744	0.00195706	0.00677654	0.0628099	0.621852	0	0.409146	24.1291	0	0.238664	164.593	0.864229	0.133821	0.00194983	0.00658874	0.0609966	1.60314	LOC132917185 - neuropeptide SIFamide receptor-like
LOC132917186	0.42278	0.41025	0.42315	0.33287	0.51175	0.17888	0.016983	0.116133	0.463064	0.469277	1.51904	0.15224	0.157282	2.77919	0.200752	0.688283	0.110966	0.00219006	0.0318194	2.44489	0.123583	1	3.29327	0.441279	1	1.59415	0.818963	0.108821	0.0722161	0.0022149	0.0318405	0.391267	LOC132917186 - uncharacterized LOC132917186
LOC132917188	0.40814	0.40881	0.40819	0.40248	0.41471	0.01223	0.799319	0.911005	0	0.312464	2.19505	0	0.576814	1.45046	0.34991	0.45568	0.19441	0.344091	0.56455	0.473009	0.3246	0.419537	2.27724	0.235004	0.326951	2.88408	0.639255	0.248302	0.112442	0.289569	0.513128	1.28706	LOC132917188 - uncharacterized LOC132917188
LOC132917192	0.04873	0.05819	0.04869	0.06588	0.05077	-0.01511	0.140522	0.380617	0.0655399	0.0732424	413.271	0.079491	0.0881368	269.749	0.998041	0.00184451	0.000114097	0.290951	0.511529	0.929182	0.0791213	0.095188	259.022	0.0657695	0.0801979	388.301	0.997541	0.0023435	0.000115636	0.292167	0.516017	1.07286	omd - integrator complex subunit 5 omd
LOC132917194	0.71845	0.64725	0.7185	0.62916	0.66808	0.03892	0.714416	0.868198	0	0.471985	97.3101	0	0.558892	34.723	0.00882291	0.985342	0.00583549	0.100488	0.285739	0.774897	0.551066	1	35.3288	0.463787	1	99.1055	0.987321	0.00686842	0.00581095	0.104445	0.289644	1.28936	LOC132917194 - keratinocyte proline-rich protein-like
LOC132917191	0.21575	0.17858	0.21555	0.16797	0.18704	0.01907	0.738936	0.879389	0	0	2.19226	0	0	1.68616	0.558447	0.295464	0.146089	0.452716	0.658347	0.665602	0	0	1.71063	0	0	2.2021	0.0112535	0.843569	0.145178	0.451734	0.660515	1.47041	LOC132917191 - isatin hydrolase-like
LOC132917195	0.10355	0.06409	0.10355	0.06429	0.06385	-0.00044	0.97316	0.997013	0.0778014	0.0794707	1.0023	0.0768032	0.0784594	1.00231	0.41923	0.58077	0	0.951386	0.991231	1.00506	0.0720285	0.120254	1.00155	0.0733436	0.122018	1.00154	0.884474	0.115526	0	0.963772	0.994448	0.993122	LOC132917195 - protein zyg-11 homolog B-like
LOC132917196	0.10339	0.09178	0.10336	0.10558	0.07735	-0.02823	0.00702089	0.0688951	0	0.00121911	1	0	0.0290327	1	0.182289	0.719778	0.097932	0.0535767	0.204546	0.5275	0	0.046676	1	0	8.22764e-16	1	0.457913	0.44357	0.0985174	0.0503204	0.196385	11.3342	gukh - NHS actin remodeling regulator GUK-holder
LOC132917197	0.05376	0.05362	0.05361	0.06845	0.03942	-0.02903	0.0847258	0.291908	0.0405924	0.0473424	1.0027	0.0708986	0.0805037	1.00223	0	1	0	0.100184	0.285485	0.825955	0.0605723	0.0801019	1.17339	0.035825	0.0499216	1.20906	0	1	0	0.132788	0.335267	1.18731	Stoml2 - stomatin like 2
LOC132917198	0.03267	0.04665	0.03263	0.06594	0.0179	-0.04804	0.066949	0.257181	0.00557696	0.0079344	1	0.0327743	0.0413421	1	0.591457	0.402477	0.00606656	0.0799129	0.253239	0.658708	0.0330158	0.514765	1	0.00505007	0.357152	1	0.984753	0.0120307	0.00321649	0.0796078	0.251698	1.55049	snRNP-U1-C - small ribonucleoprotein particle U1 subunit C
LOC132917199	0.0872	0.07018	0.08723	0.07487	0.06547	-0.0094	0.576388	0.778672	0.0534639	0.0732863	20.7934	0.0743917	0.0984098	14.7664	0.020843	0.978364	0.000792917	0.418294	0.629539	0.887209	0.0696419	0.0772721	1.23654	2.5787e-08	5.09934e-08	4.02445	0.837147	0.135601	0.0272529	0.292281	0.51611	6.55812	Vps36 - vacuolar protein sorting 36
LOC132917200	0.00553	0.00514	0.00536	0.01144	0.0001	-0.01134	0.0363106	0.181896	2.99935e-05	7.99542e-05	1.73518	0.0123831	0.0187231	1.2616	0.4339	0.5661	0	0.0369364	0.165005	0.421663	0.0159738	0.0171067	1.42177	1.2714e-15	2.24392e-15	18.4982	1	0	0	0.0364001	0.161982	8.29109	Arl2 - ADP ribosylation factor-like 2
LOC132917203	0.09823	0.11713	0.09836	0.1345	0.09983	-0.03467	0.199172	0.452747	0.0387043	0.105691	2.23535	0.102906	0.207742	1.75506	0.382193	0.586419	0.0313884	0.0751685	0.245168	0.699284	0.176327	0.219254	2.21005	0.0943875	0.126946	2.94052	0.940436	0.0416015	0.017962	0.0717862	0.238785	1.36011	Nmnat - nicotinamide mononucleotide adenylyltransferase
LOC132917202	0.3491	0.33225	0.34902	0.33986	0.32482	-0.01504	0.684036	0.848072	0.359381	1	8.6701	0.312849	1	11.6177	0.867109	0.121905	0.0109856	0.235837	0.458564	1.1355	0	0.38757	9.83302	0	0.431773	7.57837	0.0224754	0.962647	0.0148777	0.235591	0.45818	0.886056	LOC132917202 - putative uncharacterized protein DDB_G0277255
LOC132917207	0.09137	0.04665	0.09095	0.05379	0.04037	-0.01342	0.5536	0.766262	0.030781	0.0574319	106.553	0.0590049	0.0979762	44.517	0.817435	0.181973	0.000591929	0.272	0.493311	0.813057	0.0628528	0.0654311	49.2374	0.0344118	0.0361384	115.007	0.00394098	0.99549	0.000568963	0.270854	0.493736	1.21771	LOC132917207 - RNA-binding protein 1-like
LOC132917208	0.663	0.74579	0.66065	0.83084	0.66074	-0.1701	0.22534	0.48208	0	1	7.27445	0	1	15.614	0.360019	0.599673	0.0403073	0.110026	0.299935	1.38491	0	1	15.0873	0	1	7.27316	0.362237	0.596787	0.0409754	0.112371	0.303761	0.731135	LOC132917208 - uncharacterized LOC132917208
LOC132917213	0.19167	0.23126	0.19166	0.27534	0.18991	-0.08543	0.10275	0.323633	0.0325778	0.0401176	1.20786	0.194831	0.215202	1.09441	0.573914	0.215496	0.21059	0.0697705	0.235795	0.477676	0.1702	0.230502	1.00909	3.51971e-08	6.65396e-07	1.09165	0.708498	0.0330173	0.258485	0.0698767	0.235385	9.69193	LOC132917213 - centrosomal protein 43-like
LOC132917214	0.01642	0.02587	0.01644	0.03845	0.01384	-0.02461	0.240885	0.499596	0.0209889	0.0581228	1.00233	0.0556006	0.119097	1.00174	0.932619	0.0673808	0	0.283587	0.504701	0.747862	0.0448733	0.0756504	1.00233	0.0158057	0.0317607	1.00312	0.50138	0.49862	0	0.282689	0.506478	1.33618	LOC132917214 - mitochondrial import inner membrane translocase subunit Tim13-like
LOC132917211	0.07825	0.06969	0.07819	0.07633	0.06216	-0.01417	0.207239	0.461501	0.0738322	0.0780563	47.45	0.0928954	0.0977297	33.7675	0.968696	0.0311166	0.000187338	0.169565	0.382735	0.911864	0.0770156	0.0956483	34.5139	0.0605744	0.0767718	48.0895	0.151946	0.847872	0.000182415	0.168944	0.380963	1.09367	LOC132917211 - endoplasmic reticulum metallopeptidase 1-like
LOC132917215	0.15429	0.16852	0.1543	0.16773	0.16929	0.00156	0.964652	0.993795	0.211343	0.79311	36.558	0.226397	0.801291	31.1738	0.939839	0.0581648	0.00199595	0.751676	0.87727	0.95573	0.138365	0.26402	29.4201	0.12689	0.24907	34.1135	0.0575163	0.940269	0.00221466	0.756388	0.878021	1.04377	LOC132917215 - zinc finger protein ZFP2-like
LOC132917216	0.12286	0.09717	0.12282	0.11706	0.07353	-0.04353	0.11855	0.348386	0.0630657	0.0631325	1e+10	0.115629	0.115725	6.40356e+07	0.978168	0.021299	0.000532912	0.067723	0.232679	0.780642	0.10319	1	1e+10	0.0502316	1	1.47847e+13	0.985058	0.0144126	0.000529477	0.0814965	0.254016	1.31698	gus - splA/ryanodine receptor domain and SOCS box containing gustavus
LOC132917217	0.12884	0.1306	0.12878	0.13644	0.12611	-0.01033	0.812672	0.917961	0.0826207	0.0838053	47.0673	0.11757	0.119015	27.2941	0.947337	0.0483798	0.00428349	0.334185	0.55497	0.858524	0.117274	0.117804	27.2814	0.0823424	0.0827762	47.0739	0.261024	0.734695	0.00428061	0.333109	0.55552	1.165	LOC132917217 - chromosome transmission fidelity protein 8 homolog
LOC132917218	0.10688	0.08173	0.10674	0.09568	0.06957	-0.02611	0.0284589	0.158871	0	0.057473	1	0	0.111444	1	0.36864	0.550393	0.0809678	0.0779034	0.249505	0.76817	0	0.561333	145.451	0	0.40205	2586.33	0.740551	0.259218	0.000231209	0.0163364	0.104177	1.57796	mahj - LisH and WD40 domain-containing protein mahjong
LOC132917219	0.12039	0.12472	0.12029	0.13974	0.10965	-0.03009	0.172712	0.420437	0.0612224	1	46.3341	0.119565	1	18.4799	0.920077	0.0783874	0.00153557	0.0351905	0.160163	0.760369	0	0.192147	18.6202	0	0.130986	36.728	0.0400428	0.957959	0.00199786	0.0264022	0.13647	1.2323	prd1 - pleckstrin homology domain-containing protein pruning defect 1
LOC132917220	0.14606	0.18576	0.14527	0.27358	0.12879	-0.14479	0.040306	0.19241	0.0183973	0.0593148	1.43087	0.143686	0.253678	1.19002	0.156269	0.78147	0.0622612	0.0213038	0.120695	0.485572	0.257222	0.292111	3.4188	0.0943987	0.117757	8.47245	0.279831	0.716424	0.00374558	0.0186227	0.112116	1.73825	SdhD - succinate dehydrogenase, subunit D
LOC132917221	0.03192	0.03418	0.03191	0.04107	0.02849	-0.01258	0.569932	0.775986	0.0341939	0.0468677	1.00233	0.0524264	0.0690463	1.00204	0.996692	0.00330836	0	0.507456	0.703562	0.873401	0.0269109	0.0499209	1	0.0138033	0.0287008	1	0.330573	0.657669	0.0117586	0.533645	0.723027	1.18467	endos - endosulfine alpha
LOC132917223	0.20162	0.1679	0.20134	0.18531	0.15286	-0.03245	0.478949	0.71412	0.146871	0.600446	146.075	0.211162	0.661308	56.8687	0.906873	0.091403	0.00172374	0.194494	0.410986	0.810724	0	0.254826	58.3832	0	0.187387	145.69	0.00769517	0.990549	0.00175601	0.169924	0.382248	1.22485	LOC132917223 - nicotinamide riboside kinase 1
LOC132917224	0.10274	0.20355	0.10227	0.18596	0.23923	0.05327	0.741831	0.880995	0.208071	0.269611	1.19639	0.208443	0.270013	1.19615	0	1	0	1	1	0.998863	0.269602	0.296434	1.64285	0.26942	0.296248	1.64327	1	0	0	0.998616	1	1.00052	LOC132917224 - active regulator of SIRT1-like
LOC132917225	0.02067	0.02452	0.02067	0.02774	0.02044	-0.0073	0.43391	0.680477	0.0193291	0.0310973	39.9498	0.0266354	0.0412278	29.6067	0.976881	0.022773	0.000345938	0.459474	0.663194	0.918749	0.0242531	0.0402213	30.1797	0.0174801	0.0303094	40.7385	0.829129	0.170533	0.000337836	0.458243	0.664821	1.08805	Stlk - Ste20-like kinase
LOC132917226	0.0001	0.0001	0.0001	0.0001	0.0001	0	1	1	0	0	1.32018	0	0	1.29298	0.498525	0.501475	0	1	1	0.925055	0	0	1.22762	0	0	1.20889	0.0620668	0.937933	0	1	1	0.925055	LOC132917226 - small ribosomal subunit protein uS8A
LOC132917227	0.14966	0.14892	0.14967	0.14858	0.14928	0.0007	0.979319	0.997548	0.0770242	0.108719	2.3977	0.0595814	0.0870528	2.61719	0.096368	0.867288	0.0363439	0.519646	0.713007	1.10016	0.0389182	0.104021	2.31459	0.054025	0.130745	2.12642	0.393108	0.561988	0.0449041	0.526885	0.717421	0.898966	net - atonal bHLH transcription factor 8-like protein net
LOC132917228	0.25763	0.26995	0.25738	0.30684	0.24101	-0.06583	0.19294	0.445548	0	0.74621	1.00156	0	0.970816	1.00016	0.600651	0.399349	0	0.166987	0.379353	0.101172	0	0.875754	1	0	0.680379	1	0.563208	0.436792	0	0.201405	0.420166	2.90272	LOC132917228 - acetyl-coenzyme A transporter 1-like
LOC132917232	0.10041	0.09244	0.10037	0.11278	0.07189	-0.04089	0.0276556	0.156323	0.0335898	0.171644	1	0.0642312	0.240347	1	0.752214	0.246085	0.00170158	0.0273066	0.139382	0.80897	0.0682584	0.111223	1	0.0380539	0.0689587	1	0.239825	0.751279	0.00889565	0.0284487	0.141227	1.21766	Sb - serine proteinase stubble
LOC132917230	0.04474	0.0661	0.04471	0.07256	0.05983	-0.01273	0.248716	0.508248	0.0515529	0.0559431	1	0.0643155	0.0693684	1	0.106397	0.871915	0.0216877	0.326266	0.547045	0.925403	0	0.305237	1.00185	0	0.250579	1.00216	0.704532	0.295468	0	0.233434	0.456292	1.16628	pigeon - gamma-secretase activating protein pigeon
LOC132917233	0.01638	0.02405	0.01634	0.02669	0.02107	-0.00562	0.623731	0.810849	0.0108091	0.0281809	1	0.0154924	0.0374279	1	0.275616	0.72234	0.00204363	0.563701	0.746315	0.920492	0.00736648	0.0333777	3.77006	0.00498134	0.0254578	4.19049	0.00615276	0.993847	0	0.573289	0.752736	1.07967	Rae1 - ribonucleic acid export 1
LOC132917234	0.02255	0.02333	0.02255	0.02918	0.01298	-0.0162	0.285258	0.544612	0.00936715	0.0212047	1.0123	0.0236789	0.0455758	1.00984	0.534325	0.465675	0	0.284755	0.505594	0.801441	0.0136258	0.0448982	1.00157	0.00465631	0.0206705	1.00196	0.354958	0.645042	0	0.284438	0.508353	1.24995	LOC132917234 - Kv channel-interacting protein 4
LOC132917236	0.09949	0.1446	0.0991	0.09809	0.2441	0.14601	0.103944	0.325294	0.335561	0.858268	2.10327	0.133002	0.753993	3.94958	1	0	0	0.08888	0.267872	1.84751	0.119185	0.15732	1.00233	0.321634	0.372956	1.00124	0.637252	0.362748	0	0.0888782	0.265685	0.533285	LOC132917236 - omega-amidase NIT2-like
LOC132917237	0.10575	0.10226	0.10578	0.09299	0.11165	0.01866	0.092431	0.306916	0.0606429	0.99575	1732.76	0.0549105	0.9956	2256.75	0.91448	0.0852154	0.0003047	0.70179	0.841833	1.03543	0.0575267	1	2266.55	0.0635039	1	1734.63	0.917863	0.0818302	0.000306371	0.686979	0.831705	0.965381	LOC132917237 - Fanconi anemia group D2 protein
LOC132917238	0.05784	0.06431	0.05778	0.05755	0.07107	0.01352	0.39357	0.645588	0.00501745	0.0919355	1.58414	0.00340126	0.0771572	1.63857	0.48653	0.482659	0.0308109	0.758352	0.881783	1.07343	0.00746916	0.0520986	1.95722	0.00965489	0.0608255	1.88953	0.137252	0.839839	0.0229082	0.753638	0.87661	0.947583	Neos - nuclear receptor coactivator protein neosin
LOC132917239	0.0632	0.07207	0.06297	0.09294	0.04792	-0.04502	0.0198812	0.128544	0.0381291	0.409726	1	0.0966842	0.528282	1	0.913606	0.0852985	0.00109532	0.0198559	0.115592	0.715171	0.0724629	0.451551	1.00233	0.0217512	0.313611	1.00341	0.833713	0.166287	0	0.0191845	0.114386	1.4585	YL-1 - Vacuolar protein sorting-associated protein YL-1
LOC132917240	0.84527	0.52689	0.84434	0.50016	0.56132	0.06116	0.615123	0.805164	0.112375	0.923731	1.31005	0.112881	0.923882	1.30932	0.506716	0.131668	0.361616	1	1	0.997945	0.174186	0.326008	1.47088	0.196497	0.352207	1.43225	0.367889	0.300065	0.332046	0.955989	0.991834	0.931036	LOC132917240 - interferon-inducible double-stranded RNA-dependent protein kinase activator A homolog
LOC132917242	0.02101	0.04803	0.02142	0.05549	0.03721	-0.01828	0.330529	0.58805	0.0491721	0.100239	8.34894	0.0577188	0.113287	7.45765	0.961441	0.0355064	0.00305277	0.778788	0.893188	0.946801	0.0569946	0.0599413	7.70207	0.0490511	0.0517236	8.57154	0.110214	0.886822	0.00296362	0.775935	0.890612	1.05239	dx - deltex E3 ubiquitin ligase
LOC132917243	0.20503	0.22213	0.20508	0.20805	0.2462	0.03815	0.129232	0.36394	0.195241	1	16.8659	0.153242	1	25.6419	0.966599	0.02737	0.00603124	0.0643556	0.225184	1.14828	0.0167333	1	266.452	0.0388517	1	84.3522	0.785743	0.212882	0.00137486	0.339432	0.561136	0.794064	LOC132917243 - prominin-1-A-like
LOC132917245	0.09188	0.08677	0.09199	0.07738	0.09686	0.01948	0.149169	0.392275	0.0723344	0.110295	1.41483	0.0548641	0.0874546	1.46746	0.917232	0.05371	0.0290581	0.286362	0.507392	1.10525	0.0324841	0.0844131	1.42084	0.0456724	0.107933	1.37207	0.524234	0.445584	0.0301823	0.285189	0.50906	0.900571	LOC132917245 - transient receptor potential channel pyrexia-like
LOC132917246	0.01784	0.02463	0.01785	0.0299	0.01854	-0.01136	0.0622506	0.247301	0	0.0225902	1.20913	0	0.0511675	1.1606	0.397888	0.58782	0.0142919	0.0764894	0.247117	0.784292	0.0134982	0.0663469	1	0.00242194	0.0224734	1	0.798147	0.177109	0.0247445	0.154809	0.363263	1.39905	Klp68D - kinesin-like protein 68D
LOC132917247	0.11695	0.12971	0.11675	0.15272	0.1112	-0.04152	0.0382847	0.187975	0.0324719	0.104238	2.56229	0.0702365	0.173407	2.07323	0.596578	0.364216	0.0392063	0.061883	0.220176	0.774903	0.0657358	0.0920634	1.56039	0.0216973	0.0348545	1.87032	0.112759	0.820588	0.0666539	0.0549117	0.207108	1.4072	LOC132917247 - poly(A) RNA polymerase gld-2 homolog A-like
LOC132917244	0.08911	0.05249	0.08912	0.05175	0.0532	0.00145	0.906694	0.965867	0.0428289	0.0666497	1	0.0442333	0.0685242	1	0.647171	0.333374	0.0194548	0.932897	0.981184	0.989759	0.0427441	0.0589122	1	0.0416453	0.05755	1	0.500894	0.478028	0.0210773	0.944326	0.986879	1.00826	LOC132917244 - transmembrane protein 209
LOC132917248	0.0848	0.06197	0.08481	0.08408	0.0395	-0.04458	0.000795092	0.01809	0.0180105	0.0184258	3.88253	0.0831815	0.0843639	2.31585	0.787467	0.198503	0.0140302	0.00326421	0.0414049	0.619082	0.0706152	0.0851374	1.76808	0.00735768	0.0104055	2.87528	0.432327	0.546281	0.0213915	0.00324204	0.0415704	1.85323	LOC132917248 - protein arginine N-methyltransferase 3-like
LOC132917249	0.15005	0.121	0.15006	0.12416	0.11731	-0.00685	0.763829	0.892237	0.00567377	0.175625	1.31887	3.31817e-07	0.00662157	2.22195	0.695253	0.221746	0.0830012	0.197326	0.415086	2.88456	0	0.000262129	2.19969	0	0.0788969	1.27477	0.362262	0.553144	0.0845949	0.191024	0.408103	0.307956	LOC132917249 - alpha-N-acetylgalactosaminidase-like
LOC132917250	0.25677	0.14644	0.25708	0.17529	0.12428	-0.05101	0.266784	0.524992	0.136296	0.551924	1.00256	0.187506	0.607007	1.00215	0.9695	0.0305002	0	0.368609	0.587903	0.839941	0.132914	0.389957	1.00243	0.087705	0.321193	1.00294	0.73747	0.26253	0	0.352732	0.573444	1.206	LOC132917250 - fatty acid-binding protein, muscle-like
LOC132917251	0.04059	0.0336	0.04066	0.04099	0.02775	-0.01324	0.28957	0.548539	0.0400499	0.0400975	3.14156	0.0587545	0.0588161	2.74115	0.61909	0.38091	0	0.289915	0.510583	0.880893	0.0555768	0.0696575	1.00193	0.0375621	0.0485421	1.00219	0.773924	0.226076	0	0.289826	0.513238	1.13556	POLDIP2 - DNA polymerase delta interacting protein 2
LOC132917252	0.03031	0.01182	0.03031	0.01149	0.01217	0.00068	0.93023	0.979316	0.00822008	0.0355947	1.00157	0.00787495	0.0345496	1.00158	0.669808	0.330192	0	0.954269	0.992901	1.00893	0.00978638	0.0207334	1.00152	0.0102784	0.0216032	1.00151	0.378155	0.621845	0	0.965587	0.995327	0.989397	Noa36 - zinc finger protein 330 homolog Noa36
LOC132917254	0.15054	0.11369	0.15054	0.14257	0.08527	-0.0573	0.000135003	0.00603894	0	0.00194417	1	0	0.999974	1	0.830728	0.0660137	0.103258	0.000178632	0.00728945	4.17394e-06	0	0.927347	1	0	0.0230205	1	0.825247	0.0732035	0.10155	0.000180891	0.00719448	50	LOC132917254 - lutropin-choriogonadotropic hormone receptor-like
LOC132917255	0.24069	0.23128	0.24088	0.27112	0.19682	-0.0743	0.0116225	0.0923294	0	0.300747	1	0	1	1	0.67566	0.113433	0.210907	0.0232612	0.127955	3.82305e-13	0	0.930174	1.00127	0	0.491674	1.01257	0.665432	0.185178	0.14939	0.0258378	0.134826	9.80807	LOC132917255 - bumetanide-sensitive sodium-(potassium)-chloride cotransporter-like
LOC132917253	0.10878	0.13503	0.10879	0.13069	0.14176	0.01107	0.732474	0.876482	0	0.0847278	1.07115	0	0.0461064	1.08946	0.293429	0.584446	0.122124	0.58224	0.759344	1.24652	0.0297503	1	1.10235	0.0539908	1	1.08428	0.873741	0.0520277	0.074231	0.634524	0.795203	0.830444	Gip - hydroxypyruvate isomerase-like protein Gip
LOC132917256	0.53099	0.39179	0.53141	0.32494	0.49152	0.16658	0.0947267	0.309751	0	0.966893	1.03957	0	0.68412	1.54886	0.446223	0.553548	0.000228819	0.144388	0.350442	11.2755	1.09085e-35	0.666159	1	0.00524919	0.973858	1	0.450764	0.510052	0.0391843	0.144601	0.352098	0.0652106	LOC132917256 - uncharacterized LOC132917256
LOC132917257	0.12563	0.24043	0.12568	0.2049	0.27505	0.07015	0.0853192	0.293027	0.185968	0.224855	5.65136	0.15008	0.185908	7.04728	0.719311	0.254367	0.0263219	0.267887	0.489286	1.12746	0.156776	0.161024	6.94525	0.193101	0.197739	5.585	0.573436	0.39982	0.0267434	0.271306	0.494221	0.88753	LOC132917257 - membrane-bound alkaline phosphatase-like
LOC132917259	0.04147	0.03647	0.04147	0.04587	0.0276	-0.01827	0.045235	0.204308	0.0246749	1	177.262	0.0556942	1	56.7713	0.99448	0.00523488	0.000285019	0.00734248	0.0654353	0.780093	0.0498716	0.15427	57.5002	0.0224341	0.0937573	169.245	0.903172	0.0965297	0.000298049	0.00648704	0.0602951	1.26644	LOC132917259 - probable ATP-dependent RNA helicase DDX31
LOC132917260	0.07097	0.08071	0.07097	0.08083	0.08057	-0.00026	0.986227	1	0.00658151	0.0726468	3.21348	0.0098329	0.0895831	2.92724	0.393983	0.582312	0.0237051	0.63025	0.793187	0.920082	0.034556	0.0924394	2.66828	0.0245244	0.0725233	2.94893	0.66931	0.302793	0.0278975	0.604298	0.775455	1.1019	eIF2A - eukaryotic translation initiation factor 2A
LOC132917261	0.12056	0.08779	0.12054	0.13492	0.01503	-0.11989	0.00819596	0.0755002	2.58144e-05	0.000147234	668.385	0.104834	0.152029	4.0096	0.154522	0.844515	0.000962484	0.00280314	0.037311	0.213485	0.143836	0.14457	4.26779	1.41101e-05	1.45299e-05	4263.93	0.0162511	0.982784	0.00096506	0.00254696	0.0350546	5.75974	LOC132917261 - uncharacterized LOC132917261
LOC132917264	0.11003	0.10608	0.11003	0.10934	0.10244	-0.0069	0.669	0.839416	0.0107321	0.0460511	3.98997	0.0132399	0.0531061	3.7423	0.159306	0.818495	0.0221982	0.777738	0.893011	0.953691	0.0383413	0.0456883	3.57535	0.0320379	0.0385474	3.83523	0.347116	0.62871	0.0241738	0.785276	0.895807	1.05507	mmd - disintegrin and metalloproteinase domain-containing protein mind-meld
LOC132917263	0.50128	0.49737	0.50003	0.56424	0.44224	-0.122	0.177163	0.424843	5.81943e-29	0.70631	397.129	0.00326	0.969841	1.69394	0.355918	0.63981	0.0042723	0.00688005	0.0631905	0.0880741	0	0.924443	3.50571	0	0.687715	394.492	0.336661	0.659014	0.00432512	0.00707388	0.0632232	4.76533	LOC132917263 - uncharacterized LOC132917263
LOC132917265	0.06014	0.09277	0.05976	0.13043	0.05354	-0.07689	0.00368799	0.0477233	0	0.378035	1.00231	0	0.950737	1.00012	0.857977	0.142023	0	0.00369205	0.0444383	0.0519316	0	0.0709793	1	0	5.60368e-15	1	0.0293815	0.910404	0.060214	0.0072876	0.0640109	12.4048	mspo - M-spondin
LOC132917267	0.11054	0.08909	0.11049	0.0978	0.08078	-0.01702	0.36763	0.623014	0.0247348	0.0413542	1.27678	9.88454e-07	6.7486e-06	2.49233	0.565828	0.379902	0.0542697	0.0688159	0.234701	3.73752	0	0.000274574	2.46993	0	0.215689	1.18428	0.789903	0.15544	0.0546569	0.0688317	0.233345	0.187056	LOC132917267 - neuropeptides capa receptor-like
LOC132917268	0.23592	0.23543	0.236	0.22489	0.24629	0.0214	0.451423	0.693534	0.155932	0.637093	13.5634	0.127413	0.606626	18.0073	0.696415	0.300927	0.00265788	0.344424	0.564694	1.10869	0.207145	1	21.9287	0.240202	1	16.402	0.914003	0.0838706	0.00212651	0.346438	0.567974	0.905955	LOC132917268 - uncharacterized LOC132917268
LOC132917269	0.57831	0.60164	0.57637	0.7359	0.48691	-0.24899	0.0821508	0.288318	0.468192	0.472576	82837.9	0.715599	0.718546	147.485	0.431792	0.561826	0.00638259	0.0171655	0.106472	0.440961	0.728273	0.744016	157.619	0.464333	0.488992	207477	0.899547	0.0941051	0.00634762	0.021976	0.123266	2.41943	LOC132917269 - uncharacterized LOC132917269
LOC132917272	0.00558	0.00354	0.00558	0.00155	0.00617	0.00462	0.197983	0.451283	0.00946494	0.00985574	1	0.0024304	0.0025608	1	1	0	0	0.201831	0.419934	1.29174	0.00107359	0.00353236	1	0.00529577	0.0131953	1	0.463714	0.536286	0	0.20186	0.420817	0.76657	eIF2alpha - eukaryotic translation initiation factor 2 subunit alpha
LOC132917274	0.061	0.06396	0.06101	0.06204	0.06598	0.00394	0.769667	0.895961	0.0432346	0.0670451	1.16049	0.0373323	0.0590913	1.16859	0.468575	0.484574	0.0468509	0.755971	0.880185	1.04673	0.0478488	0.0514825	1.20689	0.0550356	0.0590159	1.19648	0.508446	0.447293	0.0442613	0.766808	0.88472	0.953964	Rabex-5 - Rabaptin-5-associated exchange factor for Rab5
LOC132917275	0.16552	0.14296	0.16502	0.18754	0.1031	-0.08444	0.0536288	0.226191	0.123767	0.157103	1.66257	0.222897	0.264557	1.44083	0.905301	0.0946992	0	0.0632095	0.22276	0.718425	0.221328	0.239005	1.0056	0.123074	0.136937	1.00778	0.697018	0.302982	0	0.0631361	0.222676	1.38914	LOC132917275 - uncharacterized LOC132917275
LOC132917276	0.04655	0.05762	0.04636	0.07948	0.03994	-0.03954	0.0258325	0.149783	0.0102813	0.0192263	2.05221	0.0613247	0.0898301	1.55028	0.980648	0	0.019352	0.0197299	0.115379	0.609857	0.0518021	0.0543756	1.13839	0.00113115	0.00126408	1.34589	0.883628	0.0810421	0.0353303	0.0186539	0.112116	2.29182	Sfxn2 - sideroflexin 2
LOC132917277	0.31977	0.21675	0.31927	0.20502	0.23019	0.02517	0.502083	0.731312	0.0734408	0.0755026	1.33904	0.0165544	0.0172902	1.58174	0.805725	0.047131	0.147144	0.351083	0.571262	1.57054	3.77972e-05	0.0185768	1.47657	0.00837078	0.153797	1.20088	0.458262	0.379694	0.162043	0.351441	0.572345	0.469693	LOC132917277 - facilitated trehalose transporter Tret1-like
LOC132917278	0.09298	0.11574	0.093	0.10054	0.13406	0.03352	0.0970672	0.313039	0.111109	0.161909	2.97125	0.0806348	0.124138	3.48291	0.799861	0.182381	0.0177573	0.229148	0.451598	1.1459	0.0762646	0.0928722	3.56508	0.105984	0.125853	3.03024	0.215419	0.767336	0.0172446	0.229184	0.452532	0.87213	MetRS-m - Methionyl-tRNA synthetase, mitochondrial
LOC132917279	0.03727	0.02431	0.03725	0.02865	0.01946	-0.00919	0.394832	0.646711	0.0245748	0.088043	1	0.0374387	0.11603	1	0.793404	0.206596	0	0.448176	0.654605	0.886406	0.0349079	0.0533281	1	0.0236479	0.0379479	1	0	1	0	0.44502	0.653792	1.11608	LOC132917279 - RWD domain-containing protein 1
LOC132917281	0.26148	0.26006	0.26152	0.30219	0.22178	-0.08041	0.0369701	0.183549	0.0671552	0.088421	4.15099	0.174566	0.208533	2.50901	0.290811	0.664209	0.0449799	0.00768521	0.0670905	0.646286	0.180691	0.183847	1.89617	0.0463635	0.0478273	3.15356	0.13151	0.800191	0.0682986	0.0080343	0.0679555	1.79503	LOC132917281 - uncharacterized LOC132917281
LOC132917283	0.06974	0.07036	0.06974	0.07172	0.06859	-0.00313	0.846438	0.93539	0.0357996	0.0769945	1	0.0382674	0.0810499	1	0.764429	0.199475	0.0360958	0.924703	0.975999	0.97998	0.0397184	0.0588009	1	0.0382149	0.0568412	1	0.57912	0.385505	0.0353751	0.922756	0.97508	1.01196	LOC132917283 - diuretic hormone receptor-like
LOC132917284	0.06155	0.04457	0.06156	0.05351	0.03513	-0.01838	0.014662	0.106051	0.0281723	0.0459628	1	0.0510522	0.07677	1	0.59712	0.384508	0.018372	0.0490944	0.19462	0.833443	0	0.0765635	43.7776	0	0.0510683	79.4149	0.00298623	0.996932	8.18056e-05	0.0200959	0.117585	1.15759	Wdr59 - WD repeat domain 59
LOC132917285	0.11479	0.11882	0.11473	0.12458	0.11211	-0.01247	0.400139	0.651496	0.0590836	1	292.438	0.0845444	1	142.45	0.925377	0.0741937	0.000428955	0.129941	0.329586	0.87333	0	0.174459	84.5341	0	0.151713	120.561	0.177366	0.821947	0.000687428	0.273065	0.496017	1.08001	boss - G protein coupled receptor bride of sevenless
LOC132917286	0.08423	0.0778	0.08417	0.10194	0.0604	-0.04154	0.0258134	0.149783	0	0.455876	1e+10	0	0.759638	3160.05	0.859935	0.139248	0.000816827	0.04492	0.184682	0.349969	0	0.905426	1.00155	0	0.534629	1.00984	0.875013	0.124987	0	0.027029	0.137796	6.30281	LOC132917286 - protein THEM6-like
LOC132917288	0.08671	0.06072	0.08691	0.07606	0.04289	-0.03317	0.139719	0.37935	0.013934	0.039942	1.57321	0.0386455	0.0861547	1.41193	0.48344	0.49358	0.0229801	0.235069	0.458124	0.761293	0.0212946	0.05307	1	0.00268384	0.0109326	1	0.25588	0.690926	0.0531945	0.221469	0.442747	1.53807	LOC132917288 - troponin C-like
LOC132917289	0.04073	0.03853	0.04073	0.03947	0.03744	-0.00203	0.727771	0.874784	0.0238106	0.0316535	1	0.0277992	0.0365225	1	0.126903	0.853403	0.0196936	0.567004	0.748021	0.958563	0.0235222	0.0478857	1.00405	0.020162	0.0422621	1.00422	0.479566	0.501554	0.0188798	0.976428	1	1.04111	hlk - hulk
LOC132917287	0.11655	0.06338	0.11669	0.06034	0.06674	0.0064	0.774822	0.898423	0.0733702	0.0748158	329.633	0.0755925	0.0770648	308.508	0.0138845	0.985864	0.000251217	0.93642	0.982903	0.988577	0.0760286	0.0865763	329.461	0.0745256	0.0849502	344.6	0.934365	0.0653839	0.00025093	0.945476	0.987507	1.00775	LOC132917287 - uncharacterized LOC132917287
LOC132917290	0.11443	0.13615	0.11448	0.13043	0.14179	0.01136	0.764656	0.892642	0.192003	0.59725	2.46538	0.181219	0.586565	2.54455	1	0	0	0.836876	0.927271	1.03503	0.175191	0.194775	1.00227	0.185734	0.205764	1.0022	0.691466	0.308534	0	0.840764	0.929515	0.966452	cn - Kynurenine 3-monooxygenase cn
LOC132917291	0.13146	0.14659	0.13153	0.15905	0.13438	-0.02467	0.376256	0.630187	0.0438011	0.453562	1.00125	0.0643685	0.499911	1.0011	0.737592	0.262408	0	0.371017	0.590176	0.876933	0.0649134	0.499426	1.00233	0.0438254	0.452019	1.00267	0.736967	0.263033	0	0.372103	0.591635	1.14365	LOC132917291 - 2-acylglycerol O-acyltransferase 2-like
LOC132917292	0.09531	0.09079	0.09528	0.10228	0.0774	-0.02488	0.0624314	0.247914	0.0485094	0.0543425	2.64598	0.0645674	0.0715593	2.41353	0.589996	0.390695	0.0193098	0.305029	0.525262	0.905502	0.0382072	0.0728344	2.18738	0.026356	0.0540679	2.39105	0.24161	0.735641	0.0227491	0.300196	0.52294	1.11374	LOC132917292 - probable G-protein coupled receptor CG31760
LOC132917293	0.16035	0.09295	0.16015	0.10272	0.08093	-0.02179	0.191044	0.443703	0.0526631	0.499602	40.6003	0.0622134	0.519619	32.9206	0.927732	0.0716343	0.000633251	0.530064	0.719949	0.943388	0.0778869	1	36.5311	0.0671764	1	45.0019	0.980203	0.0192312	0.000566173	0.524965	0.715981	1.05796	LOC132917293 - uncharacterized LOC132917293
LOC132917294	0.20966	0.17226	0.21022	0.1497	0.20757	0.05787	0.176624	0.424517	0.220576	0.253671	10.747	0.151015	0.179866	19.4887	0.679472	0.319873	0.000655001	0.136759	0.340179	1.25065	0.158467	0.18373	19.1482	0.23078	0.259615	10.4833	0.95878	0.0405374	0.000682908	0.136324	0.340316	0.795942	LOC132917294 - uncharacterized LOC132917294
LOC132917296	0.11627	0.07371	0.11603	0.09343	0.05029	-0.04314	0.00709372	0.0692549	0	1	1.45088	0	1	5.96392	0.957393	0.0299332	0.0126737	0.00167899	0.0273579	4.79812	0.0481428	0.072349	9.8568	0.0312317	0.0497429	13.6613	0.810489	0.186563	0.00294817	0.202794	0.421536	1.14265	LOC132917296 - midnolin-A-like
LOC132917297	0.08489	0.07025	0.0849	0.07607	0.06423	-0.01184	0.3774	0.630856	0	0.0548617	1	0	0.075601	1	0.502435	0.42636	0.0712048	0.613896	0.780605	0.889542	0	0.0902229	1	0	0.0661663	1	0.553085	0.377655	0.0692609	0.603846	0.775242	1.12892	LOC132917297 - transmembrane and coiled-coil domain-containing protein 4-like
LOC132917295	0.00319	0.0001	0.00319	0.0001	0.0001	0	1	1	0	0	1.27551	0	0	1.25246	0.500889	0.499111	0	1	1	0.925055	0	0	1.2453	0	0	1.22499	0.0090731	0.990927	0	1	1	0.925055	trc - Serine/threonine-protein kinase tricornered
LOC132917298	0.00409	0.00261	0.00409	0.00463	0.0001	-0.00453	0.293792	0.552099	5.72209e-05	6.69422e-05	2.01443	0.00617485	0.00670062	1.44011	0	1	0	0.297092	0.51633	0.520778	0.00174623	0.00670764	1.09984	5.95077e-20	7.06205e-16	1.94133	0	1	0	0.293866	0.517345	6.97104	LOC132917298 - UPF0047 protein YjbQ
LOC132917299	0.33738	0.23957	0.33858	0.20099	0.27554	0.07455	0.168224	0.41625	0	0.995266	2.7985	0	0.996821	1.99498	0.888584	0	0.111416	0.186811	0.402709	0.671116	0	1	2.01746	0	1	2.79915	0.889071	0	0.110929	0.190105	0.407262	1.4666	ND-B14.7 - NADH dehydrogenase (ubiquinone) B14.7 subunit
LOC132917300	0.11734	0.07306	0.11718	0.08364	0.06044	-0.0232	0.394983	0.646711	0.00613148	0.0481148	1.36777	0.0127863	0.0745385	1.30735	0	0.980912	0.0190885	0.407138	0.620317	0.855734	0.0562562	0.0865497	1	0.0320919	0.0537011	1	0.696052	0.267619	0.0363282	0.393613	0.610465	1.19505	LOC132917300 - uncharacterized LOC132917300
LOC132917301	0.01801	0.02665	0.01803	0.02841	0.02471	-0.0037	0.732131	0.876482	0.0332638	0.118279	1.00239	0.0403292	0.133468	1.00226	0.925972	0.0740278	0	0.683361	0.829431	0.943406	0.0292555	0.0470361	1.00233	0.02412	0.039799	1.00246	0	1	0	0.67742	0.826052	1.05466	LOC132917301 - eukaryotic translation initiation factor 3 subunit E-like
LOC132917302	0.019	0.01488	0.01933	0.01705	0.01243	-0.00462	0.555037	0.766751	0.0103783	0.0201327	1.00156	0.0126833	0.0238987	1.00149	0.298195	0.701805	0	0.72163	0.856461	0.956093	0.00525853	0.049897	1.79493	0.00397183	0.0425066	1.85196	0.655594	0.344406	0	0.726688	0.859175	1.05347	LOC132917302 - eukaryotic translation initiation factor 3 subunit I-like
LOC132917303	0.54732	0.57528	0.5455	0.7202	0.45198	-0.26822	0.0405256	0.192963	0	0.527511	3.15893	0	0.999997	1.00001	0.344126	0.607158	0.048716	0.307928	0.528494	4.64781e-06	0.511173	1	64.8851	0.485237	1	89.6931	0.916438	0.0811798	0.00238194	0.785776	0.896015	1.0776	LOC132917303 - uncharacterized LOC132917303
LOC132917304	0.04137	0.03634	0.04122	0.04383	0.02772	-0.01611	0.0761829	0.274684	0.000102719	0.0121926	1.22499	0.00134884	0.0419511	1.15723	0.258324	0.712633	0.0290427	0.110609	0.300769	0.719606	0	0.0682926	1	0	2.35857e-13	1	0.65082	0.305233	0.043947	0.0966215	0.278749	10.8331	Pgant7 - N-acetylgalactosaminyltransferase 7
LOC132917305	0.04413	0.05774	0.04413	0.05856	0.05688	-0.00168	0.897391	0.961385	0.0315463	0.0477956	10.8325	0.0360721	0.0537788	9.87627	0.0318152	0.966723	0.00146149	0.631426	0.79389	0.961213	0.0407415	0.0538846	10.0358	0.0359643	0.0480874	10.9795	0.0516977	0.946874	0.00142835	0.632449	0.794366	1.03897	LOC132917305 - G-protein coupled receptor dmsr-1-like
LOC132917306	0.04414	0.04664	0.04409	0.05953	0.03458	-0.02495	0.00574461	0.0629454	0.0468385	0.061	2.31012	0.0815968	0.101297	1.98469	0.779399	0.220601	0	0.00602871	0.0593557	0.818662	0.0857557	0.338468	1.00156	0.0501109	0.267059	1.00191	1	0	0	0.00602396	0.0586201	1.21873	Vps16A - vacuolar protein sorting 16
LOC132917307	0.08968	0.10912	0.08968	0.12697	0.08871	-0.03826	0.000388583	0.011609	0.0428048	0.0568408	1.02464	0.0844839	0.105528	1.01927	0.500917	0.450676	0.0484068	0.000153576	0.00664593	0.784231	0.079414	0.113676	1.03995	0.0397865	0.0628072	1.05113	0.497035	0.457076	0.0458893	0.000647485	0.0151743	1.27285	LOC132917307 - protein Shroom
LOC132917308	0.04215	0.05763	0.04207	0.06536	0.0494	-0.01596	0.135446	0.373168	0.0208424	0.0233171	1.00885	0.0376036	0.0413551	1.0075	0.245847	0.716869	0.0372834	0.147077	0.354617	0.847546	0.0282206	0.0489907	1.02594	0.0146792	0.0281927	1.03077	0.379118	0.58464	0.0362427	0.147823	0.357141	1.1832	dysf - neuronal PAS domain protein dysfusion
LOC132917309	0.00872	0.01281	0.00872	0.01567	0.01084	-0.00483	0.799079	0.911005	0.00837407	0.0128164	1.16058	0.0120005	0.0177879	1.14765	0.524283	0.475717	0	0.814207	0.914349	0.924767	0.0142342	0.049287	1.01206	0.0101784	0.0388707	1.01302	0.989126	0.0108739	0	0.814788	0.913553	1.07887	Spec2 - CDC42 small effector protein Spec2
LOC132917310	0.26182	0.2471	0.26169	0.27502	0.21848	-0.05654	0.1251	0.35807	0	0.701096	1	0	0.896068	1	0.632113	0.367887	0	0.109507	0.299399	0.309029	0	0.834368	1.00214	0	0.659472	1.00494	0.608719	0.391281	0	0.112408	0.303761	2.29906	LOC132917310 - major facilitator superfamily domain-containing protein 6-like
LOC132917311	0.20148	0.2735	0.20153	0.25615	0.29359	0.03744	0.355425	0.611809	0.242012	1	1.42765	0.199775	1	1.49804	0.924824	0.0321579	0.0430176	0.37311	0.592088	1.13518	0.18457	0.202866	1.39272	0.226228	0.24584	1.33824	0.0583441	0.874703	0.0669528	0.376052	0.59498	0.879555	LOC132917311 - major facilitator superfamily domain-containing protein 6-like
LOC132917312	0.12061	0.17817	0.12048	0.19126	0.16503	-0.02623	0.452383	0.694031	0.0352107	0.128697	1.29755	0.0451413	0.149857	1.2727	0.523881	0.360305	0.115814	0.764655	0.884649	0.925757	0.110159	0.209781	1.95195	0.101996	0.198652	1.99806	0.761897	0.186456	0.0516466	0.867919	0.944123	1.0349	LOC132917312 - uncharacterized LOC132917312
LOC132917313	0.18981	0.22041	0.18982	0.24415	0.19526	-0.04889	0.0353556	0.179361	0.00502006	1	470320	0.0729911	1	637.285	0.853384	0.144753	0.0018635	0.000808166	0.0179706	0.494383	0.0700824	1	695.977	2.78926e-19	1	4.88635e+45	0.849595	0.14854	0.00186497	0.000692472	0.0157326	16.073	LOC132917313 - collagen alpha-1(III) chain-like
LOC132917315	0.10674	0.12755	0.10682	0.14468	0.11079	-0.03389	0.260929	0.519017	0.143475	0.221781	1.00229	0.187014	0.272398	1.00198	0.51341	0.48659	0	0.332886	0.55366	0.863503	0.227511	0.30005	1.31235	0.180179	0.248216	1.36977	0.982153	0.0178466	0	0.32867	0.551342	1.15754	LOC132917315 - testis-expressed protein 9-like
LOC132917316	0.15855	0.1675	0.15813	0.20572	0.13449	-0.07123	0.118749	0.348533	0	0.444787	1.00156	0	0.692801	1.00071	0.628118	0.371882	0	0.112315	0.303435	0.453013	0	0.192456	1	0	0.102681	1	0.0624471	0.854031	0.0835216	0.163185	0.374882	1.38124	LOC132917316 - EEF1A lysine methyltransferase 2
LOC132917317	0.21653	0.14184	0.21683	0.16382	0.12247	-0.04135	0.355096	0.611804	0.0746108	0.114216	1.71426	0.105632	0.152739	1.59485	0.0401898	0.95981	0	0.34716	0.567659	0.866044	0.125236	0.154443	1.00233	0.0910147	0.115915	1.00269	0.132593	0.867407	0	0.348989	0.570148	1.15363	LOC132917317 - uncharacterized LOC132917317
LOC132917318	0.20475	0.19602	0.20469	0.21159	0.17728	-0.03431	0.349654	0.607912	0.00649725	1	3526.89	0.0401842	1	183.651	0.827495	0.171963	0.000541815	0.422475	0.632353	0.638213	0.107164	0.130356	3.06815	0.0480024	0.0626526	4.59149	0.231089	0.736142	0.0327692	0.0780954	0.248921	1.35959	TRAM - translocating chain-associated membrane protein 1
LOC132917319	0.03079	0.03373	0.03054	0.0411	0.02753	-0.01357	0.021971	0.136558	0.00299415	0.0300479	2.61804	0.0108703	0.065397	2.11464	0.51467	0.47767	0.00766002	0.00947473	0.0761909	0.778119	0.0258936	0.0274792	1.29746	0.00410565	0.00448957	1.47944	0.655716	0.323021	0.0212637	0.018554	0.112091	1.50404	spg - dedicator of cytokinesis spg
LOC132917320	0.09309	0.03322	0.09303	0.04084	0.02398	-0.01686	0.14819	0.391137	0.0082326	0.00840138	2.071	0.0188982	0.019218	1.82574	0.611083	0.373931	0.0149865	0.590863	0.764588	0.82687	0.0196946	0.020132	1.96679	0.00923951	0.00948477	2.24062	0.622386	0.364098	0.0135162	0.589095	0.763458	1.19271	LOC132917320 - innexin inx3
LOC132917323	0.04022	0.03453	0.04016	0.03931	0.02905	-0.01026	0.158148	0.403591	0	0.0791317	44.8349	0	0.132687	20.6574	0.692906	0.306541	0.000552531	0.0240593	0.130829	0.796236	0.0400334	0.041628	23.2107	0.0239533	0.0250632	38.3402	0.973686	0.0257265	0.000587478	0.0285641	0.141478	1.1596	LOC132917323 - serine/threonine-protein kinase pakA-like
LOC132917324	0.09732	0.08313	0.09734	0.08977	0.07692	-0.01285	0.30517	0.561875	0.00330901	1	1e+10	0.0254544	1	2.67665e+06	0.889655	0.10978	0.000564966	0.210684	0.430718	0.642759	0.0116249	0.997005	8038.47	6.34371e-77	0.888557	6.47723e+153	0.874553	0.124876	0.00057124	0.185719	0.402124	39.3866	LOC132917324 - ribonucleoside-diphosphate reductase large subunit-like
LOC132917325	0.05228	0.02945	0.0522	0.03864	0.01848	-0.02016	0.0687749	0.260644	0	0.0192332	1	0	0.0602111	1	0.386166	0.603556	0.0102777	0.0607807	0.218763	0.711165	0.0246784	0.0478035	1	0.00185693	0.00570962	1	0.849967	0.129755	0.0202773	0.0649619	0.225969	1.69884	LOC132917325 - GMP reductase 2-like
LOC132917327	0.16796	0.15815	0.16771	0.17613	0.14085	-0.03528	0.197467	0.450522	0.100725	0.611463	26260.6	0.137676	0.653817	6570.76	0.946384	0.0526124	0.00100351	0.142623	0.348284	0.86385	0.160583	1	2799.91	0.124218	1	8533.15	0.996496	0.00245925	0.00104465	0.150684	0.359109	1.1404	LOC132917327 - uncharacterized LOC132917327
LOC132917328	0.00143	0.00387	0.00143	0.00217	0.00525	0.00308	0.421771	0.67137	0.00664907	0.0127048	1	0.00245689	0.00533873	1	0.884917	0.114532	0.000551027	0.431999	0.641017	1.19859	0.000316594	0.00959347	1	0.00208716	0.0284637	1	0.824825	0.173719	0.00145605	0.434685	0.64482	0.765951	Prosalpha3 - proteasome alpha3 subunit
LOC132917326	0.12415	0.08274	0.12422	0.07854	0.08947	0.01093	0.733505	0.876625	0.107458	0.126858	2.46627	0.0982306	0.116742	2.55752	1	0	0	0.817558	0.916453	1.04025	0.0982436	0.0987517	1.00235	0.107378	0.107912	1.00226	0.879729	0.120271	0	0.818711	0.91587	0.961685	ND-B16.6 - NADH dehydrogenase (ubiquinone) B16.6 subunit
LOC132917329	0.00169	0.00068	0.00168	0.00061	0.00078	0.00017	0.860138	0.941976	0.00186988	0.00324318	1.00157	0.000764335	0.00143384	1.00179	1	0	0	0.467376	0.670232	1.14241	0.00048782	0.00193901	1.06871	0.00130296	0.00433548	1.0596	0.811047	0.188953	0	0.467466	0.672746	0.871164	LOC132917329 - protein mab-21-like
LOC132917330	0.08235	0.10568	0.08226	0.13423	0.08048	-0.05375	1.94082e-05	0.00184259	0	0.457566	1.00233	0	0.783125	1.00073	0.757698	0.242302	0	1.55014e-05	0.00155081	0.312679	0	0.711336	1.00232	0	0.419156	1.00593	0.735803	0.264197	0	1.27699e-05	0.00130562	2.5528	Mat89Ba - nucleolar protein 6 Mat89Ba
LOC132917331	0.05964	0.05771	0.05952	0.07273	0.04212	-0.03061	0.041271	0.19403	0.0251884	0.0530687	1.00183	0.049701	0.0912544	1.00149	0.398981	0.601019	0	0.0320964	0.151895	0.815384	0.0567141	0.0957858	1.71742	0.0296784	0.0564176	1.94036	0.541068	0.458932	0	0.0317734	0.14908	1.22567	LOC132917331 - CREB-regulated transcription coactivator 1-like
LOC132917332	0.26872	0.32439	0.26634	0.41509	0.23686	-0.17823	0.0158001	0.111432	0.141745	0.147884	6.8855	0.14677	0.153012	6.6526	0.650065	0.325185	0.0247497	0.906308	0.965234	0.982166	0.147469	0.1634	6.70075	0.14268	0.158374	6.92424	0.909476	0.0658666	0.0246575	0.93272	0.980458	1.01725	LOC132917332 - annexin B11-like
LOC132917335	0.35456	0.31967	0.35592	0.26053	0.38059	0.12006	0.00504193	0.0577711	0.396843	1	21.7841	0.362749	1	29.3901	0.933758	0.0456857	0.0205559	0.276863	0.497669	1.0972	0.174978	1	35.5322	0.20982	1	24.4953	0.684184	0.298441	0.0173753	0.246452	0.468339	0.895823	LOC132917335 - nuA4 complex subunit EAF3 homolog
LOC132917337	0.00996	0.00331	0.00996	0.00249	0.00424	0.00175	0.557651	0.768422	0.00559285	0.00941478	1	0.00337192	0.00597202	1	1	0	0	0.574569	0.753937	1.09757	0.00308398	0.00334818	1	0.00518253	0.00558513	1	0	1	0	0.575363	0.75431	0.910219	Rpt4 - Regulatory particle triple-A ATPase 4
LOC132917333	0.38302	0.34795	0.38259	0.39973	0.30014	-0.09959	0.119881	0.350498	0.323945	1	23.5353	0.350909	1	18.8114	0.975279	0.0217617	0.00295889	0.651439	0.808319	0.929068	0.346156	0.368912	17.4912	0.322535	0.345199	21.1651	0.356099	0.640558	0.00334341	0.667981	0.819365	1.06662	LOC132917333 - innexin inx3-like
LOC132917340	0.1066	0.09043	0.10658	0.10114	0.07824	-0.0229	0.13068	0.36584	0.028464	1	1222.7	0.0651553	1	233.864	0.91509	0.0841935	0.000716298	0.0769547	0.24766	0.767321	0.00437089	0.123963	17.8816	0.0030059	0.107351	21.8128	0.0409691	0.956666	0.00236532	0.391479	0.608798	1.06891	LOC132917340 - RNA-binding protein 28
LOC132917341	0.13747	0.13368	0.13748	0.13278	0.13496	0.00218	0.933085	0.98078	0.0660701	0.11724	1.93279	0.0674805	0.119211	1.92291	0.441361	0.526782	0.0318574	0.974745	1	0.992226	0.109007	0.263677	9.1687	0.112677	0.268981	8.87017	0.854378	0.142991	0.00263126	0.899256	0.960142	0.985061	LOC132917341 - succinate--hydroxymethylglutarate CoA-transferase
LOC132917342	0.15571	0.28455	0.15569	0.29006	0.27903	-0.01103	0.856769	0.940204	0	1	136.871	0	1	2668.79	0.800761	0.198172	0.00106726	0.336859	0.557279	1.60385	0	1	1950.64	0	1	117.001	0.801308	0.197635	0.00105761	0.295774	0.51812	0.628595	LOC132917342 - uncharacterized LOC132917342
LOC132917346	0.13018	0.16226	0.13023	0.15468	0.1709	0.01622	0.5756	0.778479	0.102019	0.104165	1.15693	0.0843695	0.0862936	1.17105	0.212029	0.692444	0.0955268	0.644816	0.803607	1.08322	0.0376651	0.170201	1	0.050973	0.200412	1	0.651727	0.221315	0.126958	0.64973	0.805725	0.907728	LOC132917346 - uncharacterized LOC132917346
LOC132917344	0.07248	0.07009	0.07196	0.09849	0.04465	-0.05384	0.000644237	0.0157539	0	0.0194152	1	0	0.0772835	1	0.124946	0.843861	0.0311937	0.00124786	0.0230816	0.649536	0	0.560494	1.00154	0	0.25117	1.00368	0.821613	0.178387	0	0.000742524	0.0164096	2.38648	LOC132917344 - b(0,+)-type amino acid transporter 1-like
LOC132917348	0.09999	0.08628	0.09979	0.11148	0.06522	-0.04626	0.00221467	0.0343422	0.0216192	0.105032	1.02875	0.0703296	0.210096	1.01982	0.505435	0.44967	0.0448954	0.00208659	0.0310122	0.692343	0.0789396	0.179356	1	0.0263193	0.0852864	1	0.451116	0.498661	0.0502225	0.0302595	0.145457	1.43259	LOC132917348 - N-acetylgalactosaminyltransferase 6-like
LOC132917349	0.06269	0.06044	0.06266	0.0641	0.0574	-0.0067	0.652808	0.828612	0.0176059	0.0774481	3.63998	0.0262572	0.0997566	3.20316	0.559378	0.428145	0.0124776	0.627035	0.791096	0.901052	0.0493574	0.131158	4.24093	0.0382157	0.110352	4.79531	0.821114	0.170632	0.00825368	0.560339	0.743888	1.08503	CSN1b - COP9 signalosome subunit 1b
LOC132917351	0.19045	0.08798	0.19024	0.09935	0.07459	-0.02476	0.155795	0.400531	0.0343824	0.0354387	2.62347	0.0810065	0.0828551	2.05288	0.83387	0.133735	0.0323951	0.105192	0.291976	0.745718	0.0622704	0.0774865	1.76506	0.0188994	0.0258326	2.25288	0.240541	0.717346	0.0421133	0.103643	0.288817	1.42948	LOC132917351 - protein SHQ1 homolog
LOC132917352	0.42158	0.26207	0.42152	0.2663	0.25669	-0.00961	0.830686	0.927258	0.109807	0.114382	2.84136	0.119611	0.124397	2.72879	0.460074	0.457265	0.0826616	0.827723	0.922053	0.961287	0.103681	0.20957	2.49814	0.0924568	0.193651	2.61649	0.841075	0.0646665	0.0942581	0.867484	0.943875	1.05056	LOC132917352 - casein kinase II subunit beta-like
LOC132917353	0.01348	0.01503	0.01346	0.02546	0.00531	-0.02015	0.0255402	0.148724	0	0.00500821	1e+10	0	0.0137358	1.24501e+08	0.0155811	0.984071	0.000347906	0.258693	0.480628	0.809517	0.0129814	0.0199374	374.818	0.00475288	0.00806126	1476.09	0.94417	0.0554704	0.000359416	0.244831	0.466498	1.23129	Fib - rRNA 2'-O-methyltransferase fibrillarin
LOC132917356	0.06135	0.06247	0.06134	0.06081	0.06395	0.00314	0.872321	0.947561	0.0936355	0.135227	23.1343	0.0906331	0.131554	24.1562	0.960217	0.0387201	0.00106317	0.923975	0.975881	1.01376	0.0873999	0.11207	24.3668	0.0903886	0.115506	23.3167	0.803944	0.194999	0.00105742	0.922665	0.97508	0.986204	LOC132917356 - UBX domain-containing protein 1
LOC132917357	0.04606	0.0582	0.04606	0.05798	0.05845	0.00047	0.972971	0.997013	0.011577	0.0426078	1.64378	0.0129992	0.0462492	1.62269	0.327247	0.64675	0.0260034	0.884198	0.955012	0.974013	0.0297079	0.488443	1e+10	0.0283602	0.483844	1.35528e+10	0.905925	0.0939985	7.63982e-05	0.931648	0.979773	1.0132	FoxK - forkhead box K
LOC132917358	0.06363	0.05284	0.06365	0.04622	0.05937	0.01315	0.253494	0.512879	0.0576432	0.0757862	9994.59	0.0561356	0.0739919	10887.1	0.980952	0.0181874	0.000860724	0.926182	0.977007	1.00929	0.0540097	0.079972	9801.82	0.0551408	0.0814195	9182.57	0.897314	0.101825	0.000861449	0.922791	0.97508	0.992899	LOC132917358 - zinc finger protein squeeze-like
LOC132917359	0.02853	0.04328	0.0285	0.04852	0.03752	-0.011	0.397165	0.648512	0.0492362	1	4.07424e+09	0.0608148	1	8.62949e+08	0.997457	0.00243707	0.000105461	0.568061	0.748405	0.929859	0.0610995	0.0625698	1e+10	0.0501193	0.0514119	5.11326e+10	0.02633	0.973566	0.000104091	0.521852	0.713701	1.07087	LOC132917359 - serine/threonine-protein kinase STK11-like
LOC132917360	0.13809	0.14245	0.13812	0.12647	0.15892	0.03245	0.295197	0.552949	0	0.124264	1	0	0.0901227	1	0.07009	0.808788	0.121122	0.523262	0.71563	1.15405	0	0.560871	1.00233	0	0.719458	1.00132	0.674054	0.325946	0	0.260696	0.484135	0.569389	LOC132917360 - mitochondrial import inner membrane translocase subunit TIM50-C-like
LOC132917362	0.41029	0.39386	0.41006	0.41778	0.37021	-0.04757	0.0398244	0.19119	0.372814	0.498038	10.3999	0.400322	0.523727	8.78318	0.917267	0.0675637	0.0151691	0.139285	0.343898	0.927851	0.396809	0.507408	8.71088	0.369282	0.481326	10.3082	0.881855	0.102756	0.0153892	0.137203	0.341409	1.07778	apolpp - retinoid- and fatty-acid binding glycoprotein apolipophorin
LOC132917364	0.03253	0.13417	0.03279	0.20615	0.0001	-0.20605	0.153809	0.398108	0.000140104	0.000301073	1.14701	0.117577	0.141408	1.03364	0.469266	0.530734	0	0.141195	0.346392	0.241252	0.130721	0.132832	1.84362	1.64395e-16	2.18844e-16	55657.6	0.999894	0.000105701	0	0.140603	0.346078	17.8623	LOC132917364 - ribosome biogenesis protein NOP53
LOC132917365	0.08898	0.10655	0.08921	0.14928	0.0704	-0.07888	0.00134138	0.0252125	0.00862484	1	1.66068	0.106168	1	1.2704	0.936796	0.0409401	0.0222639	0.0011394	0.0220355	0.471846	0.0166126	0.973296	1.04063	3.46533e-62	0.392658	3.95713	0.833493	0.161115	0.00539178	0.000845999	0.0182203	34.5367	LOC132917365 - zinc-regulated GTPase metalloprotein activator 1B-like
LOC132917363	0.06633	0.06709	0.06629	0.07115	0.06297	-0.00818	0.313072	0.569423	0.0378324	0.356849	8.62699	0.0379414	0.357172	8.61066	0.896644	0.0999933	0.00336299	1	1	0.999121	0.0539201	0.145739	6.91686	0.0532937	0.144621	6.97059	0.874411	0.120734	0.00485547	0.961557	0.993484	1.004	Wdr81 - WD repeat domain 81
LOC132917366	0.08927	0.11556	0.08921	0.12637	0.10552	-0.02085	0.266753	0.524992	0.000130107	0.895636	352.557	0.0389103	0.960795	8.39979	0.868003	0.128927	0.00306991	0.000470106	0.0130513	0.362852	0.0363229	0.963286	8.32108	2.82399e-05	0.888534	807.84	0.865132	0.131979	0.00288941	0.000404574	0.0117999	3.15952	LOC132917366 - uncharacterized LOC132917366
LOC132917368	0.05405	0.06321	0.05401	0.06738	0.05745	-0.00993	0.619664	0.807925	0.0430771	0.168827	1.00233	0.0510783	0.185907	1.0022	0.824691	0.175309	0	0.668319	0.819703	0.945825	0.0649741	0.0757698	2.1933	0.0565816	0.066498	2.2822	0.142277	0.857723	0	0.679354	0.827084	1.05059	Tsp2A - tetraspanin 2A
LOC132917369	0.15445	0.09319	0.15415	0.10541	0.07517	-0.03024	0.315098	0.571031	0	0.692271	1.00233	0	1	1	0.853473	0.146527	0	0.268295	0.489655	2.18995e-13	0	0.95569	1	0	0.504606	1	0.850992	0.0905463	0.0584621	0.306985	0.528925	15.0915	tun - N-terminal glutamine amidase tungus
LOC132917370	0.04725	0.05767	0.04706	0.08126	0.03281	-0.04845	0.00205829	0.0326797	0.015145	0.0529706	20.9527	0.0695154	0.154201	6.92982	0.893717	0.104521	0.00176214	0.000280216	0.00963904	0.636313	0.071482	0.0820381	7.0944	0.0166344	0.0206007	20.9482	0.352882	0.645371	0.00174698	0.000279634	0.00949532	1.55262	LOC132917370 - lachesin-like
LOC132917372	0.14063	0.12452	0.14001	0.16246	0.0861	-0.07636	0.01357	0.101085	0	0.337817	1.00156	0	0.682121	1.00055	0.674974	0.325026	0	0.00939054	0.0758991	0.352498	0.128089	0.169204	1	0.0440214	0.0672044	1	0.294588	0.64427	0.061141	0.0191848	0.114386	1.51973	rho-7 - rhomboid family intramembrane serine protease rho-7
LOC132917374	0.03011	0.01942	0.03007	0.02617	0.00903	-0.01714	0.144875	0.386459	0.000268061	0.000651065	6.19941	0.0224044	0.0337545	2.32251	0.655061	0.342854	0.00208462	0.0906062	0.270192	0.461863	0.0265239	0.0728883	1.16167	2.76991e-20	7.74971e-15	6.41903	0.975636	0.0221692	0.00219475	0.0835065	0.257181	12.4067	Swip-1 - EF-hand domain-containing protein D2 homolog Swip-1
LOC132917375	0.04271	0.04633	0.04282	0.05452	0.03725	-0.01727	0.0877392	0.297812	0.0462908	0.0469591	1993.85	0.073834	0.0747369	628.558	0.0884966	0.910719	0.00078431	0.0432658	0.180905	0.848063	0.0732851	0.0746689	612.053	0.0458814	0.0469048	1932.66	0.0130366	0.986176	0.000787723	0.0388085	0.168412	1.17919	slou - homeodomain transcription factor slouch
LOC132917376	0.0867	0.07023	0.08669	0.06787	0.07265	0.00478	0.442941	0.688372	0.0195065	0.101291	1.05249	0.0192525	0.100522	1.05266	0.497852	0.44718	0.0549686	0.947156	0.988817	1.00333	0.0944853	0.257187	11.8305	0.0956956	0.259078	11.6738	0.959355	0.0394462	0.00119879	0.882658	0.952255	0.994605	LRP1 - LDL receptor protein 1
LOC132917380	0.07568	0.06049	0.07566	0.06673	0.05405	-0.01268	0.219998	0.475687	0	0.0694999	6.08468	0	0.0754056	5.75773	0.304947	0.686569	0.00848364	0.708713	0.847323	0.969414	0	1	68.1889	0	1	17.045	0.917496	0.0814256	0.00107868	0.281829	0.505556	0.671641	LOC132917380 - FMRFamide receptor
LOC132917378	0.03285	0.03474	0.03301	0.02425	0.04124	0.01699	0.153082	0.397176	0	4.87433e-09	9.56944	0	0.137999	1.26328	0.814702	0.174488	0.0108101	0.109716	0.299699	0.103479	0.015176	0.0284045	1.43704	3.28787e-12	1.72035e-10	9.86633	0.393228	0.596113	0.0106589	0.00807983	0.0682786	6.3134	mRpL15 - mitochondrial ribosomal protein L15
LOC132917382	0.22694	0.15791	0.22692	0.15428	0.16143	0.00715	0.803754	0.91308	0.0313152	0.0664968	1.17201	0.0296366	0.0636906	1.17497	0.0329342	0.875073	0.0919925	0.924276	0.975881	1.01591	0.0165431	0.105334	1.37384	0.0174831	0.108577	1.36797	0.271943	0.661851	0.0662058	0.934481	0.9812	0.986526	LOC132917382 - proton-coupled folate transporter-like
LOC132917383	0.22761	0.21839	0.22765	0.21366	0.22304	0.00938	0.806641	0.914667	0.247061	0.281822	35.1869	0.234652	0.268968	40.1218	0.695465	0.303555	0.000980561	0.761042	0.883197	1.03686	0.233953	0.254125	38.5487	0.246661	0.267123	33.7488	0.487166	0.511822	0.00101193	0.76924	0.886005	0.963588	LOC132917383 - uncharacterized LOC132917383
LOC132917384	0.061	0.05553	0.06099	0.05781	0.05298	-0.00483	0.780976	0.90183	0.0600341	0.0686923	1.99389	0.0642647	0.0732936	1.96085	0.409223	0.576945	0.0138323	0.881002	0.953676	0.975791	0.00341943	0.0552351	1	0.00256368	0.0476885	1	0.131541	0.817372	0.0510866	0.821667	0.917767	1.05073	LOC132917384 - probable U3 small nucleolar RNA-associated protein 11
LOC132917385	0.02527	0.02861	0.02527	0.03086	0.02602	-0.00484	0.597448	0.793301	0.00613989	0.0386982	2.75845	0.0149698	0.0683649	2.30968	0.652047	0.341424	0.00652893	0.265389	0.487214	0.825008	0.0382415	0.169134	9.45137	0.02539	0.135327	12.5287	0.970447	0.0289166	0.000636399	0.302436	0.525367	1.12549	LOC132917385 - ankyrin repeat domain-containing protein 13C
LOC132917386	0.10963	0.08174	0.11005	0.09931	0.06346	-0.03585	0.0514091	0.22103	0	0.283068	1	0	1	1	0.881938	0.0583791	0.0596829	0.0795744	0.252596	2.15968e-14	0.0438634	0.0446543	1.68611	0.0182361	0.0186582	1.95242	0.307569	0.654449	0.0379813	0.288826	0.512591	1.28071	LOC132917386 - trypsin-1-like
LOC132917389	0.08296	0.06073	0.08253	0.08148	0.03391	-0.04757	0.00690311	0.068573	0.0331945	0.0405291	1.43798	0.0825719	0.0955723	1.30478	0.563181	0.436819	0	0.00625004	0.0601971	0.732398	0.079277	0.103305	1.00127	0.0312214	0.044843	1.00173	0.624021	0.375979	0	0.00626819	0.0595813	1.36762	LOC132917389 - uncharacterized LOC132917389
LOC132917390	0.07318	0.06304	0.07272	0.0749	0.04708	-0.02782	0.0973974	0.31345	0.0532039	0.0725157	1.00184	0.0891796	0.1151	1.00152	0.435632	0.564368	0	0.0842061	0.259957	0.823931	0.103807	0.648235	2.64029	0.0640071	0.590941	3.24832	1	0	0	0.0840158	0.258152	1.21346	LOC132917390 - sin3 histone deacetylase corepressor complex component SDS3
LOC132917388	0.0253	0.04213	0.02532	0.03931	0.04571	0.0064	0.784045	0.903935	0.0533904	0.110229	1.03973	1.59206e-31	6.63115e-24	2.56753	0.904333	0.0682351	0.0274323	0.240852	0.463029	24.2021	0	0.0200267	3.24036	0	0.0963269	2.02078	0.404512	0.578182	0.0173057	0.305159	0.52778	0.598362	LOC132917388 - uncharacterized LOC132917388
LOC132917392	0.13027	0.10957	0.13018	0.12412	0.09504	-0.02908	2.42732e-05	0.0022141	0	0.0967028	1.59394	0	0.164011	1.43445	0.353205	0.609202	0.0375931	4.31344e-06	0.000581627	0.773858	0.0737359	0.0828323	1.1051	0.0345364	0.0401323	1.1377	0.429906	0.49634	0.0737542	3.91963e-06	0.000536297	1.29091	LOC132917392 - hemocytin-like
LOC132917393	0.38182	0.44513	0.3818	0.44594	0.44421	-0.00173	0.979319	0.997548	0.322693	0.478058	20.2948	0.407925	0.557057	10.8759	0.912709	0.0767384	0.0105523	0.0946903	0.277218	0.792777	0.174227	0.596262	10.6774	0.101343	0.507929	22.2526	0.394571	0.595901	0.00952782	0.0969224	0.279012	1.31009	LOC132917393 - uncharacterized LOC132917393
LOC132917395	0.03752	0.03225	0.0375	0.04252	0.02273	-0.01979	0.00688802	0.068573	0.0150122	0.020163	9.44423	0.0355419	0.0449319	5.95673	0.700873	0.297044	0.00208263	0.0113588	0.0843293	0.794744	0.0375492	0.0425275	5.84859	0.0160592	0.0187839	9.23752	0.884604	0.113238	0.0021577	0.0113581	0.0840066	1.25879	LOC132917395 - probable aconitate hydratase, mitochondrial
LOC132917397	0.38444	0.46018	0.38275	0.53509	0.38952	-0.14557	0.0233523	0.141142	0.244188	0.263453	3.38808	0.22527	0.2441	3.63301	0.309439	0.534658	0.155903	0.697109	0.839966	1.0572	0.238843	0.242409	3.66052	0.256114	0.25975	3.43611	0.0521382	0.794306	0.153555	0.703657	0.84312	0.951244	LOC132917397 - uncharacterized LOC132917397
LOC132917398	0.07924	0.08966	0.07919	0.11025	0.07263	-0.03762	0.268586	0.527199	0.0977914	0.152737	1.00181	0.148	0.213497	1.00149	0.969211	0.0307888	0	0.282122	0.503316	0.821768	0.102107	0.196494	1.00156	0.0615902	0.137022	1.00191	0.48922	0.51078	0	0.282928	0.506612	1.22155	Sod2 - superoxide dismutase 2
LOC132917401	0.04301	0.02954	0.04303	0.03814	0.02165	-0.01649	0.036884	0.183414	0.00257743	0.00587327	4.12816	0.0287801	0.0469892	2.32546	0.589644	0.400363	0.00999321	0.0152565	0.0996816	0.595218	0.0354563	0.0354653	2.08398	0.00229293	0.00229399	3.80539	0.295351	0.693476	0.0111736	0.0154334	0.100398	1.82003	Dbp45A - putative ATP-dependent RNA helicase Dbp45A
LOC132917402	0.02374	0.0391	0.02374	0.03673	0.04203	0.0053	0.656594	0.831828	0.0147431	0.038722	37.0338	0.0147657	0.0387678	36.9852	0.0145061	0.984793	0.000700761	0.993983	1	0.999636	0.0239245	0.312799	37.902	0.0228858	0.308506	39.5762	0.944962	0.0543821	0.000656089	0.930957	0.979157	1.01189	LOC132917402 - protein tweety
LOC132917403	0.10384	0.09912	0.10386	0.10208	0.09569	-0.00639	0.749096	0.884716	0.00999347	0.0726457	2.18727	0.016031	0.0950732	2.01849	0.294077	0.682968	0.022955	0.485165	0.685702	0.897393	0.068517	0.106601	15.975	0.0573631	0.0919013	19.1959	0.070877	0.928267	0.000856146	0.516569	0.709291	1.06628	LOC132917403 - pH-sensitive chloride channel 2-like
LOC132917404	0.04613	0.04873	0.04605	0.06366	0.03411	-0.02955	0.0763195	0.274809	0.0217127	0.0268638	8.1752	0.0397977	0.0476085	5.8632	0.105633	0.890089	0.00427771	0.321925	0.542803	0.841793	0.0295871	0.0385655	1.36464	0.00412783	0.00624039	1.6239	0.531651	0.441027	0.0273213	0.43454	0.64482	1.55948	LOC132917404 - maspardin-like
LOC132917405	0.14121	0.10341	0.14118	0.09707	0.11184	0.01477	0.606854	0.799174	0.102667	0.133723	1.11163	0.0834792	0.111375	1.12237	0.583603	0.385092	0.0313048	0.584159	0.760773	1.09089	0.113651	0.119973	17.8442	0.136587	0.143526	13.9864	0.164151	0.835289	0.000559553	0.516744	0.709427	0.915466	Pex11ab - peroxisomal biogenesis factor 11ab
LOC132917407	0.13308	0.15731	0.13292	0.19336	0.12747	-0.06589	0.175213	0.422655	0.124753	0.285728	18.5876	0.264442	0.449082	6.47292	0.952894	0.0416656	0.00544059	0.0277986	0.140151	0.639053	0.164914	0.430955	2.06876	0.0279699	0.18817	4.23164	0.697553	0.270663	0.0317841	0.0330004	0.152373	1.98444	LOC132917407 - succinate dehydrogenase assembly factor 2, mitochondrial-like
LOC132917408	0.18704	0.17373	0.187	0.17924	0.16827	-0.01097	0.67659	0.843042	0	0.134463	1.10846	0	0.147246	1.10331	0.154031	0.77594	0.0700286	0.722917	0.857364	0.954737	0.0916361	0.72026	1	0.0810213	0.708187	1	0.862373	0.088619	0.0490078	0.70201	0.842021	1.05151	LOC132917408 - sodium-independent sulfate anion transporter-like
LOC132917409	0.02483	0.02589	0.02479	0.03038	0.02036	-0.01002	0.374435	0.6283	0.0201343	0.0505499	64.7583	0.0231737	0.0562841	55.7301	0.895404	0.104076	0.000519722	0.783845	0.895823	0.964001	0.0241136	0.0271296	55.7076	0.0209279	0.0236512	64.9124	0.16164	0.837841	0.000519263	0.782888	0.89418	1.03804	LOC132917409 - junctional adhesion molecule A-like
LOC132917411	0.04946	0.04028	0.04948	0.04782	0.03243	-0.01539	0.254178	0.513281	0	0.0139326	1	0	0.0390037	1	0.257381	0.702355	0.0402643	0.34643	0.566798	0.759116	0.0217563	0.0376777	1	0.00528082	0.0112051	1	0.736995	0.21923	0.0437753	0.345854	0.567518	1.36987	LOC132917411 - F-box only protein 25
LOC132917412	0.04363	0.04052	0.04358	0.04657	0.03343	-0.01314	0.241054	0.499724	0.0200009	0.024977	1.22403	1.00092e-11	4.21805e-11	3.70163	0.721707	0.259494	0.018799	0.0444635	0.183943	6.47435	1.30028e-11	0.00812926	3.70221	0.0215579	0.478714	1.22185	0.981238	0	0.0187622	0.0440403	0.182761	0.153077	sgl - UDP-glucose 6-dehydrogenase sgl
LOC132917414	0.00869	0.01004	0.00872	0.01356	0.00626	-0.0073	0.0824121	0.288582	0.00378185	0.0165616	1.0027	0.0099119	0.033632	1.00224	0.657189	0.342811	0	0.0776945	0.249094	0.82725	0.0145423	0.0533454	1.00233	0.00615936	0.0294184	1.0028	0.911613	0.088387	0	0.0769269	0.247314	1.20306	Dhx15 - DEAH-box helicase 15
LOC132917415	0.20237	0.20574	0.20196	0.24389	0.16213	-0.08176	0.0026892	0.0389227	0.0239112	1	802.31	0.0824596	1	87.3559	0.840669	0.15528	0.00405049	0.0282209	0.140913	0.66841	0	0.940973	132.117	0	0.58621	4.15141e+18	0.727947	0.268421	0.0036316	0.00226836	0.0323198	8.7782	LOC132917415 - uncharacterized LOC132917415
LOC132917417	0.16229	0.17863	0.16167	0.21729	0.14446	-0.07283	0.0656739	0.25375	0.0144229	0.334559	1	0.054434	0.471485	1	0.50126	0.49874	0	0.0647879	0.225847	0.686674	0.247884	0.354773	1.53057	0.161083	0.257556	1.74574	0.929108	0.0668688	0.00402345	0.0616277	0.219687	1.30903	LOC132917417 - acyl-CoA Delta-9 desaturase
LOC132917418	0.11018	0.09049	0.11018	0.09485	0.08616	-0.00869	0.711449	0.866403	0.0144097	0.0538774	2.69939	0.0166564	0.0595333	2.60932	0.481212	0.494648	0.02414	0.897141	0.961525	0.965825	0.0241404	0.0620123	2.77499	0.0215554	0.0569839	2.86249	0.542931	0.435265	0.0218045	0.897815	0.959374	1.03041	LOC132917418 - torso-like protein
LOC132917416	0.11372	0.10231	0.11364	0.10774	0.09574	-0.012	0.707097	0.86279	0.113725	0.114216	2130.58	0.141223	0.141771	992.981	0.992141	0.00756289	0.000296601	0.503553	0.700726	0.900389	0.132824	0.146408	940.253	0.106155	0.118284	2010.65	0.359723	0.639985	0.000292132	0.502808	0.699899	1.11102	LOC132917416 - zinc finger CCCH domain-containing protein 13-like
LOC132917423	0.05898	0.03927	0.05897	0.04267	0.03531	-0.00736	0.393766	0.645796	0.0188752	0.0440958	1.84021	0.0277032	0.0596236	1.73487	0.0743876	0.921748	0.00386472	0.237858	0.460664	0.903348	0.0162426	0.0612593	1.33654	0.0104379	0.0453949	1.3788	0.129744	0.863918	0.00633768	0.240717	0.463128	1.10732	Vps51 - vacuolar protein sorting 51
LOC132917424	0.01765	0.01642	0.01765	0.01782	0.01484	-0.00298	0.492821	0.724085	0.0141895	0.0328063	1	0.0170356	0.0379937	1	0.946375	0.0458802	0.00774438	0.653458	0.809125	0.95704	0.0176881	0.0178164	1	0.0148921	0.0150047	1	0.663458	0.32857	0.00797236	0.65311	0.808158	1.04264	Prp5 - pre-mRNA processing factor 5
LOC132917425	0.05968	0.04473	0.05972	0.04909	0.03897	-0.01012	0.441241	0.687212	0.0271027	0.168134	91.454	0.0441334	0.213942	49.6793	0.895653	0.104151	0.000195878	0.22105	0.442645	0.864865	0.0373688	0.0528543	1.21851	3.96458e-10	3.88953e-09	3.67537	0.441258	0.543499	0.0152428	0.458209	0.664821	6.58624	Rpn13 - regulatory particle non-ATPase 13
LOC132917428	0.15872	0.10743	0.15866	0.12673	0.08778	-0.03895	0.158535	0.404113	0.00774964	1	2.01302	0.10754	1	1.37851	0.915015	0.0194085	0.0655763	0.0728699	0.241189	0.458816	0.101329	0.12436	1.27648	0.00353691	0.00586028	1.82547	0.619102	0.296491	0.0844068	0.0658365	0.226952	2.46551	TFAM - mitochondrial transcription factor A
LOC132917430	0.06926	0.07431	0.0693	0.06903	0.07914	0.01011	0.742184	0.880995	0	0.064599	2.46232	0	0.109523	2.0698	0.478443	0.496458	0.0250986	0.680492	0.828444	0.807292	0.0495694	0.051149	1.1365	4.91971e-10	6.15354e-10	2.49132	0.700663	0.257015	0.0423228	0.371386	0.591471	7.13378	TpnC25D - Troponin C at 25D
LOC132917431	0.03549	0.04411	0.03562	0.04281	0.04439	0.00158	0.553843	0.766262	0.0816213	0.087182	1.12983	0.0747315	0.0800082	1.13469	0.888598	0.111402	0	0.840683	0.93016	1.0352	0.0647914	0.0763907	1.51713	0.0714998	0.0838016	1.49453	0.0810219	0.918978	0	0.842198	0.930177	0.963999	l(2)37Cg - RNA polymerases I and III subunit AC2 l(2)37Cg
LOC132917432	0.07321	0.09085	0.0732	0.0879	0.09389	0.00599	0.738766	0.879299	0.0216967	0.0873046	1	0.0165996	0.0736224	1	0.197718	0.73773	0.0645517	0.635232	0.796631	1.06991	0.0437501	0.096813	1	0.0544667	0.114007	1	0.625822	0.309815	0.064363	0.632841	0.794542	0.929985	LOC132917432 - PX domain-containing protein kinase-like protein
LOC132917433	0.17407	0.16727	0.174	0.1773	0.15777	-0.01953	0.400396	0.651705	0.20249	0.261949	28.2086	0.241055	0.303197	19.5911	0.969434	0.0297458	0.000820046	0.21544	0.4367	0.89084	0.242534	0.243244	19.079	0.20345	0.204119	27.5044	0.02304	0.976119	0.000841292	0.214722	0.43633	1.12405	Cp110 - Centriolar coiled coil protein 110kDa
LOC132917434	0.33289	0.74716	0.33515	0.5347	1.2485	0.7138	0.0248578	0.147178	0.250283	0.570728	509.443	0.0748648	0.350109	116362	0.426088	0.539926	0.0339863	0.399158	0.612833	1.87131	0.230562	0.381806	743.211	0.287204	0.441009	276.222	0.760018	0.206886	0.0330953	0.280732	0.504818	0.850283	LOC132917434 - uncharacterized LOC132917434
LOC132917435	0.07227	0.09341	0.07316	0.12231	0.06159	-0.06072	0.00603061	0.0645294	0.040996	0.0421867	27.7019	0.11359	0.115826	9.60027	0.919951	0.0788762	0.00117282	0.000331207	0.0105172	0.680955	0.0629364	0.435503	5.92829	0.00790597	0.233452	22.5271	0.861336	0.137018	0.00164671	0.000323001	0.0102481	1.7501	LOC132917435 - heme transporter FLVCR2-like
LOC132917410	0.06253	0.04133	0.06247	0.04605	0.03568	-0.01037	0.254322	0.513281	3.79991e-05	0.0193986	1.35958	3.14673e-19	6.8072e-08	3.61745	0	0.982656	0.0173439	0.0553449	0.208136	4.18579	0	0.000179104	3.47539	0	0.416517	1.1348	0.929587	0.0523622	0.0180509	0.0553556	0.207511	0.101515	LOC132917410 - sodium channel protein para-like
LOC132917436	0.05065	0.03647	0.05083	0.02381	0.05507	0.03126	0.101234	0.320912	0.00903301	0.0317996	1	3.61675e-05	0.000557156	1	0.356062	0.615727	0.0282108	0.457169	0.661509	2.17286	0	0.0188393	1	0	0.0504041	1	0.202011	0.786746	0.0112424	0.271977	0.495007	0.752222	Osi19 - DUF1676 domain-containing protein Osi19
LOC132917437	0.05305	0.04598	0.05301	0.0431	0.04871	0.00561	0.677635	0.843562	0.0467455	0.0490775	1.24213	0.0341598	0.0360432	1.27002	0.399737	0.568892	0.0313717	0.583766	0.760694	1.1024	0.0230738	0.0483828	1.28967	0.0332923	0.0649582	1.25815	0.491715	0.477779	0.0305057	0.576518	0.754738	0.902728	LOC132917437 - inhibitor of growth protein 3-like
LOC132917438	0.46588	0.51968	0.4665	0.61102	0.43878	-0.17224	0.0296527	0.161962	0.460263	0.809616	8.42253	0.476448	0.817267	7.6599	0.927852	0.0514691	0.0206785	0.786505	0.897099	0.95546	0	1	1.95191	0	1	1.23204	0.551466	0.13097	0.317563	0.0725884	0.240086	0.312007	LOC132917438 - acetyl-coenzyme A transporter 1-like
LOC132917439	0.23962	0.18858	0.23963	0.16829	0.2099	0.04161	0.210114	0.465341	0.0516186	0.15126	2.48284	0.0443365	0.137289	2.60144	0.193275	0.7623	0.0444252	0.798084	0.904549	1.05131	0.0425231	0.104272	1.95931	0.0501062	0.117271	1.89201	0.24696	0.677489	0.0755506	0.836226	0.92748	0.948033	LOC132917439 - acetyl-coenzyme A transporter 1-like
LOC132917440	0.04341	0.04325	0.04336	0.04879	0.03641	-0.01238	0.0159951	0.112147	0.0143251	0.0349386	1.37456	0.030443	0.0633789	1.29907	0.687684	0.289935	0.0223816	0.00729572	0.065206	0.822447	0.032223	0.0364912	1.09649	0.0140876	0.0164389	1.12108	0.393997	0.574289	0.0317135	0.00733874	0.0642935	1.24086	LOC132917440 - CCR4-NOT transcription complex subunit 1-like
LOC132917441	0.05468	0.07205	0.05455	0.08531	0.05978	-0.02553	0.194358	0.447288	0.0225785	0.0368946	1.14845	0.0537937	0.078552	1.11262	0.67025	0.292076	0.037674	0.121681	0.317297	0.77098	0.0294376	0.120105	1	0.00795177	0.0546809	1	0.674037	0.277524	0.0484391	0.121079	0.316084	1.37126	LOC132917441 - 3-hydroxyacyl-CoA dehydrogenase type-2-like
LOC132917443	0.11712	0.11806	0.11682	0.15371	0.08688	-0.06683	0.000523153	0.0135583	0.0732083	0.155612	10.4406	0.139372	0.246043	5.8594	0.856951	0.136931	0.00611838	0.00171373	0.0275623	0.753739	0.146439	0.267618	5.82904	0.0781028	0.173861	10.3775	0.928017	0.0658099	0.00617303	0.00230707	0.0326975	1.32719	LOC132917443 - protein embryonic gonad-like
LOC132917444	0.19964	0.14981	0.19958	0.16375	0.13589	-0.02786	0.502077	0.731312	0.104761	0.124493	6.91312	0.144639	0.167694	5.2435	0.0706352	0.926396	0.00296851	0.33401	0.55497	0.857025	0.0606809	0.179523	2.07436	0.0351047	0.128363	2.39209	0.260654	0.722118	0.017228	0.353529	0.573974	1.19531	LOC132917444 - uncharacterized LOC132917444
LOC132917445	0.26885	0.14124	0.2692	0.13069	0.15359	0.0229	0.38833	0.641918	0.0842994	0.141455	1.25369	0.0667511	0.117616	1.28072	0.317036	0.631024	0.0519401	0.509495	0.705326	1.09437	0.151901	0.18201	1141.86	0.171029	0.202611	733.115	0.983238	0.0162327	0.00052918	0.529939	0.720052	0.937062	LOC132917445 - zinc finger protein 888-like
LOC132917446	0.07375	0.07548	0.07366	0.08648	0.06619	-0.02029	0.19113	0.443792	0.00365406	0.624358	228.454	0.0196649	0.719089	44.8127	0.844499	0.155183	0.000317999	0.12872	0.327574	0.700103	0	0.126849	30.3203	0	0.0939561	49.7902	0.0485479	0.950567	0.000885202	0.132039	0.334374	1.14538	LOC132917446 - rab-like protein 6
LOC132917448	0.05897	0.06994	0.05913	0.08265	0.05796	-0.02469	0.406321	0.656113	0.0398463	0.133928	1.00233	0.0636939	0.179453	1.00199	0.512744	0.487256	0	0.429723	0.639477	0.854453	0.0961615	0.120203	1.00233	0.066339	0.085911	1.0027	0.0189313	0.981069	0	0.429033	0.639865	1.15854	mRpL18 - mitochondrial ribosomal protein L18
LOC132917449	0.05264	0.06074	0.05261	0.07038	0.05122	-0.01916	0.391303	0.64414	0.0014008	0.0782474	2.40532	0.0128732	0.184929	1.78854	0.538432	0.439567	0.0220016	0.198073	0.415904	0.662426	0.0507567	0.0827058	1.08229	2.09554e-07	2.60184e-06	1.5038	0.525426	0.414805	0.0597687	0.18219	0.398003	5.15927	Ak6 - adenylate kinase isoenzyme 6
LOC132917450	0.00447	0.00223	0.00447	0.0037	0.0001	-0.0036	0.325546	0.582364	7.21328e-05	0.000818867	1.79645	0.00725932	0.0254567	1.3533	1	0	0	0.315584	0.535997	0.516459	0.00636045	0.00725863	1.13124	1.19815e-16	3.12132e-16	2.44451	8.07788e-10	1	0	0.313456	0.535807	7.24853	RpS18 - ribosomal protein S18
LOC132917447	0.00726	0.01212	0.00725	0.0166	0.00788	-0.00872	0.291486	0.550242	0.011358	0.0195579	1	0.0238096	0.0374765	1	0.931144	0.0688563	0	0.306041	0.526128	0.834704	0.0246834	0.0474266	1.52799	0.0119954	0.026177	1.65964	1	0	0	0.30585	0.528279	1.19494	RpL10 - ribosomal protein L10
LOC132917451	0.0078	0.0062	0.0078	0.00906	0.00241	-0.00665	0.173575	0.421758	0.0010511	0.00853353	1	0.00713052	0.0322628	1	0.894439	0.104483	0.0010781	0.186112	0.401947	0.720827	0.00890617	0.0450165	1	0.00214216	0.0176572	1	0.951019	0.0489814	0	0.182183	0.398003	1.30183	LOC132917451 - proteasome subunit alpha type-7-1-like
LOC132917452	0.1976	0.19946	0.19772	0.18774	0.21141	0.02367	0.466312	0.706147	0.140205	0.181775	1.60199	0.116643	0.154949	1.67428	0.121042	0.847919	0.0310385	0.449296	0.655417	1.09365	0.00245991	0.138148	1.20775	0.00420774	0.164876	1.18755	0.0296718	0.911183	0.0591448	0.462542	0.667995	0.910647	LOC132917452 - glutamate receptor ionotropic, kainate glr-3-like
LOC132917453	0.62247	0.44731	0.62301	0.50684	0.36184	-0.145	0.283648	0.543463	0.439897	0.445911	671.562	0.546969	0.552454	119.43	0.00100381	0.994621	0.00437543	0.221688	0.443376	0.734718	0.554396	0.567301	123.215	0.441537	0.455843	789.593	0.930772	0.0648357	0.00439259	0.222685	0.444414	1.38588	LOC132917453 - uncharacterized LOC132917453
LOC132917454	0.06969	0.07315	0.06966	0.07584	0.07011	-0.00573	0.73761	0.878831	0.0379451	0.0498591	2.28944	0.0562708	0.0715466	2.07206	0.625926	0.350802	0.0232719	0.466628	0.669676	0.879559	0	0.0534021	1.67821	0	0.0315898	1.84136	0.0379742	0.926701	0.0353248	0.472966	0.676746	1.17919	ICA69 - islet cell autoantigen 1-like protein
LOC132917455	0.29069	0.23789	0.2906	0.24614	0.2291	-0.01704	0.713925	0.868198	0.0280209	0.183822	1.72148	0.0317153	0.194932	1.68938	0.1595	0.733677	0.106823	0.919498	0.973598	0.965355	0.105936	0.177044	1.38444	0.0956534	0.163637	1.40508	0.549012	0.292867	0.158121	0.876066	0.948675	1.04548	LOC132917455 - U3 small nucleolar RNA-associated protein 6 homolog
LOC132917456	0.21399	0.21931	0.21394	0.23745	0.2025	-0.03495	0.490729	0.722885	0	0.505764	1.00233	0	0.604148	1.00172	0.472032	0.527968	0	0.454113	0.659291	0.739251	0.155252	0.279375	1	0.121545	0.236272	1	0.514657	0.355453	0.12989	0.60767	0.776722	1.13141	LOC132917456 - uncharacterized LOC132917456
LOC132917458	0.22325	0.2191	0.22313	0.2295	0.20879	-0.02071	0.294145	0.552354	0.105835	0.223558	2.6068	0.16512	0.300776	2.15625	0.698145	0.219698	0.0821568	0.0646167	0.225589	0.801952	0.138932	0.153989	1.60384	0.0649668	0.0749187	1.92384	0.451231	0.404684	0.144085	0.0653127	0.226081	1.3851	LOC132917458 - uncharacterized LOC132917458
LOC132917459	0.07107	0.05753	0.07108	0.07936	0.03548	-0.04388	1.83034e-05	0.00183229	0.0358912	0.0375186	7.5079	0.0479418	0.0499226	6.30002	0.319737	0.67336	0.00690298	0.338342	0.558739	0.912993	0.0486806	0.049587	6.275	0.036594	0.0373404	7.46326	0.39108	0.601987	0.00693226	0.338112	0.559849	1.09442	mys - position-specific antigen beta subunit myospheroid
LOC132917460	0.23096	0.1698	0.23082	0.19383	0.14503	-0.0488	0.188773	0.441086	4.37126e-11	0.419809	1.1892	0.00135628	0.78642	1.04914	0.758166	0.176255	0.0655794	0.142344	0.347915	0.276817	0	0.0693828	1	0	0.00849383	1	0.0787543	0.771909	0.149336	0.1747	0.388668	1.78718	LOC132917460 - lysosomal membrane ascorbate-dependent ferrireductase CYB561A3-like
LOC132917457	0.01708	0.00834	0.01709	0.01324	0.00292	-0.01032	0.117582	0.346417	0.00160184	0.00375603	1	0.0119937	0.0215427	1	0.35952	0.639181	0.00129914	0.117628	0.310838	0.687222	0.0171747	0.222331	1	0.00309462	0.117938	1	0.989824	0.0101759	0	0.117095	0.310648	1.42166	RpL13A - ribosomal protein L13A
LOC132917462	0.10126	0.11023	0.10123	0.11344	0.10679	-0.00665	0.772572	0.897277	0.0573575	0.187759	1.23315	0.0507466	0.174776	1.24427	0.871215	0.06792	0.0608652	0.811715	0.913054	1.04284	0.000998568	0.0764459	1.68205	0.00132558	0.0849451	1.64656	0.00790006	0.957368	0.0347323	0.803815	0.90701	0.958999	LOC132917462 - uncharacterized LOC132917462
LOC132917464	0.02458	0.02843	0.02462	0.02556	0.03155	0.00599	0.346764	0.605331	0.0326835	0.0629371	65.6454	0.0268358	0.0536651	83.5456	0.966129	0.033596	0.00027471	0.406386	0.619635	1.05763	0.021857	0.0279116	83.7438	0.0269497	0.0339571	65.7062	0.0333367	0.966389	0.000274371	0.405488	0.619498	0.945216	sxc - O-linked N-acetylglucosamine (GlcNAc) transferase sxc
LOC132917465	0.49775	0.47086	0.49722	0.53552	0.39682	-0.1387	0.0427195	0.198137	0.226456	0.227586	3.70549	0.296226	0.297437	2.92402	0.310865	0.599559	0.0895754	0.253623	0.47528	0.819168	0.300263	1	3.06794	0.233	1	3.88576	0.909459	0.00810254	0.0824389	0.253063	0.475794	1.2108	LOC132917465 - uncharacterized LOC132917465
LOC132917466	0.12531	0.12955	0.12508	0.16905	0.09229	-0.07676	0.0039842	0.0497557	0	0.551204	1.00233	0	0.999995	1	0.808485	0.191515	0	0.00546195	0.0567799	8.32992e-06	0	0.941913	1	0	0.392322	1	0.800898	0.151694	0.0474074	0.00620131	0.0594107	15.6356	LOC132917466 - uncharacterized LOC132917466
LOC132917468	0.08195	0.08484	0.0818	0.11071	0.06124	-0.04947	0.00140154	0.0258728	0	0.0604885	3.79633	0	0.224265	2.03582	0.536577	0.450504	0.0129193	0.000124185	0.00590091	0.532894	0.088781	0.235395	2.20943	0.0211237	0.0998462	3.53515	0.926536	0.059256	0.0142082	0.00013297	0.00600559	1.59291	Tbh - Tyramine beta hydroxylase
LOC132917469	0.03817	0.02371	0.0382	0.02863	0.01909	-0.00954	0.0511926	0.220814	0.00863539	0.0186166	1	0.0183964	0.0350958	1	0.68794	0.299653	0.0124069	0.0511242	0.199354	0.840845	0.017879	0.0270118	1	0.00881255	0.0143159	1	0.329021	0.659329	0.0116501	0.0509359	0.197957	1.1758	Tnks - tankyrase
LOC132917470	0.04561	0.05822	0.04554	0.07343	0.04255	-0.03088	0.000253286	0.00913399	0.00185122	0.039739	2.39165	0.0138095	0.111327	1.81029	0.371868	0.611933	0.0161989	0.000113967	0.0055391	0.68062	0.0239006	0.0531058	1.12041	0.000412547	0.00218355	1.26782	0.0175055	0.934816	0.0476789	9.31038e-05	0.00475955	2.08716	LOC132917470 - WD repeat-containing protein 11-like
LOC132917467	0.02044	0.02865	0.02037	0.04018	0.01784	-0.02234	0.090046	0.30158	0.0145233	0.366018	388.215	0.0522864	0.496165	63.8831	0.972246	0.0274971	0.000256682	0.0580455	0.21304	0.69731	0	0.144003	59.752	0	0.0540938	471.886	0.55247	0.447282	0.000248566	0.0504814	0.196765	1.50524	Ras64B - ras-like protein 2
LOC132917471	0.02421	0.02156	0.02421	0.02243	0.02061	-0.00182	0.727329	0.874784	0.00523507	0.0164838	1.11539	7.91956e-19	7.10577e-15	2.37883	0.315648	0.670923	0.0134288	0.114575	0.306857	7.93541	0	1.00272e-09	2.32549	0	0.0171057	1.18022	0.294292	0.692055	0.0136529	0.130709	0.33191	0.196343	LOC132917471 - 26S proteasome non-ATPase regulatory subunit 1-like
LOC132917472	0.02616	0.03287	0.02616	0.03712	0.02859	-0.00853	0.299088	0.556246	0.0187937	0.125607	782.281	0.0330159	0.168561	304.187	0.963997	0.0356429	0.000360555	0.0804902	0.253858	0.85822	0.0369824	0.104906	322.516	0.02223	0.0740701	786.669	0.990296	0.00934413	0.00035985	0.079635	0.251698	1.15437	Stt3B - catalytic subunit 3B of the oligosaccharyltransferase complex
LOC132917473	0.02918	0.02012	0.02919	0.01647	0.02463	0.00816	0.368092	0.623585	0	9.76308e-07	7.58902	0	0.0268875	1.69817	0.516646	0.477924	0.00543004	0.153883	0.362555	0.261288	0.00734832	0.0151711	1.47487	7.98911e-12	3.46621e-10	7.54495	0.195148	0.799381	0.00547181	0.183594	0.399406	5.20079	Scsalpha1 - Succinyl-coenzyme A synthetase alpha subunit 1
LOC132917474	0.10043	0.09525	0.10042	0.09773	0.09239	-0.00534	0.486262	0.719724	0.0525351	0.0768873	3.40656	0.0669297	0.0949355	3.08009	0.740986	0.241231	0.0177834	0.20587	0.425176	0.917808	0.060766	0.104287	2.46823	0.0442748	0.0807687	2.73365	0.887098	0.0868936	0.0260087	0.286553	0.510607	1.11305	rg - A kinase anchor protein rugose
LOC132917475	0.00732	0.00442	0.00733	0.0001	0.00756	0.00746	0.149071	0.39224	0.00335636	0.00903819	1.17528	2.53503e-19	4.34052e-16	3.36653	1.49813e-18	1	0	0.145816	0.353024	7.51618	5.1126e-05	0.000984991	1.36203	0.0090333	0.0369697	1.15856	1	0	0	0.147279	0.356473	0.476342	TpnC41C - Troponin C at 41C
LOC132917476	0.08672	0.09619	0.08674	0.09455	0.09856	0.00401	0.939409	0.98352	0.0538609	0.0598037	1	0.0514374	0.0572071	1	0.463503	0.489789	0.0467081	0.957646	0.994555	1.01576	0.0794048	0.0949413	1.04013	0.0830562	0.0989928	1.0394	0	1	0	0.94186	0.9855	0.982252	pasi1 - septate junction component pasiflora 1
LOC132917478	0.05221	0.06685	0.05221	0.06691	0.06678	-0.00013	0.991863	1	0.0761312	0.0856149	323.679	0.0709993	0.0800982	378.561	0.999196	0.000363886	0.000439888	0.737674	0.867896	1.0271	0.0710862	0.0736565	392.16	0.0759354	0.0786114	337.855	0.991811	0.007749	0.000440297	0.734635	0.864299	0.97504	LOC132917478 - uncharacterized LOC132917478
LOC132917477	0.31075	0.27931	0.31105	0.32913	0.22493	-0.1042	0.00349391	0.0462193	0	0.221502	1.61122	0	0.999988	1	0.623107	0.247407	0.129485	0.00174234	0.0278056	7.74521e-06	0.16325	0.16658	1.22513	0.0290259	0.0301933	1.48665	0.374005	0.453615	0.172381	0.0121317	0.0872282	1.95289	LOC132917477 - major facilitator superfamily domain-containing protein 6-like protein B
LOC132917479	0.03357	0.05766	0.03354	0.09228	0.0289	-0.06338	0.0202615	0.129856	0.00934564	0.0223782	2.07281	0.0718801	0.117562	1.50784	0.236466	0.754878	0.00865631	0.0180633	0.108985	0.563416	0.107098	0.12369	3.28898	0.000155546	0.000273764	107.025	0.705787	0.291817	0.00239547	0.00580926	0.0579059	3.92503	LOC132917479 - protein RER1
LOC132917480	0.11115	0.07903	0.11095	0.09291	0.06174	-0.03117	0.157609	0.402856	0	0.00685064	1	0	0.055499	1	0.360847	0.566602	0.0725518	0.252253	0.474531	0.580203	0	0.930915	1	0	0.325006	1	0.887492	0.0580206	0.0544873	0.165452	0.377424	15.6998	LOC132917480 - uncharacterized LOC132917480
LOC132917485	0.22919	0.20872	0.22907	0.21959	0.19686	-0.02273	0.517678	0.741613	0.00231129	0.0903806	1.01633	0.00499079	0.122593	1.01425	0	0.890709	0.109291	0.373032	0.592067	0.87318	0.0224105	0.134101	1.04218	0.0128725	0.100014	1.04848	0.0631893	0.834189	0.102622	0.38044	0.598919	1.14597	LOC132917485 - facilitated trehalose transporter Tret1-like
LOC132917486	0.13647	0.09786	0.13638	0.11148	0.08501	-0.02647	0.0895291	0.30086	0	0.115359	1.79516	0	0.153422	1.66171	0.00903766	0.990962	0	0.0722467	0.239894	0.867972	0.152264	0.319705	1.88053	0.114428	0.268894	2.06971	1	0	0	0.0730096	0.240453	1.15178	LOC132917486 - transferrin-like
LOC132917487	0.00446	0.01079	0.00446	0.01755	0.00292	-0.01463	0.0438802	0.200621	0.00116873	0.00162305	1	0.0145464	0.0178695	1	0.261533	0.737015	0.00145214	0.0395526	0.171641	0.626557	0.0178335	0.0509202	1	0.00279573	0.0129369	1	0.986256	0.0137437	0	0.0390298	0.168821	1.46018	Dsp1 - Dorsal switch protein 1
LOC132917489	0.18071	0.1578	0.18045	0.18469	0.13136	-0.05333	0.0469076	0.209419	0.0809242	0.128575	1	0.13577	0.19611	1	0.360468	0.614135	0.0253965	0.0314362	0.150114	0.794193	0.15813	0.250022	1.1638	0.0984743	0.175138	1.21003	0.781941	0.19997	0.0180892	0.031126	0.147815	1.2568	LOC132917489 - uncharacterized LOC132917489
LOC132917490	0.10835	0.13368	0.10834	0.13622	0.13118	-0.00504	0.775095	0.898515	0.113605	1	81.298	0.114117	1	80.5612	0.900071	0.0994602	0.000468862	1	1	0.99793	0.117731	1	80.3593	0.116209	1	82.5312	0.904069	0.0954522	0.000478932	0.995129	1	1.00608	Sas-4 - spindle assembly abnormal 4
LOC132917494	0.15464	0.08323	0.15462	0.09624	0.07227	-0.02397	0.0397784	0.191166	0.0414665	0.0736764	1.11281	0.0742237	0.118717	1.09127	0.811178	0.141206	0.0476159	0.0292088	0.14356	0.817084	0.0597325	0.238343	1	0.0298208	0.167366	1	0.853855	0.0896174	0.0565281	0.0296236	0.143871	1.24652	Herc4 - HECT and RLD domain containing E3 ubiquitin ligase 4
LOC132917495	0.20521	0.16805	0.20525	0.16538	0.17035	0.00497	0.82965	0.926776	0.0750373	0.184944	1.30025	0.0720051	0.180039	1.3057	0.0569453	0.882431	0.0606238	0.898299	0.96219	1.01593	0.176172	0.17671	1.36758	0.180291	0.180834	1.3619	0.331912	0.612716	0.0553723	0.90236	0.962462	0.986691	LOC132917495 - DNA replication factor Cdt1-like
LOC132917493	0.30804	0.35224	0.30754	0.39481	0.32831	-0.0665	0.214933	0.470435	0	0.659395	1	0	1	1	0.536925	0.268299	0.194775	0.107539	0.296194	5.96194e-15	0	0.935135	1	0	0.666659	1	0.523065	0.317801	0.159134	0.123651	0.320336	6.04613	LOC132917493 - major facilitator superfamily domain-containing protein 6-like
LOC132917496	0.29745	0.20592	0.29781	0.17389	0.2481	0.07421	0.0257594	0.149697	0.320739	1	1e+10	0.232262	1	6.89328e+12	0.998377	0.000739188	0.000884098	0.0411294	0.175596	1.28384	0.209115	0.260652	1e+10	0.297895	0.353268	5.47941e+07	0.547202	0.451917	0.00088119	0.0412887	0.175171	0.773873	LOC132917496 - uncharacterized LOC132917496
LOC132917497	0.00952	0.00387	0.00951	0.00687	0.0001	-0.00677	0.0678485	0.259033	3.62444e-05	7.51215e-05	1.15855	0.00690612	0.00984571	1.07424	0.662467	0.337533	0	0.0692653	0.235	0.486576	0.00670301	0.00793808	1.69369	2.46878e-18	9.71404e-18	71.3817	0.0118775	0.988123	0	0.068895	0.233345	8.10014	MED18 - mediator complex subunit 18
LOC132917498	0.19914	0.147	0.19948	0.15688	0.13562	-0.02126	0.575336	0.778479	0.123244	0.128235	573.686	0.146155	0.151583	341.987	0.0122314	0.986451	0.00131734	0.60184	0.77224	0.918561	0.151275	0.152213	337.592	0.128058	0.128922	564.213	0.868024	0.130656	0.00131973	0.595693	0.768168	1.08822	LOC132917498 - uncharacterized LOC132917498
LOC132917499	0.07119	0.07722	0.07118	0.08021	0.07352	-0.00669	0.824258	0.924186	0.0842155	0.126461	1.00125	0.0973988	0.142804	1.00118	0.951602	0.0483978	0	0.739062	0.868869	0.941224	0.0827508	0.128136	1.00156	0.0716152	0.113741	1.00165	0.632002	0.367998	0	0.741047	0.869445	1.058	mRpS16 - mitochondrial ribosomal protein S16
LOC132917501	0.02256	0.04214	0.02255	0.06226	0.02447	-0.03779	0.0341204	0.175701	0.0202941	0.0443116	1	0.0580472	0.102679	1	0.738269	0.261731	0	0.0296909	0.144706	0.730353	0.0684075	0.0775264	2.51061	0.0262046	0.0310574	3.48975	0.883739	0.116261	0	0.0294367	0.143551	1.35774	LOC132917501 - protein YIPF6
LOC132917503	0.07404	0.05362	0.07402	0.06215	0.04477	-0.01738	0.162853	0.409178	0.032457	0.0334983	2.72112	0.0513073	0.0527304	2.38052	0.668919	0.317864	0.0132172	0.340691	0.560925	0.866413	0	0.55876	2062.95	0	0.394961	195053	0.850134	0.149728	0.000137502	0.156975	0.366313	1.59607	Mon1 - vacuolar fusion protein MON1 homolog
LOC132917504	0.02294	0.03053	0.02293	0.03225	0.0287	-0.00355	0.591024	0.789676	0.010369	0.0538435	1	0.0149877	0.0681472	1	0.517113	0.469812	0.0130756	0.4038	0.617108	0.919365	0.0503732	0.0661566	24.5284	0.0417704	0.0558033	29.9749	0.993639	0.00622269	0.000138755	0.390925	0.608324	1.06267	Suv3 - Suv3 RNA helicase
LOC132917505	0.055	0.04772	0.05497	0.05511	0.04043	-0.01468	0.19658	0.449161	0.0208627	0.0588481	1.52902	0.0380518	0.0913682	1.43144	0.798488	0.192756	0.0087559	0.0940057	0.275734	0.844698	0.0519723	0.0769236	2.9278	0.0323525	0.0509908	3.47799	0.920755	0.0769075	0.00233702	0.0885324	0.265389	1.1603	LOC132917505 - protein bric-a-brac 1-like
LOC132917502	0.15828	0.14532	0.15825	0.15732	0.1314	-0.02592	0.253839	0.513083	0.136924	0.163299	9.67378	0.1844	0.214196	6.88712	0.984403	0.0137494	0.00184775	0.363813	0.58281	0.850285	0.147904	0.18728	7.04488	0.10586	0.139695	9.91394	0.0568808	0.941333	0.00178619	0.361673	0.581923	1.17499	LOC132917502 - major facilitator superfamily domain-containing protein 6-A-like
LOC132917506	0.13565	0.11605	0.13548	0.13001	0.10354	-0.02647	0.168715	0.416263	0.00302099	0.0180766	1.73619	0.0430133	0.113479	1.34872	0.407209	0.515607	0.077184	0.0324793	0.152774	0.542253	0.0271922	0.126552	1.3391	0.00107675	0.0198671	1.73941	0.398954	0.524205	0.0768412	0.0323206	0.150205	1.89574	Dbp21E2 - putative ATP-dependent RNA helicase Dbp21E2
LOC132917507	0.09689	0.08998	0.09679	0.10287	0.07785	-0.02502	0.0202508	0.129856	0.0235603	0.087049	1.98321	0.0503778	0.142804	1.72613	0.516243	0.452486	0.0312711	0.0148763	0.0987933	0.797238	0.0685266	0.0710114	1.25113	0.0277883	0.0291434	1.34917	0.275456	0.6609	0.0636446	0.0136849	0.0928699	1.33673	Set1 - SET domain containing 1
LOC132917508	0.09643	0.0824	0.09654	0.07323	0.09219	0.01896	0.270587	0.528724	0.0988014	0.110067	1.04568	0.0643743	0.0731618	1.05436	0.297108	0.662534	0.0403587	0.172137	0.38592	1.18508	0.0815594	0.170165	1.6445	0.118624	0.221733	1.52666	0.966809	0.0158012	0.0173896	0.16688	0.378695	0.850532	LOC132917508 - hyaluronan mediated motility receptor-like
LOC132917509	0.05481	0.04703	0.05475	0.07265	0.02571	-0.04694	0.00372135	0.0478886	0.0371786	0.037449	1.00232	0.102558	0.103073	1.0016	0	1	0	0.00452307	0.0505891	0.691773	0.0942195	0.104902	1.82816	0.0326552	0.038152	2.39634	0.101291	0.898709	0	0.00460202	0.0509729	1.44859	Las - lipoyl synthase, mitochondrial
LOC132917510	0.13832	0.12553	0.13826	0.14211	0.1098	-0.03231	0.256314	0.515175	0.0694537	0.0880796	1.38419	0.105856	0.129298	1.31488	0.0112834	0.951504	0.0372122	0.267449	0.489158	0.841994	0.11186	0.121806	1	0.0726721	0.080472	1	0.601711	0.333202	0.0650869	0.265664	0.488683	1.19689	Nubpl - NUBP iron-sulfur cluster assembly factor, mitochondrial
LOC132917511	0.55201	0.43706	0.5532	0.58488	0.30636	-0.27852	7.85298e-05	0.00434905	0	1	703.039	0	1	803.562	0.550838	0.446628	0.00253399	0.857153	0.940775	1.02039	0	1	762.681	0	1	424.538	0.55064	0.446811	0.00254868	0.668439	0.81951	0.911729	LOC132917511 - mucin-2-like
LOC132917512	0.1911	0.19883	0.19111	0.19643	0.20131	0.00488	0.863932	0.944211	0	0.233877	40.535	0	0.23245	41.172	0.0208848	0.977804	0.00131104	0.987423	1	1.00421	0	0.263363	42.5191	0	0.265184	41.7037	0.132349	0.866369	0.00128186	1	1	0.994837	LOC132917512 - klaroid protein-like
LOC132917513	0.096	0.09162	0.09587	0.07868	0.10714	0.02846	0.131101	0.36619	0.0350873	0.0872349	1.18992	0.0262048	0.070532	1.20809	0.62204	0.291592	0.0863682	0.783317	0.895823	1.08714	0	0.0533826	1	0	0.088787	1	0.479143	0.404399	0.116458	0.637266	0.796818	0.82638	fal - SAM and HD domain containing deoxynucleoside triphosphate triphosphohydrolase falten
LOC132917514	0.11086	0.11414	0.11077	0.12823	0.10117	-0.02706	0.146012	0.387808	0.0390382	0.102008	1.66173	0.0795532	0.16836	1.48644	0.697389	0.256709	0.0459018	0.0680499	0.233309	0.7805	0.0698214	0.0887696	1.14635	0.0276539	0.0382221	1.20214	0.446141	0.471692	0.0821678	0.0709202	0.237182	1.34795	LOC132917514 - beta-galactosidase-like
LOC132917515	0.02249	0.02262	0.02252	0.0311	0.01364	-0.01746	0.119206	0.3491	0.00873698	0.00939568	54.4998	0.0230445	0.0244161	24.0503	0.0711192	0.92832	0.000560888	0.168014	0.380709	0.795395	0.0223411	0.0363484	24.3107	0.00844957	0.0155698	54.9868	0.858405	0.141041	0.000554376	0.168002	0.380406	1.25578	LOC132917515 - trimeric intracellular cation channel type 1B.1
LOC132917516	0.07432	0.09548	0.07435	0.09151	0.10049	0.00898	0.684092	0.848072	0.0786083	0.163771	1	0.0665957	0.145546	1	0.644892	0.326027	0.029081	0.624184	0.788836	1.06521	0.0410718	0.196621	1	0.0504975	0.218446	1	0.611127	0.366579	0.0222934	0.643918	0.801903	0.935283	Alg11 - ALG11 alpha-1,2-mannosyltransferase
LOC132917517	0.11365	0.09349	0.11369	0.09893	0.08701	-0.01192	0.627633	0.812961	0.0475392	0.0711489	1.24695	0.0725812	0.102711	1.2093	0.576815	0.379473	0.0437117	0.418705	0.630055	0.861089	0.0622143	0.107233	1.50014	0.0410131	0.0767071	1.59427	0.249364	0.723575	0.0270607	0.399266	0.615129	1.15004	SCCRO3 - defective in cullin neddylation 1 domain containing SCCRO3
LOC132917518	0.04818	0.04311	0.04826	0.05198	0.03449	-0.01749	0.10541	0.32693	0	0.32126	1.00156	0	0.506022	1.00094	0.867349	0.132651	0	0.0811696	0.255654	0.599888	0	0.471928	1.00232	0	0.300749	1.00372	0.858439	0.141561	0	0.0842712	0.258595	1.59999	LOC132917518 - PP2C-like domain-containing protein CG9801
LOC132917519	0.52714	0.73322	0.52814	0.83483	0.66444	-0.17039	0.726538	0.874251	0	0.12513	2.13721	0	0.999997	1	0.227942	0.532208	0.23985	0.462096	0.666049	1.32303e-06	0.532326	0.948944	1.19992	0.0404234	0.765925	2.52798	0.605569	0.247131	0.1473	0.530908	0.720789	5.08858	LOC132917519 - uncharacterized protein DDB_G0271670-like
LOC132917520	0.38763	0.35345	0.38786	0.31297	0.39975	0.08678	0.348002	0.606119	0	0.76111	1.00534	0	0.00094324	1.14572	0.442211	0.222941	0.334848	0.379955	0.597347	25.5192	0	0.00102331	1.17718	0	0.756686	1.00663	0.438005	0.235756	0.326239	0.135889	0.339536	0.0404966	LOC132917520 - uncharacterized LOC132917520
LOC132917522	0.16268	0.09309	0.16267	0.09511	0.09103	-0.00408	0.857183	0.940451	0.112996	0.16573	72.9082	0.120187	0.174377	64.5754	0.830461	0.168756	0.000783545	0.803244	0.907711	0.971704	0.129125	0.133591	64.9844	0.121683	0.126016	73.3459	0.986302	0.0129152	0.000782566	0.803583	0.906906	1.029	CDC50 - cell cycle control protein 50A
LOC132917523	0.04925	0.02983	0.04961	0.03675	0.02265	-0.0141	0.170809	0.418874	0.0243146	0.0405973	1.13053	0.0399506	0.0622886	1.11215	0.398411	0.601589	0	0.202194	0.420288	0.866395	0.0532901	0.281374	1.00233	0.0341283	0.232051	1.00268	1	0	0	0.202101	0.420858	1.15199	PhKgamma - phosphorylase kinase gamma
LOC132917524	0.06561	0.04433	0.06566	0.04202	0.04712	0.0051	0.708444	0.86395	0.0680771	0.0882738	2.11293	0.0620532	0.0811868	2.16813	0.771596	0.228404	0	0.767382	0.886592	1.03448	0.0574611	0.0665637	2.15146	0.0630323	0.0726705	2.09872	0	1	0	0.768049	0.885686	0.967606	Mat1 - CDK-activating kinase assembly factor
LOC132917526	0.09411	0.06436	0.09411	0.06502	0.06379	-0.00123	0.959069	0.991023	0.0377087	0.0451083	1.20537	0.0494271	0.058258	1.18692	0.795528	0.177656	0.0268162	0.691964	0.836109	0.917444	0.0250045	0.0538759	1	0.0181223	0.0417526	1	0.343999	0.616985	0.0390167	0.710658	0.84747	1.08727	LOC132917526 - uncharacterized LOC132917526
LOC132917527	0.16587	0.19995	0.16583	0.22081	0.18213	-0.03868	0.27032	0.528576	0.173106	0.343849	78.308	0.243095	0.422793	33.6637	0.675745	0.32368	0.000575227	0.101581	0.287217	0.806398	0.294786	0.304224	33.8871	0.22234	0.231134	76.4386	0.398574	0.600825	0.000600793	0.10036	0.284073	1.2309	LOC132917527 - uncharacterized LOC132917527
LOC132917528	0.03651	0.02234	0.03973	0.03576	0.0077	-0.02806	0.0354152	0.179551	0.00382914	0.00555551	3.57493	0.0351528	0.0439738	2.15206	0.905189	0.0922744	0.00253702	0.0365651	0.164128	0.601614	0.0346912	0.0347957	1.2045	1.05219e-08	1.06964e-08	2.76453	0.99324	0.00177076	0.00498922	0.0337154	0.153734	5.46514	LOC132917528 - neuroglobin-like
LOC132917525	0.19876	0.25402	0.19873	0.24985	0.25814	0.00829	0.862155	0.943335	0.18529	0.317276	1.61423	0.183819	0.315559	1.61789	0.893766	0.0554122	0.0508223	0.970749	1	1.00473	0.176358	0.214373	1.35025	0.17899	0.217209	1.34679	0.925867	0	0.0741335	0.973424	0.999089	0.991465	LOC132917525 - major facilitator superfamily domain-containing protein 6-B-like
LOC132917529	0.28393	0.30743	0.28368	0.37674	0.26625	-0.11049	0.198758	0.452258	0.284504	0.299705	41.7271	0.417482	0.432859	13.3675	0.63616	0.363178	0.000662026	0.148705	0.356494	0.694914	0.408013	0.426033	13.175	0.27501	0.292669	40.9736	0.142654	0.85668	0.000665537	0.10546	0.29107	1.44006	LOC132917529 - uncharacterized LOC132917529
LOC132917530	0.06367	0.04161	0.06346	0.03661	0.0471	0.01049	0.565692	0.773519	0.028579	0.067902	1.06579	0.0195618	0.0509708	1.07306	0.0471717	0.952828	0	0.503674	0.700789	1.10663	0.0351527	0.0837941	1	0.0489411	0.107064	1	0.706294	0.293706	0	0.504961	0.701637	0.901161	LOC132917530 - store-operated calcium entry regulator STIMATE-like
LOC132917531	0.11946	0.11112	0.11953	0.14518	0.07033	-0.07485	0.00618617	0.0650358	0	0.231367	1.00156	0	0.487062	1.00077	0.638398	0.361602	0	0.00528673	0.0560224	0.491453	0	0.555376	1.00156	0	0.262418	1.00355	0.679983	0.320017	0	0.00542475	0.0559555	2.27477	LOC132917531 - syntenin-1-like
LOC132917532	0.13644	0.11442	0.13639	0.11812	0.11	-0.00812	0.696366	0.856556	0.0878266	1	120.285	0.0862652	1	124.61	0.939377	0.060249	0.0003739	0.979972	1	1.00737	0	0.153754	65.8544	0	0.155965	63.7848	0.123199	0.876094	0.00070672	0.952032	0.99081	0.992375	LOC132917532 - WD repeat-containing protein 18
LOC132917533	0.14399	0.1584	0.14386	0.18813	0.12913	-0.059	0.0405757	0.192978	0.133491	0.273952	37.387	0.196432	0.351191	18.6651	0.984625	0.01406	0.00131477	0.0566144	0.210444	0.808174	0.0804316	0.122607	1.13655	0.0135075	0.0277506	1.24434	0.597506	0.287927	0.114566	0.166465	0.378577	1.7079	LOC132917533 - hyaluronidase-like
LOC132917534	0.07909	0.06376	0.07896	0.07532	0.05355	-0.02177	0.233869	0.492179	0.0705845	0.0845228	2.68232	0.100209	0.117172	2.35431	0.0678251	0.932175	0	0.248562	0.470627	0.867804	0.104212	0.125486	1.00156	0.0736624	0.0912649	1.0018	0.444543	0.555457	0	0.249022	0.470693	1.15342	Polr3G - RNA polymerase III subunit G
LOC132917535	0.28571	0.22222	0.28583	0.20781	0.24089	0.03308	0.547174	0.76177	0.0360895	0.156051	1.24441	0.0194781	0.110532	1.29596	0.561331	0.235648	0.203021	0.902018	0.964254	1.18566	0.000433806	0.0329477	1.13121	6.51145e-09	0.000246448	1.35005	0.242385	0.515396	0.242219	0.607214	0.776246	2.43445	LOC132917535 - uncharacterized LOC132917535
LOC132917537	0.07876	0.11276	0.07856	0.09436	0.13677	0.04241	0.293729	0.552093	0.102977	0.107065	14.0056	0.0780913	0.0815771	19.3104	0.082389	0.913097	0.00451386	0.53927	0.727472	1.12169	0.0702815	0.118244	19.3597	0.0931593	0.148315	14.1358	0.758101	0.237415	0.00448372	0.541008	0.729288	0.89387	LOC132917537 - mpv17-like protein
LOC132917538	0.03759	0.03216	0.03768	0.04192	0.02201	-0.01991	0.0224493	0.138323	0.0254187	0.0359843	37.018	0.0424158	0.0572056	22.373	0.964867	0.0347179	0.000415555	0.081387	0.255819	0.860567	0.0425276	0.0590823	21.8866	0.0254817	0.0373401	36.1052	0.976528	0.0230514	0.00042083	0.081321	0.254016	1.16221	Trhn - tryptophan hydroxylase
LOC132917536	0.20976	0.36046	0.20917	0.40074	0.31639	-0.08435	0.339773	0.597856	0	0.956487	2.99573	0	0.887698	18.8757	0.683887	0.303186	0.0129272	0.104088	0.290733	2.67764	0.155318	0.203128	10.1378	0.205211	0.257819	7.16922	0.0847204	0.894223	0.0210565	0.342328	0.563521	0.850417	LOC132917536 - major facilitator superfamily domain-containing protein 6-like
LOC132917540	0.3693	0.28803	0.36925	0.30273	0.27565	-0.02708	0.706033	0.86249	0.205912	0.593705	44.911	0.23502	0.620177	32.6665	0.744904	0.2504	0.00469525	0.632708	0.794964	0.916331	0.170025	0.396613	31.0692	0.143721	0.363302	43.0418	0.293562	0.701457	0.00498165	0.704543	0.843638	1.09486	LOC132917540 - uncharacterized LOC132917540
LOC132917541	0.37477	0.45774	0.37518	0.50694	0.41031	-0.09663	0.313987	0.569794	0.120154	0.180653	2.16231	0.234167	0.309643	1.69611	0.191833	0.666774	0.141393	0.407943	0.620931	0.685103	0	0.245367	1.21851	0	0.0704981	1.45217	0.0735665	0.655694	0.270739	0.441248	0.650978	1.88767	LOC132917541 - uncharacterized LOC132917541
LOC132917544	0.14375	0.09604	0.14374	0.10373	0.08773	-0.016	0.199411	0.452959	0.0212578	0.132468	2.36069	0.0344785	0.170748	2.1193	0.732814	0.227182	0.0400038	0.3945	0.608997	0.87442	0.0406009	0.113257	1.91111	0.0247873	0.0809799	2.11159	0.73358	0.216996	0.0494236	0.380053	0.598513	1.15401	LOC132917544 - regulator of telomere elongation helicase 1 homolog
LOC132917545	0.15009	0.14329	0.15003	0.15333	0.13297	-0.02036	0.122927	0.35541	0.0449323	0.108024	1.20608	0.0800188	0.163416	1.16477	0.472234	0.421389	0.106377	0.0378977	0.167745	0.813993	0.103644	0.186408	1.14931	0.0627926	0.128583	1.18521	0.743333	0.147343	0.109324	0.0400514	0.172199	1.22107	pps - protein partner of snf
LOC132917547	0.26711	0.16235	0.26806	0.13512	0.19979	0.06467	0.165609	0.413441	1.056e-31	0.0126896	5.11732	0.00267093	0.695737	1.14526	0.770584	0.167045	0.0623702	0.00905991	0.0742673	0.0830743	1.14125e-06	0.481687	1.50535	5.73632e-25	0.0508068	5.30426	0.726148	0.215587	0.0582646	0.010445	0.0798526	4.07924	LOC132917547 - uncharacterized LOC132917547
LOC132917548	0.1272	0.20678	0.12707	0.24274	0.17518	-0.06756	0.355351	0.611804	0.0232103	0.0721691	2.38497	0.10655	0.209267	1.67729	0.0656365	0.888269	0.0460948	0.129728	0.329497	0.595015	0.207446	0.329547	2.89537	0.0956651	0.190846	4.8855	0.759866	0.227716	0.0124188	0.132314	0.334739	1.4921	LOC132917548 - protein quiver-like
LOC132917549	0.01923	0.00923	0.01955	0.00443	0.01468	0.01025	0.0953649	0.310345	0.0184527	0.0500492	3.61538	0.00515284	0.0192239	5.45118	0.943474	0.0565256	0	0.0907716	0.270425	1.31951	0.00528462	0.00589003	1	0.0187629	0.0203713	1	0	1	0	0.0908377	0.269157	0.758328	Prosbeta5 - Proteasome beta5 subunit
LOC132917550	0.03297	0.04472	0.03296	0.04618	0.04327	-0.00291	0.680476	0.845619	0.018573	0.203533	1	0.0221326	0.218298	1	0.84378	0.135689	0.0205313	0.654526	0.809801	0.95601	0.0115471	0.106446	1	0.00955795	0.0968056	1	0.617169	0.359523	0.0233084	0.663523	0.816374	1.04238	LOC132917550 - ankyrin repeat and IBR domain-containing protein 1-like
LOC132917551	0.34386	0.28041	0.34353	0.23778	0.32647	0.08869	0.0304913	0.164459	0	0.457928	30.6575	0	0.312475	163.66	0.168073	0.830645	0.00128214	0.012587	0.0891604	1.48933	0.254358	1	146.72	0.376675	1	35.0859	0.993351	0.00544295	0.00120597	0.00870303	0.0715309	0.713196	LOC132917551 - zinc finger protein 271-like
LOC132917553	0.10047	0.12592	0.10064	0.14751	0.10927	-0.03824	0.256982	0.515713	0	1	2.22693	0	1	6265.56	0.875907	0.122955	0.00113844	0.639802	0.799559	10.92	0.115048	1	7646.3	0.100731	1	13246.8	0.992772	0.00614485	0.00108296	0.6525	0.807725	1.06146	LOC132917553 - uncharacterized LOC132917553
LOC132917554	0.19931	0.10019	0.19961	0.12776	0.07221	-0.05555	0.0184565	0.122395	0.0799767	1	1e+10	0.138702	1	6.61189e+07	0.993683	0.0056069	0.000710408	0.0759494	0.245956	0.782033	0.131591	1	4613.98	0.0736771	1	51518.7	0.985914	0.0133828	0.0007036	0.0571458	0.210485	1.28599	LOC132917554 - growth hormone-regulated TBC protein 1
LOC132917556	0.07284	0.08327	0.07278	0.08787	0.07673	-0.01114	0.548767	0.762847	0.028054	0.0468811	1.03039	0.0398452	0.0633117	1.02736	0.313939	0.625412	0.0606482	0.531706	0.720728	0.901816	0.0278484	0.0900334	1.0661	0.0184605	0.06829	1.07397	0.479144	0.465218	0.055638	0.539817	0.728209	1.11481	LOC132917556 - armadillo repeat-containing protein 6 homolog
LOC132917559	0.07701	0.05899	0.07709	0.06532	0.05209	-0.01323	0.174658	0.42264	0.0414734	0.0534924	2.37308	0.0491591	0.0625494	2.26603	0.829355	0.150128	0.0205177	0.595142	0.767657	0.946583	0.0386755	0.0400393	1.55364	0.0284549	0.0295547	1.61959	0.924729	0.0369458	0.0383247	0.636611	0.796427	1.09435	morula - anaphase promoting complex subunit morula
LOC132917560	0.05091	0.04713	0.05094	0.04428	0.05005	0.00577	0.647894	0.825122	0.0813253	0.0873611	1.83198	0.0726321	0.0782748	1.88264	0.777815	0.222185	0	0.681692	0.82908	1.04505	0.047432	0.0739076	1.00231	0.0541201	0.0827258	1.00221	0	1	0	0.675361	0.824289	0.95673	Rassf - Ras association family member
LOC132917561	0.0864	0.1051	0.08636	0.11274	0.09882	-0.01392	0.376405	0.630207	0.133039	0.751722	1	0.155813	0.768716	1	0.986607	0.0127843	0.000608747	0.321558	0.542578	0.921666	0.11504	0.28676	1.00261	0.0953154	0.257237	1.00283	0.714748	0.285252	0	0.322182	0.545015	1.08698	LOC132917561 - nuclear exosome regulator NRDE2
LOC132917562	0.30339	0.32434	0.30323	0.35819	0.28625	-0.07194	0.0822602	0.288564	0.2614	0.487986	13.1685	0.283964	0.510076	11.2318	0.722043	0.261858	0.0160991	0.449824	0.655981	0.938291	0.313041	0.520595	11.1475	0.290269	0.498958	13.0399	0.843873	0.139774	0.0163522	0.447817	0.656331	1.06503	LOC132917562 - zinc finger protein 883-like
LOC132917564	0.11504	0.13775	0.11501	0.14786	0.12944	-0.01842	0.544396	0.760325	0	0.0554544	2.47728	0	0.096972	2.07896	0.0949586	0.871824	0.0332178	0.279754	0.500255	0.806769	0.0403864	0.0651834	1.18488	0.000542248	0.00166473	1.48809	0.53981	0.371937	0.0882523	0.262464	0.485383	2.34315	LOC132917564 - DNA-binding protein D-ETS-6-like
LOC132917565	0.26458	0.26331	0.26443	0.22619	0.31127	0.08508	0.277177	0.535699	0	0.880915	1.79439	0	0.574201	12.9119	0.615959	0.379727	0.00431419	0.211896	0.432152	4.3754	0.117288	0.157344	2.48134	0.2063	0.256139	1.95294	0.703514	0.235767	0.0607189	0.346149	0.567753	0.736506	LOC132917565 - uncharacterized LOC132917565
LOC132917566	0.48796	0.40146	0.48794	0.4034	0.39972	-0.00368	0.94337	0.984643	0.0810362	1	12.2157	0.0272841	1	36.1226	0.484402	0.511474	0.00412434	0.306661	0.526999	1.43321	0	0.470754	12.1061	0	0.546474	7.38934	0.0671439	0.917278	0.0155784	0.0904839	0.268708	0.802035	LOC132917566 - uncharacterized LOC132917566
LOC132917567	0.44363	0.46802	0.44345	0.44735	0.48454	0.03719	0.564284	0.773097	0.321115	0.628898	3.53448	0.195556	0.51362	6.13367	0.672287	0.270278	0.0574349	0.0228263	0.126565	1.43659	0.212764	0.396731	5.8065	0.336789	0.521977	3.44514	0.62625	0.311193	0.0625578	0.0230456	0.127024	0.703229	LOC132917567 - uncharacterized LOC132917567
LOC132917569	0.31705	0.24683	0.31609	0.31229	0.20054	-0.11175	0.0838436	0.290907	0.247719	0.288096	83.229	0.29131	0.332902	49.7989	0.967423	0.0306411	0.0019356	0.474521	0.676827	0.883842	0	0.136067	1	0	8.67241e-14	1	0.044961	0.69701	0.258029	0.18298	0.398886	15.0787	LOC132917569 - eukaryotic translation initiation factor 4E-like
LOC132917571	0.06689	0.08832	0.0668	0.11411	0.06484	-0.04927	0.0300265	0.162836	0.0606217	0.0782232	18180	0.125948	0.152061	1407.49	0.736958	0.261523	0.00151841	0.0132009	0.091488	0.739142	0.127437	0.154952	1368.09	0.0618411	0.0805339	17250.7	0.820072	0.17841	0.00151781	0.0132245	0.0912089	1.35097	LOC132917571 - uncharacterized LOC132917571
LOC132917572	0.03128	0.02174	0.0313	0.02619	0.01543	-0.01076	0.21903	0.474488	0.0144756	0.0243757	1.18585	0.02637	0.041246	1.15757	0.202504	0.797496	0	0.216909	0.438055	0.858389	0.0262823	0.0496594	1.00233	0.0143313	0.0301077	1.00272	0.488793	0.511207	0	0.216477	0.437944	1.16666	LOC132917572 - 6-phosphofructo-2-kinase/fructose-2,6-bisphosphatase-like
LOC132917576	0.02761	0.02745	0.02779	0.03163	0.02316	-0.00847	0.407261	0.656586	0.0296663	0.0321663	1.26379	0.0396792	0.0427361	1.23956	0.892051	0.107949	0	0.445211	0.652142	0.917329	0.0198529	0.0398635	1.00156	0.0140831	0.030059	1.0017	0	1	0	0.444628	0.653665	1.08761	LOC132917576 - eukaryotic translation initiation factor 3 subunit I-like
LOC132917577	0.11581	0.12858	0.11583	0.12621	0.13087	0.00466	0.828541	0.926643	0.0208774	0.201746	1.20801	0.0240055	0.213742	1.1998	0.62414	0.270115	0.105744	0.873441	0.948913	0.963916	0.107598	0.146465	2.03749	0.100878	0.138548	2.07988	0.531313	0.429183	0.0395044	0.832933	0.924995	1.02893	Exd2 - Exonuclease 3'-5' domain-containing 2
LOC132917578	0.19793	0.33581	0.19781	0.38768	0.28646	-0.10122	0.206908	0.461206	0	0.456037	1.00233	0	0.632459	1.00136	0.365714	0.634286	0	0.175909	0.390024	0.583483	0.383379	0.930425	2.52052	0.276756	0.907895	3.45114	0.980755	0.0192448	0	0.246206	0.468255	1.33991	LOC132917578 - uncharacterized LOC132917578
LOC132917580	0.09241	0.12858	0.09283	0.16816	0.0838	-0.08436	0.0672302	0.257729	0	0.49704	1.00156	0	0.999999	1	0.843593	0.156407	0	0.0679548	0.233217	1.06526e-06	0	0.913589	1.00156	0	0.461472	1.01342	0.830836	0.169164	0	0.0751741	0.244552	8.55701	LOC132917580 - natterin-3-like
LOC132917582	0.03297	0.04159	0.03333	0.06451	0.02613	-0.03838	0.0144489	0.105285	0.00891056	0.008998	1	0.0488502	0.0491563	1	0.29474	0.676271	0.0289893	0.0398172	0.172203	0.639548	0	0.63994	1.00233	0	0.27174	1.00682	0.87406	0.12594	0	0.122784	0.318923	2.91883	MED6 - mediator complex subunit 6
LOC132917581	0.00939	0.00945	0.00939	0.01055	0.00817	-0.00238	0.781057	0.90183	0.000152437	0.0151499	2.23728	5.3128e-15	1.56674e-07	20.3191	0.574221	0.424593	0.00118633	0.356185	0.575843	3.73985	0.00158658	0.0114418	1	0.000853481	0.00744307	1	0.486762	0.508326	0.00491115	0.792271	0.899677	1.09618	how - protein held out wings
LOC132917585	0.3495	0.33668	0.34946	0.33949	0.33343	-0.00606	0.907666	0.966393	0.121747	0.135587	1.15134	0.000201609	0.000311492	1.76734	0.181115	0.593381	0.225504	0.235256	0.458126	4.04082	0.150284	0.230995	4.52881	0.218695	0.308727	3.35843	0.44735	0.508036	0.0446139	0.121345	0.316541	0.802056	LOC132917585 - acetyl-coenzyme A transporter 1-like
LOC132917587	0.0563	0.05701	0.05631	0.05868	0.05506	-0.00362	0.810981	0.917258	0.0147475	0.0651006	5.86574	0.0148893	0.0655055	5.84224	0.0578952	0.940789	0.00131536	0.986332	1	0.997731	0.0333865	0.060214	1.19094	0.0313791	0.0572055	1.19474	0.381394	0.600477	0.0181287	0.880737	0.95108	1.01824	rtet - major facilitator superfamily domain-containing protein rtet
LOC132917588	0.18771	0.1618	0.18778	0.18034	0.13677	-0.04357	0.149421	0.392495	0.121046	0.167145	2.92091	0.175901	0.229406	2.41614	0.690267	0.301264	0.0084688	0.198898	0.416321	0.823003	0.177749	0.297965	1.44722	0.119143	0.225106	1.57657	0.959444	0.0154263	0.0251302	0.204918	0.424622	1.23159	LOC132917588 - pancreatic lipase-related protein 2-like
LOC132917590	0.08898	0.09053	0.0889	0.10877	0.07475	-0.03402	4.41112e-07	0.000130751	0.0214487	0.0342305	3.11052	0.065838	0.0916702	2.23342	0.457826	0.517748	0.0244256	1.02185e-08	1.05636e-05	0.708093	0.0712116	0.0743567	1.84675	0.0174701	0.0186658	2.55913	0.653039	0.313547	0.0334133	1.11064e-08	7.94873e-06	1.53184	kl-3 - dynein heavy chain 8, axonemal kl-3
LOC132917591	0.13964	0.11813	0.13956	0.12757	0.10862	-0.01895	0.291531	0.550242	0	0.162079	173.486	0	0.185227	118.847	0.0155022	0.984348	0.000149677	0.384063	0.600761	0.926638	0.0500553	0.207398	1	0.0374393	0.178053	1	0.399787	0.547589	0.0526243	0.39447	0.611487	1.09698	Marcal1 - SWI/SNF-related matrix-associated actin-dependent regulator of chromatin subfamily A-like protein 1
LOC132917594	0.23379	0.12326	0.23387	0.13915	0.10366	-0.03549	0.189609	0.44167	0.00289716	0.0394799	1.46663	0.0172999	0.106065	1.30456	0.317802	0.615666	0.0665327	0.179261	0.394001	0.694223	0.0681327	0.197603	1.47068	0.0247626	0.107268	1.70072	0.825565	0.12178	0.0526551	0.175923	0.390083	1.37677	LOC132917594 - protein DVR-1 homolog
LOC132917595	0.24825	0.19016	0.24839	0.17513	0.20698	0.03185	0.383165	0.637648	0.0457609	0.0499396	1.20334	0.0101266	0.0115338	1.31735	3.96359e-05	0.847617	0.152343	0.608297	0.776989	1.48901	0.00906013	0.0173261	1.33942	0.0380503	0.0597071	1.22517	0.30709	0.544625	0.148285	0.609114	0.778034	0.694927	LOC132917595 - lathosterol oxidase-like
LOC132917596	0.04257	0.03064	0.0437	0.01096	0.05166	0.0407	0.00487971	0.0569209	0.0611593	0.171693	107.064	0.0123271	0.0625334	1559.7	0.951258	0.0483464	0.000395491	0.0169653	0.106032	1.5732	0	0.197212	1.00189	0	0.999956	1	0.922874	0.0771262	0	0.0202271	0.117966	2.72929e-05	vih - ubiquitin conjugating enzyme vih
LOC132917593	0.19754	0.22957	0.19746	0.2415	0.21674	-0.02476	0.328258	0.585752	0.0722038	0.10666	1.62887	0.0997609	0.140462	1.53399	0.213755	0.691245	0.0950006	0.345977	0.566421	0.876997	0.00180284	0.118229	1.38529	0.000647009	0.0836244	1.46048	0.0179681	0.865037	0.116995	0.333932	0.556169	1.16219	LOC132917593 - microtubule-associated protein 4-like
LOC132917597	0.07734	0.10231	0.07735	0.11375	0.09113	-0.02262	0.0151177	0.108279	0.058251	0.659303	109.923	0.0793049	0.689793	66.0052	0.896196	0.103214	0.000589127	0.0486276	0.193347	0.891474	0.0699473	0.554381	61.2294	0.0508284	0.516484	100.335	0.851775	0.147589	0.000635828	0.0530174	0.202826	1.12003	LOC132917597 - probable serine/threonine-protein kinase DDB_G0282963
LOC132917599	0.0001	0.00298	0.0001	0.00616	0.0001	-0.00606	0.236645	0.494663	2.446e-06	9.08585e-05	1.75805	0.00192819	0.0110833	1.31385	0.417953	0.582047	0	0.23357	0.456062	0.483797	0.00679357	0.00878639	1.19332	1.01717e-18	8.60114e-18	4.33569	0.773247	0.226753	0	0.230969	0.454262	8.29955	Yippee - yippee zinc finger protein
LOC132917601	0.06781	0.07759	0.06777	0.08402	0.07158	-0.01244	0.392612	0.64534	0	0.360567	1.19707	0	0.421676	1.16447	0.730381	0.269619	0	0.686631	0.83222	0.846521	0.0392177	0.085092	1	0.0314337	0.071909	1	0.239437	0.720116	0.0404476	0.545245	0.733192	1.06832	LOC132917601 - Bardet-Biedl syndrome 2 protein homolog
LOC132917602	0.02902	0.02741	0.02903	0.03176	0.02048	-0.01128	0.611107	0.802723	0.0153043	0.11111	1.00233	0.028068	0.152835	1.00199	0.91202	0.0879799	0	0.576019	0.754935	0.854892	0.0281645	0.0388624	1	0.0165862	0.0240058	1	0	1	0	0.57436	0.753375	1.14833	LOC132917602 - uncharacterized LOC132917602
LOC132917603	0.28211	0.19447	0.28194	0.21007	0.17973	-0.03034	0.327176	0.584269	0.139349	0.21127	19.272	0.204302	0.285704	10.8509	0.785714	0.21228	0.00200625	0.0364906	0.163935	0.805856	0.132679	0.138405	1.08653	7.24537e-08	1.02192e-07	1.96506	0.443535	0.455409	0.101056	0.0143614	0.0953057	8.1395	LOC132917603 - acetyl-coenzyme A transporter 1-like
LOC132917604	0.20674	0.20591	0.20659	0.26359	0.16326	-0.10033	0.00597637	0.064208	0	0.0805447	1.36356	0	0.288878	1.16517	0.336681	0.566889	0.0964305	0.00255046	0.0353117	0.492965	0	0.238894	1	0	0.00432678	1	0.38622	0.439231	0.17455	0.00257941	0.0353142	3.80163	LOC132917604 - phenoloxidase-activating factor 2-like
LOC132917605	0.11266	0.14161	0.11264	0.14994	0.13422	-0.01572	0.63111	0.815801	0.0783527	0.0916453	1.57691	0.0940555	0.108782	1.52623	0.112737	0.812047	0.0752158	0.76353	0.884228	0.92827	0.114275	0.471232	470.558	0.104734	0.457195	602.605	0.753595	0.246091	0.000313348	0.815844	0.914091	1.04019	LOC132917605 - cathepsin O-like
LOC132917606	0.09205	0.09504	0.09217	0.08217	0.11118	0.02901	0.35065	0.608299	0.100405	0.918459	1.87908	0.0800131	0.910775	1.99987	1	0	0	0.479855	0.681095	1.09877	0.0607886	0.105006	3.10253	0.0788817	0.129503	2.79233	0.568515	0.431485	0	0.479423	0.682041	0.906959	LOC132917606 - protein dimmed-like
LOC132917607	0.01562	0.01668	0.01562	0.02579	0.00921	-0.01658	0.0372854	0.184719	0.0152723	0.055361	1.00233	0.0413024	0.110207	1.00177	0.954763	0.0452369	0	0.0616784	0.2197	0.762088	0.0432506	0.0441995	2.8727	0.01681	0.0172914	3.94628	0.0276586	0.972341	0	0.0613255	0.21903	1.30089	LOC132917607 - mesoderm induction early response protein 1-like
LOC132917608	0.15877	0.16848	0.15877	0.16527	0.17206	0.00679	0.843528	0.933289	0.0608333	0.169467	1.26938	0.0541471	0.157407	1.28203	0.0149427	0.944485	0.0405727	0.789501	0.899084	1.04159	0.118958	0.56683	1.54353	0.128941	0.579141	1.51838	0.841154	0.146701	0.0121445	0.840261	0.929472	0.962151	LOC132917608 - protein-lysine N-methyltransferase EEF2KMT
LOC132917609	0.33669	0.25574	0.33632	0.2687	0.23396	-0.03474	0.748897	0.884716	0.159252	0.168478	1.12315	2.83212e-06	4.18966e-06	2.24223	0.666384	0.145812	0.187803	0.223816	0.445716	6.95298	0	1.03791e-07	2.22552	0	0.253688	1.07062	0.278265	0.532371	0.189364	0.221141	0.442377	0.085297	LOC132917609 - TP53-regulated inhibitor of apoptosis 1-B-like
LOC132917611	0.81684	0.69983	0.81577	0.63663	0.78541	0.14878	0.222518	0.478361	0	0.995796	2.40572	0	0.997164	1.80737	0.557714	0	0.442286	0.117316	0.310528	0.674233	0.160599	0.945989	2.51086	0.167973	0.947279	2.45476	0.678585	0	0.321415	0.91972	0.97328	0.975455	LOC132917611 - uncharacterized LOC132917611
LOC132917612	0.06556	0.06257	0.06551	0.07998	0.04427	-0.03571	2.21441e-06	0.000396209	0	0.00315941	1	0	0.0772499	1	0.336406	0.599662	0.063932	5.43904e-06	0.000693217	0.444771	0	0.125605	1	0	7.79766e-13	1	0.573211	0.361292	0.0654973	4.78848e-06	0.000602055	13.4386	rictor - rapamycin-insensitive companion of Tor
LOC132917613	0.0546	0.05314	0.05459	0.0576	0.04849	-0.00911	0.387629	0.641226	0.00638425	0.0245652	3.15661	0.0205946	0.0579894	2.41842	0.575828	0.408685	0.0154876	0.175847	0.390024	0.76826	0.00776338	0.0635053	1.93992	0.00054882	0.0141236	2.78433	0.536183	0.443436	0.020381	0.166064	0.378134	1.54533	LOC132917613 - ATP-binding cassette sub-family G member 8
LOC132917614	0.03166	0.03777	0.03143	0.05458	0.02257	-0.03201	0.00499115	0.0574013	0.0121221	0.0150426	2.08678	0.0428567	0.0499961	1.69063	0.346174	0.648862	0.00496402	0.0055401	0.0570741	0.713821	0.0299313	0.0506165	1.05539	0.00442279	0.00995869	1.08685	0.525995	0.457948	0.0160566	0.00561899	0.0571356	1.54495	LOC132917614 - ATP-binding cassette sub-family G member 5
LOC132917615	0.05773	0.04949	0.05772	0.04537	0.05466	0.00929	0.596283	0.792659	0.0424382	0.0733306	1.13066	0.0334723	0.0602636	1.14113	0	1	0	0.579592	0.757542	1.07511	0.0363799	0.0758702	1.61715	0.0460403	0.09113	1.56284	0.386194	0.613806	0	0.583258	0.759247	0.928933	Nipsnap - protein nipsnap
LOC132917617	0.17402	0.19696	0.17377	0.24365	0.15834	-0.08531	0.00717398	0.0699651	0.0675681	1	31999.9	0.155923	1	1279.54	0.867595	0.13186	0.00054471	0.028231	0.140913	0.689667	0	0.93932	1926.15	0	0.611961	5.86508e+25	0.696771	0.302811	0.000418075	0.00763649	0.065794	7.84496	Coq6 - ubiquinone biosynthesis protein COQ6, mitochondrial
LOC132917618	0.20003	0.18237	0.19996	0.19096	0.17308	-0.01788	0.578254	0.779608	0	0.347531	22.8885	0	0.398399	15.2719	0.279835	0.71937	0.000795711	0.417858	0.629273	0.870755	0	0.391758	12.7568	0	0.342187	18.4234	0.274639	0.724268	0.00109283	0.421481	0.633212	1.14436	LOC132917618 - BRCA1-associated RING domain protein 1-like
LOC132917620	0.04608	0.0553	0.04609	0.05469	0.05597	0.00128	0.940539	0.983865	0.0851598	0.0858808	2.02364	0.0836179	0.0843311	2.03424	0.976016	0.0239842	0	0.964817	0.997074	1.00742	0.0719455	0.0835787	1.07041	0.073218	0.0849721	1.06993	0	1	0	0.970143	0.997048	0.993338	LOC132917620 - alpha-tubulin N-acetyltransferase 1-like
LOC132917621	0.08918	0.06912	0.08918	0.0682	0.07007	0.00187	0.915164	0.970556	0	0.0918009	46.0097	0	0.0984383	41.1379	0.0153269	0.984105	0.000568094	0.847776	0.934674	0.970769	0.0859481	0.0981071	39.9978	0.0791294	0.0907273	45.2895	0.0172415	0.982177	0.000581219	0.761615	0.881668	1.03368	LOC132917621 - probable mitochondrial glutathione transporter SLC25A40
LOC132917627	0.28	0.2489	0.28	0.24698	0.25071	0.00373	0.905299	0.964933	0	0.81486	209.478	0	0.842305	88.2226	0.579579	0.41898	0.00144129	0.519116	0.712579	0.838201	0	0.851169	91.7287	0	0.821513	247.962	0.582634	0.415924	0.00144167	0.511049	0.706194	1.22007	LOC132917627 - N-acetyltransferase ESCO2-like
LOC132917628	0.31615	0.29697	0.31632	0.32235	0.26919	-0.05316	0.484218	0.718267	0.247782	0.269732	1226.18	0.334234	0.357278	266.693	0.974756	0.02424	0.00100389	0.412368	0.624966	0.785485	1.61396e-10	0.338028	4311.57	2.90143e-13	0.249397	45043.2	0.00105143	0.997961	0.000987142	0.222616	0.444373	1.28036	LOC132917628 - homeobox protein 2-like
LOC132917629	0.00451	0.00575	0.00451	0.00496	0.00682	0.00186	0.824665	0.924531	0.00426739	0.0104279	1	0.00249243	0.00665117	1	0.820286	0.176459	0.00325416	0.831516	0.924193	1.09855	0.00274442	0.00337919	1	0.00487342	0.00588029	1	0.430907	0.565795	0.0032981	0.832476	0.924597	0.902643	Blos1 - biogenesis of lysosome-related organelles complex 1 subunit 1
LOC132917631	0.08812	0.10837	0.08804	0.12358	0.0935	-0.03008	0.177589	0.425409	0	0.0643713	1	0	0.109054	1	0.29424	0.608103	0.0976567	0.342811	0.562863	0.807818	0	0.767516	1.00156	0	0.549438	1.00353	0.771529	0.228471	0	0.104411	0.289637	2.26329	LOC132917631 - putative methyltransferase C9orf114
LOC132917633	0.03159	0.03278	0.0316	0.03178	0.03388	0.0021	0.813867	0.918513	0.000960328	0.00156296	4.29559	0.0165123	0.0220159	2.36519	0.606216	0.380694	0.0130896	0.279342	0.499801	0.590603	0.0152982	0.0244539	2.26338	0.000638162	0.001457	4.21095	0.600164	0.386462	0.0133739	0.279265	0.502959	1.76002	Vps45 - vacuolar protein sorting 45
LOC132917630	0.05752	0.02739	0.0575	0.03015	0.02346	-0.00669	0.606417	0.798712	0	0.000115981	6.79297	0	0.0317539	2.0737	0.0128303	0.982384	0.00478584	0.0920397	0.272049	0.380678	0.028928	0.0387896	1.59838	3.90435e-07	1.32478e-06	7.05187	0.622316	0.372924	0.00475929	0.0866601	0.262548	4.1649	LOC132917630 - cyclin-dependent kinase 2-like
LOC132917634	0.16188	0.26155	0.16178	0.27618	0.23829	-0.03789	0.621073	0.809196	0.1025	0.10527	2.29206	0.178644	0.182283	1.8723	0.464343	0.473446	0.0622108	0.412271	0.624921	0.75612	0.097242	0.111489	1.09448	0.000228481	0.000373641	1.38371	0.0994947	0.725031	0.175474	0.406354	0.620346	3.59746	LOC132917634 - ejaculatory bulb-specific protein 3-like
LOC132917636	0.13657	0.1061	0.13657	0.10977	0.1021	-0.00767	0.825253	0.924642	0.113835	0.403668	1.28642	0.122313	0.415957	1.27575	1	0	0	0.837638	0.927784	0.966943	0.120629	0.14425	2.09333	0.112784	0.135638	2.14308	0.940159	0.0598413	0	0.837992	0.928508	1.03179	LOC132917636 - zinc finger protein GLIS2 homolog
LOC132917637	0.35407	0.25307	0.35341	0.22887	0.27308	0.04421	0.553324	0.766154	0.156079	0.205696	1.4921	0.0810714	0.117768	1.71826	0.834333	0.00739202	0.158275	0.566944	0.748021	1.35266	0.112158	0.156611	2.24634	0.172492	0.225545	1.91569	0.435237	0.466426	0.0983366	0.548675	0.735997	0.803259	LOC132917637 - uncharacterized LOC132917637
LOC132917638	0.21985	0.23251	0.21991	0.22732	0.23714	0.00982	0.640465	0.821236	0.18492	0.187554	2.4711	0.146206	0.14858	2.80268	0.626371	0.304106	0.0695231	0.23224	0.454682	1.13918	0.145033	0.155259	2.8573	0.182243	0.193526	2.52363	0.439133	0.493793	0.0670736	0.228117	0.451286	0.881719	LOC132917638 - uncharacterized LOC132917638
LOC132917639	0.13842	0.14152	0.13842	0.14785	0.13526	-0.01259	0.436715	0.683146	0.0885545	0.0968109	1.02134	0.104773	0.113835	1.01984	0.482109	0.415562	0.102329	0.481983	0.682973	0.930624	0.112271	0.130137	1.12818	0.0963267	0.112816	1.13775	0.552937	0.365057	0.0820061	0.486075	0.688452	1.07004	LOC132917639 - protein MMS22-like
LOC132917641	0.12498	0.08832	0.12554	0.11824	0.0528	-0.06544	0.000797527	0.01809	0.0673355	0.0949172	54.175	0.100414	0.134527	29.992	0.923429	0.0751025	0.00146899	0.139391	0.343913	0.85189	0.102472	0.17748	30.6771	0.0682451	0.13037	56.5065	0.984952	0.0135951	0.00145296	0.138911	0.34379	1.17843	eEF1gamma - elongation factor 1-gamma
LOC132917642	0.0001	0.00165	0.0001	0.0001	0.00381	0.00371	0.206373	0.461206	0	0.0122257	1.13178	0	1.12658e-16	2.80709	0.576454	0.423546	0	0.210753	0.430766	8.33797	3.07072e-05	0.00181611	1.93116	0.00516752	0.0408456	1.39582	1	0	0	0.212051	0.433865	0.506723	LOC132917642 - calcineurin subunit B type 2
LOC132917643	0.09237	0.12575	0.09232	0.10316	0.14754	0.04438	0.469021	0.708241	0.17027	0.262536	1.9681	0.110853	0.189839	2.31917	0	1	0	0.501485	0.69905	1.24243	0.189155	0.190645	2.62169	0.262473	0.264133	2.16888	0.656646	0.343354	0	0.499859	0.698406	0.803276	LOC132917643 - cytochrome c oxidase assembly factor 6 homolog
LOC132917645	0.11705	0.06858	0.11704	0.06609	0.07114	0.00505	0.74675	0.883602	0.0716578	0.0843655	1	0.0661844	0.0783059	1	0.917203	0.082797	0	0.72338	0.857695	1.03014	0.0636616	0.0690499	1.00163	0.0692294	0.0749035	1.00158	0.388311	0.611689	0	0.722671	0.856417	0.969557	MFS9 - major facilitator superfamily transporter 9
LOC132917646	0.0001	0.02543	0.0001	0.03357	0.0001	-0.03347	0.210281	0.465447	0	0	1.41544	0	0	7.49818	0.779214	0.215464	0.00532159	0.295214	0.514746	5.79853	0	0	7.37896	0	0	1.00188	0.605246	0.389302	0.00545182	0.270534	0.493345	0.00093867	RpL37A - ribosomal protein L37A
LOC132917648	0.09322	0.07799	0.09323	0.07704	0.07896	0.00192	0.924721	0.975687	0.0993344	0.100718	42.1811	0.0979549	0.0993279	43.1478	0.990797	0.0083202	0.000882396	0.956844	0.994417	1.00606	0.0978801	0.100801	44.366	0.0993018	0.102247	43.3342	0.958049	0.0410777	0.000872885	0.967342	0.996106	0.993795	LOC132917648 - uncharacterized LOC132917648
LOC132917650	0.14816	0.12971	0.14775	0.14731	0.11157	-0.03574	0.0527048	0.223809	0	0.384935	1.00156	0	0.523369	1.00106	0.717833	0.282167	0	0.0744319	0.244068	0.678203	0	0.510068	1.00232	0	0.376699	1.00337	0.711531	0.288469	0	0.075139	0.244524	1.45023	LOC132917650 - RNA-binding protein FUS-like
LOC132917651	0.07956	0.09307	0.07957	0.11485	0.06947	-0.04538	0.000365607	0.011301	0.091459	0.0953403	1.00256	0.156864	0.161995	1.00198	0	1	0	0.000226833	0.0085099	0.774449	0	0.274308	1.00249	0	0.161235	1.00351	0.405062	0.594938	0	0.000199077	0.00784836	1.41081	LOC132917651 - sterol regulatory element-binding protein 2-like
LOC132917649	0.03731	0.04128	0.0376	0.06156	0.02187	-0.03969	0.0137088	0.101722	0.0235607	0.0395662	1	0.067772	0.0983384	1	0.521157	0.478843	0	0.0199974	0.116075	0.718111	0.0658956	0.0897325	1.00156	0.0229617	0.0352433	1.00217	0.320053	0.679947	0	0.0199782	0.117495	1.38764	LOC132917649 - NADH-quinone oxidoreductase subunit B 2-like
LOC132917652	0.14601	0.17867	0.14603	0.18302	0.17338	-0.00964	0.822528	0.923582	0	0.00909837	3.62111	0	0.222578	1.5089	0.470672	0.481993	0.0473353	0.227713	0.449818	0.3197	0.100386	1	1.64488	0.00227725	1	3.73347	0.942952	0.0145636	0.0424847	0.227643	0.450541	2.64701	LOC132917652 - max-binding protein MNT-like
LOC132917654	0.08993	0.06491	0.08996	0.06361	0.06651	0.0029	0.909454	0.967256	0.0408127	0.085753	1.03711	0.0357032	0.0773827	1.03869	0.471892	0.515304	0.0128034	0.821895	0.918959	1.04181	0.00996726	0.132175	1	0.0123377	0.145157	1	0.633308	0.348181	0.0185109	0.827796	0.922371	0.953703	LOC132917654 - proteasome subunit beta type-2-like
LOC132917655	0.19751	0.19804	0.19742	0.22557	0.16597	-0.0596	0.247265	0.507188	0	1	1.23485	0	1	3.70959	0.798838	0.170412	0.0307504	0.193779	0.410407	6.21443	0	0.585046	1.85389	0	1	1	0.801123	0.0677608	0.131116	0.210206	0.431172	5.05794e-07	Sgt1 - suppressor of G2 allele of skp1
LOC132917657	0.02645	0.03209	0.02637	0.05147	0.01284	-0.03863	0.011414	0.0911334	9.84608e-05	0.000445443	11.0342	0.045538	0.0754871	2.23437	0.0558383	0.94161	0.00255179	0.00370438	0.0445202	0.334843	0.0740291	0.0789721	2.0046	0.00012288	0.000153665	11.083	0.914114	0.0832846	0.00260132	0.00316474	0.0409523	3.45881	LOC132917657 - ras-related protein Rab-18-B-like
LOC132917658	0.48119	0.71665	0.48165	0.65784	0.79428	0.13644	0.415713	0.66537	0.214135	1	12.7993	0.323049	1	6.483	0.704256	0.210436	0.0853078	0.0196823	0.115245	0.733187	0.277586	1	6.54008	0.166897	1	13.7828	0.63784	0.281929	0.0802318	0.018706	0.112284	1.39696	LOC132917658 - uncharacterized LOC132917658
LOC132917659	0.02978	0.03086	0.02963	0.04265	0.02174	-0.02091	0.0527827	0.223833	0.000946724	0.0318791	1.9472	0.00544968	0.0758071	1.64685	0.497589	0.494316	0.00809458	0.108422	0.297656	0.74861	0	0.0480372	1	0	6.07384e-13	1	0.479433	0.489074	0.0314939	0.0876786	0.263931	9.26603	LOC132917659 - switch-associated protein 70-like
LOC132917660	0.03249	0.00399	0.03173	0.00995	0.0001	-0.00985	0.200052	0.453639	3.08039e-05	0.000152937	1.94613	0.0241921	0.0429536	1.26941	0.319407	0.680593	0	0.0302244	0.146357	0.358277	0.032412	0.037058	1.3369	9.72066e-17	4.1037e-16	22.6858	0	1	0	0.0298125	0.144316	10.7516	spt4 - Transcription elongation factor subunit spt4
LOC132917662	0.0656	0.06603	0.0656	0.06694	0.06502	-0.00192	0.857603	0.940492	0.0229136	0.0522052	1.34851	0.0294652	0.0635496	1.32193	0.23733	0.726508	0.0361625	0.536213	0.725029	0.933401	0.0172181	0.127941	1.06808	0.0119159	0.10619	1.07447	0.689728	0.25781	0.0524624	0.544903	0.733015	1.09062	mRRF2 - mitochondrial ribosome recycling factor 2
LOC132917663	0.06573	0.06089	0.06578	0.07326	0.0478	-0.02546	0.180017	0.428468	0	0.0407375	1.12815	0	0.0918378	1.09412	0.22017	0.744493	0.0353378	0.158122	0.368714	0.746025	0.025578	0.0802097	1	0.00646451	0.0311256	1	0.31402	0.63755	0.0484293	0.157795	0.367582	1.37518	Prosbeta7 - proteasome subunit beta type-4
LOC132917661	0.00871	0.00538	0.0087	0.00577	0.00498	-0.00079	0.809219	0.916045	0.00471297	0.03824	1.00157	0.00560443	0.0424965	1.00151	0.937363	0.0626372	0	0.82383	0.920047	0.967664	0.00449918	0.0143692	1.22949	0.00381223	0.0126166	1.2373	0.658188	0.341812	0	0.817095	0.914979	1.03066	pix - ATP-binding cassette sub-family E member 1 pix
LOC132917664	0.1112	0.10332	0.11121	0.09923	0.10762	0.00839	0.741767	0.880995	0.0908257	0.0924651	29.5723	0.0875381	0.0891426	31.1525	0.00233126	0.995904	0.00176452	0.89598	0.961056	1.01537	0.0890323	0.091006	30.0969	0.0919243	0.0939349	28.7728	0.943521	0.0546799	0.00179955	0.896641	0.958818	0.986784	LOC132917664 - zinc finger protein ZFP2-like
LOC132917665	0.04896	0.05302	0.04895	0.07063	0.03715	-0.03348	0.00606607	0.0645294	0.0167387	0.0176136	1.11898	2.46736e-19	4.20745e-19	3.2468	0.348195	0.614168	0.0376369	0.00175265	0.027882	10.4757	0	2.63104e-16	3.17199	0	0.18859	1.05515	0.86965	0.0917895	0.0385602	0.00169486	0.0270945	0.0465011	LOC132917665 - WD repeat-containing protein 46
LOC132917666	0.0001	0.00443	0.0001	0.0001	0.00948	0.00938	0.223506	0.479643	0.00785651	0.0260947	1.33718	9.3992e-32	4.55011e-24	72.4766	0.844332	0.155668	0	0.229768	0.452428	14.7412	3.30787e-05	8.6465e-05	1.61244	0.00910443	0.0141033	1.24309	0.677507	0.322493	0	0.224553	0.446523	0.455478	Smu1 - Smu1 spliceosomal factor
LOC132917667	0.00699	0.01018	0.00699	0.01068	0.00951	-0.00117	0.900299	0.962626	0.00501495	0.0341504	1	0.00585511	0.0376959	1	0.854193	0.145807	0	0.899881	0.962798	0.97075	0.00367514	0.0207943	1.00233	0.00314218	0.0186611	1.0024	0.602962	0.397038	0	0.898197	0.959574	1.02795	rdx - BTB/POZ and MATH domain-containing protein rdx
LOC132917669	0.00589	0.00486	0.00589	0.00957	0.0001	-0.00947	0.104953	0.326518	1.56018e-05	0.000107326	1.97864	0.00647226	0.0155759	1.36446	0.376816	0.623184	0	0.125671	0.323175	0.455382	0.0066472	0.0121319	2.35304	3.80345e-24	2.45825e-21	9937.33	3.88364e-07	1	0	0.118926	0.312697	10.7561	Rab11 - RAS oncogene family member Rab11
LOC132917668	0.05668	0.06664	0.0567	0.07215	0.06093	-0.01122	0.591365	0.789788	0.00754916	0.0884018	1.52388	0.0121345	0.11189	1.46279	0.648232	0.315173	0.0365953	0.75503	0.879639	0.902868	0	0.559283	1	0	0.372898	1	0.865725	0.0786349	0.0556406	0.618729	0.784392	1.69756	LOC132917668 - synapse-associated protein of 47 kDa-like
LOC132917671	0.0941	0.09697	0.09406	0.10731	0.0844	-0.02291	0.365086	0.621051	0.00165113	0.0933257	2.53604	0.0091232	0.175724	1.97841	0.514389	0.460722	0.0248893	0.247623	0.469797	0.733175	0.0511887	0.0623753	1.28507	0.00345239	0.00503305	1.61341	0.510965	0.424884	0.0641517	0.228849	0.452062	1.90721	Sfxn1-3 - Sideroflexin-1-3
LOC132917672	0.00759	0.00895	0.00759	0.00838	0.0095	0.00112	0.825387	0.924642	0.00637465	0.00974229	1	0.00530521	0.00823377	1	0.550517	0.443567	0.0059159	0.859129	0.941167	1.03633	0.00414754	0.0103948	1	0.00514667	0.0124409	1	0.577015	0.417331	0.0056537	0.854894	0.937778	0.960652	carmine - AP-3 complex subunit carmine
LOC132917674	0.21144	0.25624	0.21191	0.22708	0.29317	0.06609	0.0727505	0.26892	0	0.191379	2.82068	0	0.232205	2.49855	0.209846	0.708504	0.0816506	0.590694	0.764588	0.883056	0.0432524	0.907333	1.25933	2.89715e-06	0.67379	2.55022	0.722286	0.160784	0.11693	0.152711	0.361349	4.06017	LOC132917674 - major centromere autoantigen B-like
LOC132917675	0.05336	0.06184	0.05343	0.06775	0.05656	-0.01119	0.554705	0.766694	0.0535466	0.0717301	2.33068	0.0659132	0.0864827	2.19481	0.0306374	0.969363	0	0.538595	0.726879	0.929015	0.0757017	0.110775	1.00155	0.0619612	0.0933873	1.00167	0.708828	0.291172	0	0.539451	0.72816	1.0776	LOC132917675 - 3-oxoacyl-[acyl-carrier-protein] reductase FabG-like
LOC132917676	0.76168	0.69063	0.76417	0.6056	0.79282	0.18722	0.0581494	0.236471	0.000369326	1	31.3695	0.000211242	1	40.0208	0.293023	0.679832	0.0271444	0.591327	0.764896	1.07068	5.1235e-06	1	37.1732	8.3478e-06	1	32.1592	0.294248	0.678331	0.0274212	0.649433	0.805725	0.959927	LOC132917676 - biorientation of chromosomes in cell division protein 1-like 1
LOC132917677	0.0656	0.06483	0.06556	0.07984	0.05029	-0.02955	0.198965	0.452499	0	0.509863	1.00233	0	0.861172	1.00052	0.876639	0.123361	0	0.158568	0.369041	0.22188	0	0.064044	1	0	0.0229862	1	0.230891	0.716959	0.0521497	0.329814	0.552303	1.37286	LOC132917677 - uncharacterized LOC132917677
LOC132917678	0.07565	0.10424	0.07553	0.12166	0.08875	-0.03291	0.360629	0.616996	0.146557	0.161662	2.906	0.202012	0.219209	2.4315	0	1	0	0.373348	0.592365	0.832889	0.217203	0.222055	1.97661	0.160258	0.16456	2.26384	0.653004	0.346996	0	0.374112	0.593679	1.19912	LOC132917678 - biogenesis of lysosome-related organelles complex 1 subunit 5-like
LOC132917679	0.26952	0.20328	0.26952	0.22336	0.18131	-0.04205	0.27151	0.529588	0.150623	1	791.149	0.205938	1	262.634	0.944066	0.0541802	0.00175388	0.146701	0.354415	0.834761	0.23609	0.250167	246.758	0.184367	0.197308	633.989	0.278336	0.719838	0.00182568	0.173579	0.387216	1.17131	Cralbp - Cellular retinaldehyde binding protein
LOC132917680	0.16146	0.18938	0.16119	0.22313	0.15267	-0.07046	0.00907322	0.08063	0.0705285	0.0993228	3.86666	0.128287	0.167233	2.84989	0.730487	0.23607	0.033443	0.0539258	0.205324	0.774393	0.0996487	0.15543	3.24471	0.05384	0.0945599	4.44261	0.161399	0.811594	0.0270072	0.04994	0.195569	1.26696	LOC132917680 - uncharacterized LOC132917680
LOC132917681	0.06312	0.03893	0.06313	0.04792	0.02965	-0.01827	0.229242	0.486844	0.0220945	0.0321575	2.6459	0.0317982	0.0446513	2.41112	0.599719	0.39003	0.0102513	0.662763	0.815218	0.904502	0	0.029581	1	0	2.00419e-14	1	0.458917	0.492095	0.0489875	0.490251	0.691343	8.95891	LOC132917681 - syntaxin-7-like
LOC132917683	0.12902	0.15185	0.12919	0.1323	0.17207	0.03977	0.188353	0.440797	0.156636	0.689841	1	0.120251	0.654268	1	0.964215	0.00759785	0.0281874	0.29372	0.513914	1.14259	0.0784166	0.457349	1.05331	0.110925	0.508785	1.04589	0.814823	0.185177	0	0.269534	0.492226	0.863764	LOC132917683 - xyloside xylosyltransferase 1
LOC132917685	0.03698	0.03418	0.03672	0.04	0.02868	-0.01132	0.189043	0.441259	0.0150518	0.0382904	4.62322	0.0346686	0.0732509	3.40984	0.875976	0.120525	0.00349928	0.0253444	0.1349	0.801171	0.0311988	0.0315769	1.07131	8.64298e-19	9.98659e-19	2.28483	0.963284	0.0200978	0.0166186	0.0224904	0.125092	11.9953	LOC132917685 - homeobox protein HMX3-like
LOC132917687	0.18823	0.18334	0.18799	0.19498	0.17315	-0.02183	0.501959	0.731312	0.21287	0.21515	96.3036	0.224879	0.227202	81.8987	0.00374468	0.995402	0.000852867	0.760198	0.882786	0.964527	0.226395	0.234958	83.2807	0.215622	0.22405	96.2892	0.996749	0.00239955	0.000851259	0.760373	0.880712	1.03282	LOC132917687 - queuine tRNA-ribosyltransferase accessory subunit 2
LOC132917690	0.05062	0.05588	0.05043	0.06788	0.04263	-0.02525	0.00833405	0.0763941	0.0253752	0.0469588	30.6885	0.0449083	0.0755267	18.0275	0.447479	0.550355	0.00216639	0.00965765	0.0772996	0.844624	0.0590678	0.0960501	18.1381	0.0352776	0.0626781	30.7537	0.927489	0.070339	0.00217224	0.00958972	0.0762588	1.18219	LOC132917690 - forkhead box protein D3-like
LOC132917691	0.10342	0.09744	0.1034	0.10934	0.08694	-0.0224	0.270106	0.528288	0.0630468	0.076337	4.30368	0.120004	0.13897	3.06361	0.213313	0.77552	0.0111672	0.0411836	0.175606	0.767123	0.0987131	0.101182	1.0952	3.98037e-09	4.89271e-09	2.13736	0.296753	0.641972	0.0612758	0.023144	0.127039	8.35309	LOC132917691 - acylglycerol kinase, mitochondrial-like
LOC132917692	0.05727	0.06266	0.05722	0.07159	0.05303	-0.01856	0.0272717	0.155141	0	0.0566248	97.4836	0	0.0725029	65.7221	0.0459917	0.953358	0.000649966	0.0911235	0.270915	0.913914	0.0278028	0.869629	155.475	0.0109262	0.83853	579.452	0.942672	0.056956	0.000372336	0.0331465	0.152663	1.2607	LOC132917692 - ras GTPase-activating protein raskol-like
LOC132917689	0.04218	0.0572	0.04213	0.06852	0.04325	-0.02527	0.436598	0.683146	0.0501038	0.10368	3.08253	0.080308	0.148187	2.58143	1	0	0	0.423952	0.633748	0.84241	0.0463722	0.0962483	1.30716	0.0258229	0.0616022	1.37564	0.319035	0.680965	0	0.424992	0.636531	1.19063	EMC6 - ER membrane protein complex subunit 6
LOC132917694	0.08407	0.08511	0.08409	0.0933	0.07779	-0.01551	0.450942	0.693126	0.0877638	0.0941051	1.00155	0.109735	0.116913	1.00141	0.935198	0.0648022	0	0.358866	0.577863	0.908175	0.106084	0.131724	1.00232	0.0845938	0.107359	1.00256	0.842753	0.157247	0	0.359535	0.579958	1.1009	MICU3 - Mitochondrial calcium uptake 3
LOC132917695	0.74222	0.54163	0.74088	0.60701	0.46084	-0.14617	0.0670706	0.25733	0	1	5.68059	0	1	27.1946	0.521762	0.443877	0.034361	6.41637e-05	0.00377835	1.90151	0.343629	0.623527	20.1788	0.462385	0.710988	8.75555	0.916123	0.0440031	0.0398742	0.000694464	0.0157326	0.722114	LOC132917695 - uncharacterized LOC132917695
LOC132917696	0.15115	0.1916	0.15109	0.21912	0.16477	-0.05435	0.104024	0.325433	0	0.150992	1.77381	0	0.228389	1.56467	0.150191	0.819059	0.0307498	0.0884151	0.266874	0.781107	0.000300356	0.152359	1	2.01646e-05	0.0814217	1	0.0693327	0.81919	0.111478	0.0851879	0.25995	1.33303	LOC132917696 - uncharacterized LOC132917696
LOC132917697	0.08641	0.0662	0.08621	0.0831	0.0459	-0.0372	0.0122208	0.0946547	0	0.54167	1.00232	0	1	1	0.911174	0.0888258	0	0.0151687	0.0992876	6.20035e-15	0	0.0376648	1	0	1.54526e-14	1	0.282896	0.661381	0.0557225	0.063845	0.223596	9.6983	LOC132917697 - uncharacterized LOC132917697
LOC132917698	0.0548	0.05507	0.05471	0.06856	0.04218	-0.02638	0.0499787	0.218311	0.0134689	0.0441936	2.02294	0.0384216	0.0944107	1.70419	0.274108	0.712485	0.013407	0.0305731	0.147384	0.756642	0.0591459	0.0615257	1.00903	0.0183753	0.0194289	1.01279	0.50721	0.449831	0.0429584	0.0317061	0.149062	1.4134	LOC132917698 - protein phosphatase methylesterase 1
LOC132917699	0.15579	0.13535	0.1549	0.17327	0.10242	-0.07085	0.076674	0.275222	0.0949384	0.154871	31.6271	0.173404	0.249581	13.0701	0.961127	0.0372544	0.00161904	0.0481368	0.192134	0.744155	0.0868732	0.11558	1.03812	2.09883e-09	2.16797e-08	1.35795	0.296549	0.612713	0.0907384	0.162699	0.374135	8.17822	LOC132917699 - uncharacterized LOC132917699
LOC132917701	0.42965	0.3538	0.42963	0.3345	0.3744	0.0399	0.515724	0.741082	0.138446	0.217518	2.14532	0.194152	0.282357	1.88278	0.633614	0.232448	0.133937	0.554591	0.739561	0.828976	0.113418	0.370596	1.19635	0.00195488	0.0581642	1.67153	0.691885	0.0392696	0.268845	0.30662	0.528819	2.86557	LOC132917701 - uncharacterized LOC132917701
LOC132917700	0.0001	0.0001	0.0001	0.0001	0.0001	0	1	1	0	0	1.26394	0	0	1.24194	0.508599	0.491401	0	1	1	0.925055	0	0.00182653	1.1632	0	0.00292991	1.1501	1	0	0	1	1	0.925055	LOC132917700 - tubulin alpha-1 chain
LOC132917703	0.38903	0.47288	0.38684	0.54356	0.4171	-0.12646	0.261062	0.519017	0.55328	0.592058	7.79962	0.586712	0.62363	6.36283	0.747787	0.177366	0.0748468	0.531766	0.720728	0.900879	0.59183	0.61067	6.40207	0.557828	0.577623	7.89364	0.665839	0.26042	0.0737405	0.541777	0.729901	1.1128	LOC132917703 - putative uncharacterized protein DDB_G0287113
LOC132917704	0.27748	0.22831	0.2775	0.22894	0.22767	-0.00127	0.982557	0.999313	0.0385048	0.115381	1.15615	0.000874705	0.00938246	1.36848	0.701202	0.100254	0.198545	0.593215	0.766459	2.16202	0	0.0278617	1.50602	0	0.121342	1.27278	0.416295	0.408912	0.174794	0.605244	0.776044	0.589062	LOC132917704 - uncharacterized LOC132917704
LOC132917705	0.1372	0.17304	0.1372	0.17571	0.17045	-0.00526	0.868072	0.945718	0.203211	0.205128	53.7876	0.216031	0.217991	46.157	0.9388	0.0604895	0.000710589	0.730061	0.861881	0.961608	0.216097	0.217985	45.3028	0.20331	0.205158	52.7302	0.997201	0.00208381	0.000714765	0.773721	0.889058	1.03981	LOC132917705 - KICSTOR complex protein kaptin-like
LOC132917706	0.05678	0.0403	0.05666	0.04748	0.03166	-0.01582	0.121265	0.352467	1.55825e-06	0.00101081	1	0.000336596	0.0161714	1	0.249791	0.710777	0.0394324	0.297714	0.516972	0.598015	0.0098939	0.0150279	1	4.51892e-15	8.99607e-14	1	0.646214	0.313778	0.0400079	0.294103	0.517345	7.15591	LOC132917706 - probable peptidoglycan muropeptide transporter SLC46
LOC132917707	0.19019	0.17929	0.19026	0.22189	0.14352	-0.07837	0.0409928	0.193645	0.0714428	0.108154	4.51656	0.110262	0.155918	3.52471	0.731471	0.242334	0.0261953	0.430532	0.63978	0.835548	0.11695	0.130271	3.56364	0.0767126	0.0872808	4.57445	0.59663	0.377364	0.0260064	0.45864	0.664933	1.1965	Rpi - Ribose-5-phosphate isomerase
LOC132917708	0.16494	0.22869	0.16494	0.20948	0.25681	0.04733	0.400451	0.651705	0.286205	0.330457	57.852	0.252529	0.295799	86.8279	0.921167	0.0764546	0.00237834	0.524567	0.716369	1.10006	0.243624	0.257029	82.4879	0.274425	0.288221	56.8623	0.0480833	0.949504	0.00241232	0.525601	0.716617	0.915693	LOC132917708 - calpain-3-like
LOC132917710	0.06455	0.06267	0.06455	0.0624	0.06296	0.00056	0.977044	0.997548	0.0883013	0.0983221	48.2802	0.0970775	0.107642	41.4984	0.99126	0.00818407	0.000556257	0.771831	0.889743	0.960958	0.0928471	0.098499	43.155	0.0845542	0.0899102	50.0487	0.23772	0.761732	0.000548713	0.771125	0.88739	1.03936	LOC132917710 - INO80 complex subunit B
LOC132917711	0.06058	0.0792	0.0615	0.10743	0.05049	-0.05694	0.0303372	0.164008	0.0432414	0.0613365	1.00127	0.0984427	0.12742	1.00094	0.509297	0.490703	0	0.0278807	0.140151	0.738081	0.10383	0.11216	1.00157	0.0472704	0.0524508	1.00211	0	1	0	0.0279031	0.13994	1.3474	LOC132917711 - basement membrane-specific heparan sulfate proteoglycan core protein-like
LOC132917709	0.4904	0.60369	0.49032	0.63831	0.57007	-0.06824	0.583717	0.783271	0.192899	0.218548	1.38954	0.0430838	0.0546912	1.87508	0.294998	0.292947	0.412054	0.401633	0.615235	1.91093	0.000613706	0.257703	2.09983	0.0356138	0.542575	1.39727	0.275519	0.388272	0.336209	0.391031	0.608387	0.450923	LOC132917709 - uncharacterized LOC132917709
LOC132917712	0.04927	0.12037	0.04878	0.177	0.08736	-0.08964	0.0111742	0.0897797	0.115536	0.149108	49.9756	0.180253	0.220717	22.3182	0.929542	0.0691899	0.00126776	0.104199	0.290923	0.793909	0	0.281387	135.046	0	0.141314	1939.43	0.217853	0.781381	0.000766484	0.0197844	0.116872	1.54316	CSN7 - COP9 signalosome subunit 7
LOC132917714	0.13294	0.14298	0.13286	0.15151	0.13449	-0.01702	0.5233	0.745104	0.0389253	1	3.31375	0.0868999	1	2.46371	0.938022	0.0218337	0.0401441	0.19135	0.407209	0.752592	0.0600528	0.127617	1.82514	0.0129903	0.0416102	2.53241	0.678905	0.25291	0.0681848	0.179949	0.395274	1.54436	LOC132917714 - enoyl-[acyl-carrier-protein] reductase, mitochondrial
LOC132917715	0.0613	0.05877	0.06118	0.07883	0.0428	-0.03603	0.383178	0.637648	0.0184131	0.125051	1.00233	0.0479332	0.20575	1.00177	0.740652	0.259348	0	0.351255	0.571382	0.760496	0.0680321	0.0876961	1	0.0334101	0.0460593	1	0	1	0	0.351372	0.572332	1.26458	LOC132917715 - uncharacterized LOC132917715
LOC132917716	0.0154	0.01184	0.01541	0.00868	0.01513	0.00645	0.447116	0.690091	0.0155562	0.016794	2.17711	0.008805	0.0096056	2.42142	1	0	0	0.439683	0.648489	1.1367	0.00839136	0.0226267	1	0.0149317	0.0357246	1	0.971412	0.028588	0	0.438348	0.648186	0.879453	MED28 - mediator complex subunit 28
LOC132917717	0.1015	0.11365	0.10146	0.12836	0.09848	-0.02988	0.00732104	0.0705124	0	0.118511	1.4742	0	0.219823	1.31744	0.412607	0.525482	0.0619111	0.00378223	0.0450575	0.71032	0.0701413	0.153708	1.11515	0.0252769	0.0748711	1.16283	0.634573	0.264617	0.100811	0.00352994	0.0431969	1.38409	pcm - 5'-3' exoribonuclease pacman
LOC132917718	0.04523	0.03585	0.04522	0.03458	0.03736	0.00278	0.797713	0.910692	0.0426894	0.113427	56.4831	0.029066	0.0869973	92.3504	0.958478	0.0411189	0.000402617	0.284961	0.505594	1.12188	0.0305178	0.0423987	92.0246	0.0445759	0.0597578	56.3201	0.932158	0.0674377	0.000404243	0.284252	0.508315	0.89142	fray - oxidative stress responsive kinase frayed
LOC132917719	0.05544	0.06362	0.05547	0.07334	0.05416	-0.01918	0.224037	0.480285	0	0.0298894	1	0	0.0499008	1	1.98379e-05	0.940234	0.0597467	0.393547	0.60868	0.85399	0	0.140876	1	0	0.0834746	1	0.584801	0.357985	0.0572137	0.35717	0.577732	1.26702	LOC132917719 - O-glucosyltransferase rumi homolog
LOC132917722	0.07742	0.02588	0.07762	0.02258	0.02905	0.00647	0.675226	0.842707	0.0268923	0.0568823	1.00157	0.0198279	0.0446731	1.0017	0.803646	0.196354	0	0.632022	0.794425	1.08428	0.0234093	0.053538	1.16359	0.0315769	0.067609	1.14962	0.966426	0.0335735	0	0.630668	0.792932	0.920287	LOC132917722 - protein twisted gastrulation-like
LOC132917723	0.14339	0.1408	0.14336	0.14565	0.1357	-0.00995	0.650659	0.8269	0.111418	0.146884	3.11633	0.105344	0.139861	3.20814	0.133285	0.845658	0.0210572	0.841605	0.930714	1.02554	0.122053	0.144688	3.88635	0.128218	0.151392	3.76468	0.0463081	0.938576	0.0151163	0.860313	0.941024	0.976569	XRCC1 - DNA repair protein XRCC1
LOC132917720	0.05682	0.06833	0.05684	0.08531	0.05041	-0.0349	0.000222192	0.00835602	0	0.402988	1.00233	0	0.686717	1.00096	0.857964	0.142036	0	0.00308986	0.0399015	0.413526	0	0.656044	1.00232	0	0.387403	1.00522	0.852066	0.147934	0	0.000290278	0.00974997	2.24965	LOC132917720 - signal-induced proliferation-associated 1-like protein 1
LOC132917725	0.01329	0.00876	0.01329	0.00944	0.00791	-0.00153	0.849388	0.936716	0.00655289	0.0138283	3.91422	0.00799903	0.0163874	3.708	0.370967	0.629033	0	0.85785	0.940843	0.960338	0.0112075	0.0134938	1.00156	0.00948463	0.0114985	1.00162	0.135446	0.864554	0	0.859514	0.940795	1.03716	LOC132917725 - ubiquitin domain-containing protein 1
LOC132917726	0.08896	0.14049	0.08895	0.18507	0.08844	-0.09663	0.178837	0.42686	0.107473	0.152502	1.30375	0.236438	0.296465	1.18706	0.607265	0.392735	0	0.188414	0.404198	0.646517	0.258696	0.270915	1.33186	0.124082	0.133243	1.55627	0.860415	0.139585	0	0.188352	0.405413	1.54338	LOC132917726 - omega-amidase NIT2-like
LOC132917727	0.65124	0.40899	0.65083	0.55708	0.29978	-0.2573	0.00205666	0.0326797	0.253105	0.314757	33.3902	0.588449	0.640099	3.87283	0.807183	0.187117	0.00569992	1.64548e-05	0.00161153	0.385942	0	0.66672	3.35125	0	0.302557	35.3866	0.112689	0.881874	0.00543712	1.63085e-05	0.00156427	2.94901	LOC132917727 - uncharacterized LOC132917727
LOC132917731	0.1319	0.14204	0.13187	0.13425	0.15012	0.01587	0.487419	0.720515	0.166417	0.331167	11.0333	0.132886	0.288286	14.9122	0.984529	0.0116011	0.00386971	0.190011	0.405926	1.12548	0.0717554	0.136842	14.649	0.0964731	0.171108	10.8348	0.038752	0.957303	0.00394533	0.189657	0.406933	0.887644	LOC132917731 - uncharacterized LOC132917731
LOC132917733	0.30293	0.32547	0.30285	0.33181	0.3105	-0.02131	0.864664	0.944546	0.176367	0.17731	324.757	0.171889	0.172822	353.82	0.850437	0.146881	0.002682	0.902029	0.964254	1.01482	0.162528	0.162703	262.748	0.208597	0.20879	122.24	0.969652	0.0274948	0.00285326	0.658357	0.812381	0.862649	LOC132917733 - adhesive plaque matrix protein-like
LOC132917730	0.05435	0.04496	0.0543	0.05668	0.03325	-0.02343	0.00214243	0.0335683	0.0242341	0.0422398	1	0.0540091	0.083518	1	0.696607	0.285179	0.0182143	0.00234165	0.0331106	0.784572	0.0376036	0.105968	1	0.0151288	0.056836	1	0.614691	0.368143	0.0171657	0.00232156	0.0328126	1.27754	sws - patatin like phospholipase domain containing sws
LOC132917735	0.03981	0.05135	0.03973	0.06804	0.03294	-0.0351	0.00388922	0.0492527	0.0180561	0.0298474	2.60481	0.0618545	0.0876395	1.94198	0.432533	0.561996	0.00547051	0.000642538	0.0153681	0.693269	0.0762343	0.0819839	2.44483	0.0269494	0.0298459	3.50831	0.616949	0.379856	0.0031948	0.000719553	0.0161473	1.40399	LOC132917735 - serine/threonine-protein kinase 32A
LOC132917736	0.0533	0.07658	0.05328	0.08518	0.0659	-0.01928	0.25899	0.517433	0.0900414	0.215786	1.00269	0.118892	0.257579	1.00238	1	0	0	0.221452	0.443094	0.88455	0.111574	0.123212	1	0.0841392	0.09411	1	0.379175	0.620825	0	0.221598	0.44291	1.12868	LOC132917736 - uncharacterized LOC132917736
LOC132917737	0.24326	0.16764	0.24242	0.18736	0.14674	-0.04062	0.17803	0.426027	0.132104	0.163075	2.03447	0.199287	0.235706	1.76116	0.124373	0.860295	0.0153321	0.0866881	0.263922	0.796875	0.222468	0.304602	2.63424	0.154117	0.227848	3.33727	0.786869	0.207128	0.00600209	0.0860114	0.261434	1.24423	LOC132917737 - zinc finger protein 34-like
LOC132917739	0.20129	0.21047	0.20114	0.24123	0.18388	-0.05735	0.0894806	0.30086	0.134208	0.580997	231.433	0.183699	0.632461	98.8249	0.892716	0.106135	0.00114963	0.122674	0.318751	0.8437	0.222481	1	88.3086	0.173174	1	186.385	0.990608	0.00815697	0.00123515	0.12059	0.315159	1.16671	LOC132917739 - all trans-polyprenyl-diphosphate synthase PDSS2-like
LOC132917744	0.18915	0.18902	0.18914	0.20354	0.17031	-0.03323	0.3315	0.588827	0.0445362	0.0827245	2.40056	0.059892	0.104878	2.20853	0.269895	0.663894	0.0662113	0.765197	0.884759	0.904791	0.0597483	0.102749	1.88583	0.0435989	0.0796635	2.02448	0.676459	0.23572	0.0878213	0.737399	0.866367	1.11184	LOC132917744 - sodium/potassium/calcium exchanger 4-like
LOC132917745	0.10039	0.08657	0.10038	0.07389	0.10143	0.02754	0.139292	0.378718	0.110631	0.193093	12.0179	0.0961913	0.173937	14.0744	0.922193	0.0763949	0.00141187	0.542534	0.73018	1.06353	0.0353078	0.059188	1.11677	0.0509183	0.0806622	1.10335	0.371063	0.56808	0.0608561	0.487507	0.689112	0.890503	Dus2 - Dihydrouridine synthase 2
LOC132917746	0.16836	0.16505	0.1684	0.17398	0.15538	-0.0186	0.664782	0.837537	0	0.00120026	1.86208	0	0.123235	1.21354	0.141438	0.753305	0.105257	0.237125	0.460203	0.311315	0.108813	0.115581	1.14326	2.3314e-05	3.11624e-05	1.90373	0.871627	0.02406	0.104313	0.234239	0.457206	4.80877	LOC132917746 - glutathione S-transferase-like
LOC132917747	0.09652	0.07441	0.09644	0.08261	0.0652	-0.01741	0.370541	0.625457	0.0310377	0.0750057	30.2838	0.0353905	0.0827195	26.6214	0.0189003	0.980469	0.000630729	0.728212	0.860616	0.962207	0.00957244	0.087147	1.53905	0.00598768	0.0681237	1.6075	0.543246	0.424187	0.0325667	0.703357	0.842869	1.10092	Trmt61 - tRNA methyltransferase 61
LOC132917748	0.03207	0.00485	0.03209	0.00459	0.00507	0.00048	0.926923	0.976791	0.00474867	0.00715568	1.00233	0.00404017	0.00616392	1.0024	0.558766	0.441234	0	0.888629	0.956582	1.0302	0.00308773	0.00665835	2.21134	0.00368948	0.00776985	2.15794	0.476319	0.523681	0	0.889156	0.955058	0.969198	Awh - LIM/homeobox protein arrowhead
LOC132917750	0.09754	0.08405	0.09746	0.0931	0.075	-0.0181	0.549838	0.763568	0.0156695	0.091003	2.00279	0.0224636	0.112013	1.8858	0.536488	0.437778	0.0257346	0.754597	0.87942	0.913336	0.0433856	0.0589124	1.56278	0.0310341	0.0435399	1.63909	0.377693	0.584355	0.0379523	0.744498	0.871188	1.10678	LOC132917750 - uncharacterized protein CG1161
LOC132917752	0.04836	0.02307	0.04829	0.04048	0.00925	-0.03123	0.00637275	0.0660977	0.000150422	0.000869792	6.07404	0.0343721	0.0673027	1.99532	0.575782	0.420788	0.00343054	0.00190392	0.0290871	0.382923	0.0488071	0.0814056	1.60583	1.16754e-05	7.99609e-05	5.93823	0.990749	0.00566614	0.0035845	0.00116153	0.0220999	3.76108	LOC132917752 - protein obstructor-E-like
LOC132917753	0.07071	0.0861	0.07068	0.0927	0.07785	-0.01485	0.453098	0.694031	0.0317677	0.053529	1.28898	0.0594514	0.0911157	1.23088	0.258892	0.689768	0.0513397	0.268325	0.489655	0.818309	0.0481487	0.143021	1	0.0199167	0.0812124	1	0.764369	0.151987	0.0836434	0.263574	0.486469	1.291	pkaap - A-kinase anchoring protein pkaap
LOC132917754	0.0001	0.00275	0.0001	0.00506	0.0001	-0.00496	0.279095	0.537842	0	0	1.21547	0	0	12.9525	0.554332	0.444616	0.0010522	0.299353	0.519042	13.1262	0	0	12.5764	0	0	1.00081	0.994427	0.00448174	0.0010913	0.287811	0.511923	0.000320087	twr - signal peptidase complex catalytic subunit SEC11 homolog C twr
LOC132917755	0.32568	0.29571	0.32586	0.42133	0.20296	-0.21837	0.0005532	0.0139286	0	0.321773	1.72501	0	0.999998	1	0.55071	0.376422	0.0728686	0.00591312	0.0591523	1.64537e-06	0	0.947006	1.00004	0	0.10004	1.00174	0.542903	0.235995	0.221101	0.00655833	0.0608362	42.2812	LOC132917755 - uncharacterized LOC132917755
LOC132917756	0.10312	0.13105	0.10319	0.15802	0.10014	-0.05788	0.151675	0.394874	0.112548	0.115986	1.37597	0.177954	0.182237	1.28688	0.798962	0.201038	0	0.150134	0.357981	0.790261	0.178553	0.326955	1.23224	0.113279	0.243364	1.30211	1	0	0	0.149807	0.358029	1.26412	red - LysM peptidoglycan-binding domain-containing protein red
LOC132917757	0.0032	0.00451	0.0032	0.00521	0.00377	-0.00144	0.72361	0.87329	0.00277118	0.00552462	2.15068	0.00399688	0.00763347	2.05065	0.067052	0.932948	0	0.720034	0.855254	0.937804	0.00580399	0.00762866	1	0.0041278	0.00552456	1	0.142498	0.857502	0	0.721177	0.85541	1.06619	RagA-B - Ras-related GTP binding A/B
LOC132917759	0.34741	0.32405	0.34768	0.29346	0.35773	0.06427	0.138567	0.378185	0.310405	1	105.846	0.262655	1	205.95	0.80946	0.189059	0.00148062	0.330306	0.551044	1.14278	0.265805	1	176.163	0.307535	1	99.7089	0.810865	0.187621	0.00151414	0.337676	0.559525	0.889942	LOC132917759 - zinc finger protein 83-like
LOC132917760	0.60637	0.53385	0.60372	0.67739	0.43666	-0.24073	0.0327991	0.17202	0.4348	0.44041	1.00155	0.667382	0.67155	1.00075	0.623185	0.376815	0	0.0494862	0.195757	0.485541	0.656481	0.733368	3.849	0.424827	0.532171	15.5115	0.882079	0.117921	0	0.106595	0.293073	2.0341	LOC132917760 - uncharacterized LOC132917760
LOC132917758	0.09457	0.11435	0.0944	0.14741	0.08356	-0.06385	0.0672066	0.257729	0.000136727	0.58363	800.926	0.0508958	0.835078	9.37183	0.868754	0.129798	0.00144815	0.011375	0.0843293	0.334697	0.143919	1	23.5535	0.0613837	1	94.4431	0.992659	0.00554703	0.00179412	0.0178841	0.109686	1.43957	LOC132917758 - multiple coagulation factor deficiency protein 2 homolog
LOC132917762	0.27523	0.27034	0.27512	0.28438	0.25639	-0.02799	0.559338	0.769948	0.0635147	0.0727232	1.15463	3.43818e-05	5.696e-05	1.70936	0.527848	0.300543	0.171609	0.267422	0.489158	3.72866	0	0.23036	13.2382	0	0.25403	11.1453	0.108728	0.885351	0.0059209	0.598648	0.770696	0.933379	LOC132917762 - uncharacterized LOC132917762
LOC132917763	0.05241	0.0684	0.05229	0.07938	0.05738	-0.022	0.339645	0.597816	0	0.000297104	12.9023	0	0.0857715	2.16713	0.0324912	0.960466	0.00704234	0.0086318	0.0719465	0.302418	0.0643737	1	2.47029	1.78463e-05	1	36.7688	0.966918	0.0310778	0.00200431	0.00565317	0.0574204	3.98597	LOC132917763 - forkhead box protein J1.2-like
LOC132917764	0.14968	0.16058	0.14968	0.15684	0.16457	0.00773	0.684372	0.848072	0	0.933294	1350.67	0	0.993208	2.03724	0.773057	0.226172	0.000770892	0.0725602	0.240591	0.0987179	0	0.213888	237.021	0	0.197554	314.127	0.0103079	0.989	0.000691884	0.500427	0.698532	1.05151	LOC132917764 - PMS1 protein homolog 1-like
LOC132917766	0.21709	0.275	0.21701	0.32339	0.21926	-0.10413	0.012879	0.0974714	0	0.391789	1.00167	0	0.606463	1.00089	0.484619	0.515381	0	0.00538541	0.0563621	0.533719	0	0.619968	1.00176	0	0.397752	1.0034	0.493168	0.506832	0	0.00552251	0.0566231	1.92836	LOC132917766 - putative nucleoside transporter YegT
LOC132917767	0.07121	0.11828	0.07116	0.15995	0.08138	-0.07857	0.0107365	0.0878566	0	0.305506	1.00233	0	0.616446	1.00095	0.68775	0.31225	0	0.00886455	0.0731168	0.407987	0	0.563753	1.00155	0	0.282763	1.00342	0.662049	0.337951	0	0.00921816	0.0742561	2.20391	LOC132917767 - vesicle-trafficking protein SEC22a-like
LOC132917768	0.09284	0.07745	0.09265	0.10144	0.05471	-0.04673	0.0171439	0.116599	0	0.00347568	1	0	0.0691777	1	0.178553	0.740217	0.0812306	0.0432889	0.180905	0.471758	0	0.11967	1	0	1.38533e-13	1	0.496174	0.420378	0.0834476	0.0392423	0.169489	13.946	LOC132917768 - alpha-tocopherol transfer protein-like
LOC132917770	0.12436	0.1092	0.12439	0.1301	0.09061	-0.03949	0.252671	0.511845	0.0475277	0.344122	1	0.0777556	0.408858	1	0.854362	0.0983507	0.0472878	0.445228	0.652142	0.838415	0.0946114	0.0996691	1	0.0623155	0.066255	1	0.710766	0.225871	0.0633627	0.454305	0.662461	1.17709	Tango11 - transport and golgi organization 11
LOC132917772	0.38397	0.31445	0.38364	0.2973	0.33109	0.03379	0.480438	0.714712	0.226893	0.247967	3.92428	0.293972	0.316332	3.09086	0.298146	0.674007	0.0278473	0.223929	0.445846	0.825383	0.173103	0.173441	1.05874	5.44215e-09	5.55869e-09	1.85756	0.0902325	0.697514	0.212253	0.0277746	0.139519	10.8498	LOC132917772 - gastric triacylglycerol lipase-like
LOC132917774	0.06007	0.11327	0.0601	0.17388	0.06609	-0.10779	0.000360184	0.0112839	0	0.276619	1.00156	0	0.744265	1.00036	0.67838	0.32162	0	0.000820761	0.0181386	0.22983	3.52857e-07	0.793351	3.30761	8.98699e-35	0.294797	551.113	0.696354	0.303646	0	0.000817096	0.0176903	5.27654	LOC132917774 - 2-aminoethanethiol dioxygenase
LOC132917773	0.0364	0.02034	0.03635	0.01285	0.03132	0.01847	0.234572	0.492659	0.035112	0.0513502	1.04023	4.41109e-66	1.15401e-58	5.88417	0.66991	0.325604	0.00448561	0.208671	0.428298	44.9319	0.00133658	0.0121868	2.40698	0.0101427	0.0469983	1.83928	0.231381	0.764525	0.00409439	0.253162	0.475832	0.693753	LOC132917773 - uncharacterized LOC132917773
LOC132917778	0.23809	0.1973	0.23811	0.19244	0.20256	0.01012	0.84705	0.935497	0.17947	0.18364	1.80872	0.00145368	0.00158639	9.52676	0.87914	0.0862388	0.0346214	0.0107753	0.0820854	3.80363	0	0.000363333	9.61339	0	0.273249	1.44877	0.287971	0.677399	0.03463	0.010053	0.0781393	0.163806	LOC132917778 - uncharacterized LOC132917778
LOC132917779	0.0325	0.03885	0.03239	0.04921	0.0279	-0.02131	0.000940891	0.0197608	0.0290026	0.0999183	1.00156	0.0529654	0.147848	1.00129	0.966447	0.0335532	0	0.000731308	0.0167588	0.82989	0.0519993	0.146067	1.00232	0.0284704	0.0987046	1.0028	0.957836	0.0421645	0	0.000725147	0.0161793	1.20374	cno - adherens junction formation factor afadin
LOC132917780	0.07494	0.05463	0.07495	0.06383	0.04691	-0.01692	0.406502	0.656113	0.0297717	0.0395222	1	0.0503995	0.0641258	1	0.152343	0.824684	0.0229724	0.405159	0.618478	0.850201	0.071785	0.0811966	1.20377	0.0514038	0.0590585	1.23241	0	1	0	0.393382	0.610208	1.12679	LOC132917780 - ras-related protein Rab-9B-like
LOC132917782	0.12993	0.13944	0.1302	0.14712	0.12837	-0.01875	0.719721	0.870379	0.157785	0.881565	2.90422	0.191446	0.89328	2.59741	1	0	0	0.611676	0.779274	0.89528	0.119808	0.191674	1.22193	0.0940845	0.158797	1.25014	0	1	0	0.612735	0.779982	1.11391	LOC132917782 - uncharacterized LOC132917782
LOC132917783	0.10854	0.07809	0.10847	0.08664	0.06722	-0.01942	0.279698	0.538446	0.0141021	0.0210974	3.49349	0.0440576	0.0591835	2.50054	0.625469	0.354933	0.019599	0.119135	0.313204	0.732678	0.038065	0.0581349	2.22608	0.00936455	0.0171517	3.13803	0.547276	0.429767	0.022957	0.119172	0.312947	1.42906	LOC132917783 - octopamine receptor-like
LOC132917784	0.14597	0.13457	0.14659	0.17838	0.0949	-0.08348	0.0108003	0.0880849	1.88466e-17	0.408564	1	0.00352168	0.876957	1	0.730035	0.23474	0.0352252	0.0126686	0.0893619	0.146684	0	0.724045	1	0	0.24719	1	0.696296	0.227222	0.0764825	0.013463	0.0920177	4.32824	LOC132917784 - uncharacterized LOC132917784
LOC132917761	0.3724	0.30281	0.37138	0.33076	0.27461	-0.05615	0.487726	0.720629	0	0.294925	5.27544	0	0.268284	6.00152	0.0860804	0.852028	0.0618916	0.727528	0.860003	1.07754	0.192871	1	6.84665	0.21632	1	5.98729	0.848743	0.102151	0.0491064	0.727688	0.859534	0.930282	LOC132917761 - uncharacterized LOC132917761
LOC132917785	0.04797	0.05074	0.04795	0.04231	0.06011	0.0178	0.309438	0.565794	0.0588685	0.0735302	1.06502	0.0419759	0.0538413	1.07306	0.676017	0.323983	0	0.340603	0.560925	1.11941	0.0458828	0.135571	2.08943	0.0636872	0.167689	1.93186	1	0	0	0.340327	0.561717	0.893599	Osi18 - DUF1676 domain-containing protein Osi18
LOC132917786	0.01256	0.04474	0.01256	0.04478	0.04468	-0.0001	0.997477	1	0.0298046	0.0473981	1.00134	0.0261971	0.0423769	1.00139	0.794467	0.205533	0	0.857335	0.94081	1.03672	0.0290877	0.0296867	1.004	0.0329715	0.0336262	1.00386	0.0502182	0.949782	0	0.855902	0.938454	0.964571	LOC132917786 - probable small nuclear ribonucleoprotein Sm D1
LOC132917787	0.08535	0.08867	0.08518	0.11011	0.06937	-0.04074	0.025999	0.150152	0.0867011	0.126497	2.32907	0.155302	0.207073	1.90395	0.974945	0.0138802	0.0111752	0.0213266	0.120695	0.761622	0.103601	0.151909	1	0.0453087	0.0763904	1	0.449684	0.496423	0.0538926	0.0225375	0.125113	1.36478	LOC132917787 - CDK5RAP1-like protein
LOC132917788	0.04061	0.04697	0.04062	0.05748	0.03564	-0.02184	0.222016	0.477935	0.0201828	0.0286414	3.28079	0.0388493	0.0519864	2.68785	0.43985	0.549085	0.011065	0.456381	0.661312	0.832213	0.0294394	0.0444465	1.69897	0.0103497	0.0176558	1.98812	0.499107	0.477949	0.0229437	0.467585	0.672813	1.29653	LOC132917788 - sesquipedalian-1-like
LOC132917792	0.03566	0.02413	0.03577	0.02527	0.02256	-0.00271	0.834413	0.928856	0.0202137	0.0386832	1.28547	0.0252741	0.0466026	1.26712	0.354278	0.645722	0	0.727501	0.860003	0.942733	0.0198964	0.0443157	1.00248	0.0157059	0.0367149	1.00263	0.215342	0.784658	0	0.727789	0.859534	1.06038	LOC132917792 - zinc finger matrin-type protein 2
LOC132917789	0.04903	0.04603	0.04902	0.05055	0.04158	-0.00897	0.317107	0.57333	0.0291384	0.0577544	1.11988	0.0429067	0.0789088	1.10609	0.783572	0.190139	0.0262889	0.263495	0.485676	0.890553	0.0333708	0.0505118	1	0.0211951	0.0339075	1	0.312796	0.652785	0.0344189	0.261717	0.484869	1.1335	Lpin - phosphatidate phosphatase LPIN
LOC132917793	0.25765	0.15768	0.25786	0.1714	0.14314	-0.02826	0.431668	0.679332	0.0404188	0.0578614	6.95322	0.0687947	0.0927971	5.0418	0.734809	0.255605	0.00958576	0.256264	0.478098	0.834241	0.0719046	0.0792798	5.45856	0.0438105	0.0492	7.51293	0.266234	0.725213	0.00855258	0.251182	0.473657	1.18822	LOC132917793 - collagen alpha chain CG42342
LOC132917794	0.15648	0.07552	0.15682	0.13633	0.03464	-0.10169	0.00257995	0.0378609	0.0204918	0.0319297	1.00183	0.102702	0.133149	1.00107	0.160975	0.839025	0	0.00357415	0.0437551	0.585412	0.122776	0.134135	3.69264	0.0279154	0.0324647	9.28949	0.522433	0.477567	0	0.00357888	0.0434558	1.7062	LOC132917794 - peptidyl-prolyl cis-trans isomerase NIMA-interacting 4
LOC132917795	0.03224	0.03573	0.03222	0.04224	0.02891	-0.01333	0.00776715	0.0730693	0.0398611	1	93.497	0.0541632	1	60.7128	0.998263	0.0014624	0.000274906	0.051664	0.20087	0.904852	0.0478112	0.0551677	57.5554	0.0353748	0.0414007	85.9964	0.0159648	0.983746	0.000288968	0.0494323	0.194528	1.09908	Taf1 - TATA-box binding protein associated factor 1
LOC132917796	0.04212	0.04637	0.04207	0.05619	0.038	-0.01819	0.0170583	0.116272	0.011792	0.0240903	1.98674	0.0330378	0.057185	1.69421	0.367621	0.614111	0.0182678	0.012036	0.0871392	0.767983	0.0284294	0.0380567	1.18025	0.00341937	0.00544451	1.30254	0.382723	0.578565	0.0387121	0.0113774	0.0840066	1.59488	LOC132917796 - inositol polyphosphate-4-phosphatase type I A
LOC132917797	0.24244	0.16597	0.24243	0.1633	0.17007	0.00677	0.817657	0.920728	0.1615	0.224394	8.58135	0.149366	0.21048	9.40908	0.946895	0.0489032	0.00420142	0.70998	0.848075	1.04284	0.150662	0.222755	9.44418	0.163339	0.2375	8.58109	0.973789	0.0220499	0.0041615	0.682528	0.829013	0.957318	LOC132917797 - gastric triacylglycerol lipase-like
LOC132917798	0.12593	0.12947	0.1259	0.15109	0.11276	-0.03833	0.168111	0.416207	0.121559	1	2799.91	0.163073	1	925.867	0.992459	0.0065901	0.000950588	0.202509	0.420849	0.860581	0.153173	0.176477	831.327	0.115401	0.13583	2293.13	0.398383	0.600665	0.000952744	0.195338	0.413614	1.15092	LOC132917798 - uncharacterized LOC132917798
LOC132917801	0.01942	0.0096	0.01942	0.01296	0.00594	-0.00702	0.135417	0.373168	0.00354975	0.00750226	1	0.0117851	0.0212419	1	0.673043	0.322958	0.00399912	0.14019	0.345427	0.787274	0.00904348	0.0137598	1	0.000819558	0.00154476	1	0.576562	0.415337	0.0081012	0.141462	0.34718	1.51024	Rbbp5 - retinoblastoma binding protein 5
LOC132917802	0.02101	0.02656	0.02107	0.03551	0.01559	-0.01992	0.175298	0.42273	0.02137	0.066237	1.00233	0.0497502	0.120265	1.00182	0.994952	0.00504778	0	0.170319	0.383878	0.780271	0.0500792	0.175626	3.84456	0.0219644	0.108806	5.56974	1	0	0	0.170309	0.38275	1.27527	Cypl - peptidyl-prolyl cis-trans isomerase-like 1 Cypl
LOC132917803	0.15367	0.11899	0.15369	0.1212	0.11675	-0.00445	0.889288	0.957964	0.127586	0.139004	1382.54	0.128007	0.139443	1366.63	0.637257	0.362457	0.000285227	0.991737	1	0.9984	0.130469	0.131903	1371.44	0.130437	0.131871	1372.62	0.0098715	0.989843	0.000285436	0.998044	1	1.00012	LOC132917803 - bromodomain-containing protein 4
LOC132917804	0.0693	0.08783	0.06932	0.08347	0.09262	0.00915	0.634377	0.817703	0.0564213	0.0629913	1.19448	0.0385507	0.0436724	1.22293	0.328862	0.62068	0.0504584	0.428847	0.638399	1.13248	0.0496722	0.136858	1.59291	0.0692663	0.170581	1.51286	0.929994	0.038645	0.0313614	0.413115	0.626507	0.889247	LOC132917804 - fez family zinc finger protein erm-like
LOC132917805	0.11216	0.16874	0.11213	0.18889	0.15182	-0.03707	0.278108	0.536705	0	0.213979	1	0	0.283573	1	0.378711	0.557562	0.0637266	0.341369	0.561645	0.81737	0.155746	0.206297	1.66407	0.121869	0.167521	1.77969	0.450459	0.52544	0.0241005	0.403377	0.617985	1.13191	LOC132917805 - synaptic vesicle membrane protein VAT-1 homolog
LOC132917806	0.02098	0.02519	0.02098	0.02388	0.02637	0.00249	0.798852	0.911005	0.0354997	0.0395202	184.193	0.03745	0.0416197	169.426	0.986806	0.0129838	0.000209704	0.904239	0.964603	0.983979	0.037182	0.0377037	160.797	0.0350323	0.0355328	176.276	0.00202741	0.997762	0.000210676	0.90577	0.963999	1.01809	LOC132917806 - BTB/POZ domain-containing adapter for CUL3-mediated RhoA degradation protein 3
LOC132917808	0.22832	0.20618	0.22818	0.21708	0.19601	-0.02107	0.416895	0.666271	0.256538	0.402893	6.29179	0.236509	0.381592	7.02269	0.918877	0.0623188	0.0188038	0.513997	0.708794	1.05975	0.155163	0.253476	6.90575	0.172536	0.274087	6.18599	0.0911854	0.889556	0.0192587	0.509001	0.70441	0.94304	LOC132917808 - mRNA export factor GLE1-like
LOC132917810	0.08074	0.09707	0.08074	0.0974	0.09672	-0.00068	0.951549	0.988396	0.0725579	0.091337	1.38553	0.0673989	0.0853936	1.39829	0.636578	0.316423	0.0469987	0.749557	0.875895	1.02811	0	0.083354	1.07297	0	0.0891309	1.07094	0.27835	0.644915	0.0767343	0.804321	0.907189	0.973031	Wnk - Wnk kinase
LOC132917812	0.04896	0.04682	0.04894	0.05386	0.04023	-0.01363	0.136651	0.375043	0.0515197	0.0850131	87.3037	0.0623077	0.099566	65.5546	0.919037	0.0806575	0.000305432	0.363483	0.582575	0.935895	0.0607916	0.0939583	65.2222	0.0501309	0.0798394	86.961	0.862617	0.137078	0.000305073	0.364485	0.584888	1.06885	Vps39 - vacuolar protein sorting 39
LOC132917811	0.0788	0.08787	0.07873	0.10254	0.07157	-0.03097	0.0813995	0.286546	0	0.285524	1.00233	0	0.414158	1.00164	0.62471	0.37529	0	0.0719481	0.239501	0.703277	0	0.484138	1.01758	0	0.331185	1.0269	0.674978	0.325022	0	0.073476	0.241391	1.52343	Rbsn-5 - Rabenosyn-5
LOC132917813	0.05755	0.04123	0.05749	0.05194	0.02693	-0.02501	0.0111354	0.0897	0.0314003	0.0345248	52.0066	0.0698788	0.0751659	20.8649	0.916488	0.0831765	0.000335562	0.00345375	0.0429022	0.768865	0.070227	0.070248	20.8806	0.0316963	0.0317087	51.8838	0.00457986	0.995085	0.000335217	0.00345977	0.0426909	1.29952	APC7 - anaphase-promoting complex subunit 7
LOC132917814	0.55002	0.32139	0.55021	0.35349	0.28793	-0.06556	0.406036	0.656113	0.133929	0.160173	3.81257	0.213112	0.24455	2.79852	0.475401	0.46215	0.0624486	0.443992	0.651404	0.768953	0.204488	0.225084	2.65663	0.128298	0.145258	3.53957	0.557453	0.370539	0.0720077	0.487643	0.689112	1.29368	LOC132917814 - uncharacterized LOC132917814
LOC132917815	0.29369	0.25106	0.29329	0.29176	0.21351	-0.07825	0.230404	0.488428	0.0419566	0.0620348	2.70487	0.133178	0.170768	1.88253	0.316963	0.637538	0.045499	0.0631849	0.22276	0.63576	0.129089	0.129216	1.18504	0.000756246	0.000758877	1.81489	0.686265	0.21573	0.0980053	0.0515609	0.199018	3.51062	LOC132917815 - endocuticle structural glycoprotein SgAbd-9-like
LOC132917819	0.0601	0.07049	0.06009	0.06592	0.0758	0.00988	0.690245	0.851787	0.048305	0.0594556	1	0.0340524	0.0429295	1	0.168292	0.777869	0.0538395	0.627163	0.791096	1.11538	0.0283709	0.0635698	1	0.041024	0.0845558	1	0.529746	0.419255	0.0509994	0.630623	0.792932	0.896476	LOC132917819 - uncharacterized LOC132917819
LOC132917817	0.12296	0.10066	0.12301	0.09806	0.10361	0.00555	0.850473	0.936859	0.00910017	0.152022	814.405	0.0119751	0.169706	550.545	0.0077407	0.991743	0.000516408	0.788481	0.898604	0.941581	0	0.172209	450.396	0	0.150631	717.058	0.010136	0.989326	0.000537847	0.81063	0.910772	1.07611	mRpS28 - mitochondrial ribosomal protein S28
LOC132917820	0.16697	0.11312	0.16702	0.11119	0.11609	0.0049	0.910816	0.967868	0.111378	0.135387	3.81044	0.107447	0.131027	3.89481	0.198482	0.801518	0	0.926639	0.977378	1.01637	0.12406	0.136807	1.00214	0.129042	0.142039	1.0021	0.852425	0.147575	0	0.923972	0.975449	0.981132	Mip - Myoinhibiting peptide precursor
LOC132917821	0.0264	0.02351	0.02643	0.01877	0.02849	0.00972	0.325495	0.582364	0.0317907	0.0480321	1.07912	0.0194394	0.0311515	1.0909	0.210186	0.789814	0	0.30011	0.520064	1.14263	0.0252292	0.0287197	2.46083	0.039774	0.0445567	2.20142	0.00502666	0.994973	0	0.300022	0.522833	0.876294	LOC132917821 - protein Wnt-1-like
LOC132917823	0.15021	0.15471	0.15018	0.16594	0.14396	-0.02198	0.294537	0.55254	0	0.114715	2.23576	0	0.198425	1.82389	0.197124	0.748376	0.0544996	0.0893731	0.268408	0.746937	0.117842	0.774828	3.0392	0.064508	0.721084	4.1571	0.84876	0.138339	0.0129011	0.0953925	0.276834	1.28178	LOC132917823 - cilia- and flagella-associated protein 58-like
LOC132917824	0.33054	0.35024	0.33055	0.3599	0.332	-0.0279	0.831069	0.927464	0.143372	0.624555	1	0.187528	0.666544	1	0.672095	0.215504	0.112401	0.762605	0.883486	0.86177	0.110004	0.473888	1	0.0746889	0.415704	1	0.428058	0.449813	0.122129	0.749462	0.874408	1.17542	LOC132917824 - lipopolysaccharide-induced tumor necrosis factor-alpha factor homolog
LOC132917826	0.08507	0.06102	0.08506	0.07138	0.05064	-0.02074	0.0015838	0.0276431	0.0541248	1	50.0656	0.0812943	1	29.0061	0.991313	0.0079033	0.00078393	0.000978617	0.020375	0.860521	0.049396	0.387947	30.5465	0.0278965	0.324083	58.4842	0.881902	0.117374	0.000723588	0.00103951	0.0207102	1.18996	LOC132917826 - sortilin-related receptor-like
LOC132917827	0.23929	0.193	0.23945	0.23077	0.15747	-0.0733	0.0956582	0.310883	0.0944069	0.156358	2.19642	0.168803	0.246913	1.80958	0.775424	0.164208	0.0603678	0.362653	0.581946	0.753779	0	0.924162	1.05966	0	0.602945	1.45024	0.672721	0.319034	0.00824502	0.150527	0.358828	6.41487	LOC132917827 - uncharacterized LOC132917827
LOC132917825	0.04149	0.03156	0.04142	0.02373	0.03995	0.01622	0.0138176	0.102031	0.0196653	0.0601144	1.55189	0.00553622	0.0242691	1.78828	0.267303	0.719263	0.0134341	0.00922247	0.0751392	1.32262	0.0128256	0.0258415	2.16878	0.0348836	0.0598386	1.81549	0.309511	0.680583	0.0099056	0.00908625	0.0738327	0.770317	LOC132917825 - RNA-binding protein 25-like
LOC132917828	0.00626	0.02398	0.00626	0.02879	0.01985	-0.00894	0.597202	0.793201	0.0110254	0.0390385	3.18348	6.03616e-08	6.39327e-06	71.5478	0.768836	0.228004	0.00315984	0.0980659	0.282521	3.68779	0	0.000676523	68.8691	0	0.189152	2.62637	0.897296	0.0995057	0.00319798	0.0985959	0.28139	0.228155	LOC132917828 - small nuclear ribonucleoprotein Sm D2-like
LOC132917829	0.3009	0.30176	0.3001	0.35425	0.25613	-0.09812	0.0503504	0.218895	0.142911	0.270156	1.35887	0.236112	0.378702	1.25548	0.547008	0.368905	0.0840875	0.25368	0.47528	0.741931	0	0.674626	1	0	0.484746	1	0.42648	0.56691	0.00660931	0.513944	0.707844	1.83978	LOC132917829 - uncharacterized LOC132917829
LOC132917830	0.11547	0.17799	0.11551	0.1978	0.15705	-0.04075	0.136294	0.374671	0.0614459	0.118998	2.70842	0.116389	0.193744	2.15591	0.484917	0.475466	0.0396174	0.0663928	0.229635	0.771014	0.145702	1	15.6108	0.0921155	1	30.0271	0.912529	0.0862147	0.00125638	0.102247	0.286796	1.23804	LOC132917830 - uncharacterized LOC132917830
LOC132917832	0.08195	0.06357	0.08197	0.06708	0.05897	-0.00811	0.630529	0.815577	0.0629883	0.0716039	2.64574	0.0702407	0.0794458	2.54619	1	0	0	0.683221	0.829422	0.960584	0.0702417	0.178845	1.00233	0.0629675	0.166611	1.00243	1	0	0	0.684484	0.830281	1.04116	LOC132917832 - D(4) dopamine receptor-like
LOC132917834	0.36981	0.23434	0.36981	0.22151	0.24647	0.02496	0.469065	0.708241	0.198786	0.290039	45.4182	0.23066	0.325043	31.9649	0.737211	0.260385	0.00240357	0.339383	0.559576	0.907945	0	0.976498	2.64915	0	0.900255	74.0285	0.7208	0.276726	0.00247341	0.096392	0.278522	4.41827	LOC132917834 - ectonucleotide pyrophosphatase/phosphodiesterase family member 5-like
LOC132917833	0.0106	0.0078	0.0106	0.01	0.00542	-0.00458	0.474209	0.71139	0.00590989	0.015761	1.86382	0.011322	0.0266658	1.72244	0.950311	0.0496887	0	0.462454	0.666461	0.873298	0.00902616	0.0229985	1.00233	0.00453152	0.0132403	1.00267	0.781447	0.218553	0	0.462657	0.667995	1.14637	LOC132917833 - small ribosomal subunit protein uS3-like
LOC132917837	0.24392	0.28557	0.24374	0.22573	0.33524	0.10951	0.0495159	0.216768	0.330287	0.333619	9.04007	0.207191	0.210167	22.8386	0.00275284	0.995416	0.00183159	0.0218593	0.123111	1.42095	0.209685	0.21217	22.3976	0.333528	0.336302	8.89302	0.989852	0.00828409	0.00186417	0.0221166	0.123736	0.702895	LOC132917837 - acetyl-coenzyme A transporter 1-like
LOC132917838	0.20761	0.13815	0.20756	0.14702	0.12959	-0.01743	0.525853	0.746725	0.0537184	0.217387	1.37264	0.0910717	0.286343	1.29635	0.89892	0.0426248	0.0584552	0.239539	0.462188	0.819463	0.115077	0.36653	1.79556	0.0776602	0.305371	1.99726	0.952666	0.0178079	0.0295264	0.231562	0.454622	1.18188	LOC132917838 - acetyl-coenzyme A transporter 1-like
LOC132917839	0.14685	0.16471	0.14685	0.16562	0.16371	-0.00191	0.930969	0.979495	0.128878	0.195764	1	0.132894	0.200604	1	0.228613	0.714125	0.0572617	0.92169	0.974958	0.985024	0.0153736	0.223368	3.81506	0.0150721	0.221786	3.83937	0.0322485	0.964079	0.00367201	0.95936	0.993456	1.00474	LOC132917839 - uncharacterized LOC132917839
LOC132917840	0.41167	0.43872	0.41171	0.43455	0.44315	0.0086	0.875318	0.949261	0	1	63.6525	0	1	115.159	0.494289	0.503237	0.002474	0.557252	0.741621	1.14274	0	1	135.185	0	1	78.0938	0.491885	0.506081	0.0020336	0.603105	0.774719	0.888164	LOC132917840 - alpha-(1,6)-fucosyltransferase-like
LOC132917842	0.54738	0.32175	0.54591	0.19287	0.4915	0.29863	0.0648843	0.251955	0	1	59.1368	0	1	1.00222	0.691219	0.286194	0.0225875	0.0198658	0.115592	0.00054372	0	1	2.06264	0	1	65.269	0.69266	0.286255	0.0210853	0.0234133	0.127897	5.77155	LOC132917842 - uncharacterized LOC132917842
LOC132917843	0.30963	0.28248	0.30968	0.31431	0.26112	-0.05319	0.327503	0.584695	0.0204362	0.340004	1.70754	0.0812092	0.498471	1.41242	0.586133	0.310355	0.103512	0.232703	0.454942	0.645357	0.113226	0.144729	1.039	4.6908e-06	1.86951e-05	1.24051	0.495391	0.262836	0.241772	0.220575	0.44172	5.63262	LOC132917843 - acetyl-coenzyme A transporter 1-like
LOC132917844	0.0342	0.03166	0.03419	0.03617	0.02694	-0.00923	0.142107	0.383013	0.0218915	0.0307559	1	0.0305676	0.0416884	1	0.0981959	0.901804	0	0.133455	0.334784	0.912645	0.0210101	0.0445129	1.00232	0.0145458	0.0331004	1.00254	0.168545	0.831455	0	0.13408	0.337157	1.09519	sli - slit guidance ligand
LOC132917846	0.0564	0.08693	0.05637	0.09495	0.07908	-0.01587	0.283059	0.542894	0	0.54106	1026.99	0	0.782716	15.8919	0.829317	0.169661	0.0010221	0.00127015	0.0232631	0.398854	0	0.765761	17.4351	0	0.525921	975.193	0.8255	0.173478	0.00102149	0.00127316	0.0230661	2.40779	Mlh1 - DNA mismatch repair ATPase Mlh1
LOC132917847	0.17278	0.16127	0.1728	0.14338	0.18158	0.0382	0.115834	0.343003	0.033811	0.104717	1.2064	0.00810697	0.0404408	1.30572	0.177516	0.699006	0.123479	0.132756	0.334336	1.42163	0.0397276	0.10692	1.98519	0.0775392	0.169962	1.72212	0.346887	0.595061	0.0580526	0.135532	0.338976	0.792685	LOC132917847 - uncharacterized LOC132917847
LOC132917845	0.1425	0.12649	0.14246	0.14405	0.10837	-0.03568	0.00443196	0.053006	0.00601222	0.0633154	1.97034	0.0182355	0.115225	1.70073	0.143622	0.81602	0.0403578	0.0046597	0.0516143	0.78303	0.000559399	0.0977692	1.17834	1.4311e-05	0.0313247	1.27691	0.250186	0.663979	0.0858346	0.00423281	0.0482623	1.48952	LOC132917845 - mucin-2-like
LOC132917848	0.17068	0.15799	0.17119	0.12178	0.19892	0.07714	0.0390404	0.189198	0.134156	0.174287	1	0.0465009	0.0693533	1	0.47244	0.446207	0.0813526	0.0259879	0.136226	1.52746	0.0674638	0.198987	1.43006	0.161677	0.335833	1.27348	0.856651	0.104699	0.0386498	0.0252916	0.133418	0.675833	LOC132917848 - diuretic hormone receptor-like
LOC132917853	0.04516	0.04829	0.04516	0.04854	0.04799	-0.00055	0.946981	0.986753	0.02174	0.0340051	2.32524	0.0261488	0.0400283	2.2325	0.390882	0.599161	0.00995768	0.798026	0.904549	0.951771	0.0180734	0.0347568	1.38944	0.0138905	0.0278835	1.41974	0.603684	0.372985	0.0233311	0.598816	0.770806	1.06559	fw - CUB and Sushi multiple domains furrowed
LOC132917854	0.00327	0.00297	0.00327	0.0001	0.00612	0.00602	0.23681	0.494786	0.00359246	0.00856406	3.80384	5.96336e-20	5.5271e-17	36550.3	0	1	0	0.291404	0.51203	7.86405	5.0829e-05	8.4144e-05	1.35021	0.00798272	0.0102118	1.158	0.715191	0.284809	0	0.528027	0.718345	0.488566	LOC132917854 - myosin regulatory light chain sqh
LOC132917831	0.08306	0.07387	0.08306	0.07382	0.07392	0.0001	0.991115	1	0.089735	0.183555	133.148	0.0875779	0.180441	139.887	0.949025	0.0507016	0.000272968	0.867819	0.945566	1.01009	0.0923619	0.0930524	136.172	0.0942666	0.0949652	130.557	0.984409	0.0153172	0.000273945	0.865323	0.942846	0.991431	Ask1 - apoptotic signal-regulating kinase 1
LOC132917855	0.01941	0.02381	0.02104	0.03735	0.00584	-0.03151	0.00345689	0.0458285	0.00161261	0.00161898	24.5214	0.0203597	0.0204084	6.94324	0.941865	0.0555632	0.002572	0.0101812	0.0792863	0.605639	0.0201079	0.0212069	6.97481	0.0015924	0.00173845	24.6085	0.723462	0.273989	0.00254942	0.0101813	0.0789542	1.64912	LOC132917855 - mitochondrial import receptor subunit TOM20 homolog
LOC132917856	0.11274	0.06162	0.11224	0.02886	0.10371	0.07485	0.00515615	0.0586464	0	0.119435	4.75815	0	0.999752	1.00018	0.96473	0.00588235	0.0293875	0.00509588	0.0546222	0.000116546	0	0.289427	1.00233	0	0.999989	1	0.888195	0.111805	0	0.0239613	0.129313	9.14765e-06	LOC132917856 - uncharacterized LOC132917856
LOC132917857	0.01015	0.00654	0.01015	0.00423	0.009	0.00477	0.528816	0.749265	0.00588913	0.0165442	1.00156	0.00260801	0.00863106	1.00181	0.635168	0.364832	0	0.555489	0.740232	1.15863	0.00435628	0.00600494	1	0.00903551	0.01193	1	0.738505	0.261495	0	0.55559	0.740185	0.865797	MED19 - mediator complex subunit 19
LOC132917860	0.07236	0.06864	0.07235	0.0724	0.06404	-0.00836	0.675252	0.842707	0.0455519	0.0671567	1	0.0510042	0.0741341	1	0.403254	0.569275	0.0274704	0.824624	0.920382	0.9634	0.055281	0.0646146	1	0.0504514	0.0592608	1	0.160932	0.810791	0.0282772	0.836265	0.92748	1.03157	LOC132917860 - spermidine synthase-like
LOC132917861	0.23553	0.21703	0.23531	0.2335	0.2031	-0.0304	0.516478	0.741185	0.233137	1	1521.64	0.252153	1	1025.53	0.995309	0.00443234	0.000258271	0.730313	0.862069	0.946151	0.253272	1	1034.51	0.235096	1	1507.36	0.997438	0.00230415	0.000258194	0.724682	0.857381	1.05423	LOC132917861 - uncharacterized LOC132917861
LOC132917862	0.29668	0.26977	0.29666	0.26602	0.27475	0.00873	0.841704	0.932731	0.224003	0.239136	4.71755	0.233357	0.248677	4.52163	0.206388	0.783408	0.0102038	0.842829	0.931427	0.972656	0.217815	0.250759	4.45163	0.210348	0.242945	4.60639	0.174804	0.814685	0.0105108	0.849425	0.934608	1.02289	LOC132917862 - thiamine transporter 2-like
LOC132917864	0.18384	0.18683	0.18375	0.23658	0.13558	-0.101	0.000335977	0.0108164	0	0.431876	1.00154	0	0.77634	1.00046	0.622308	0.377692	0	0.000201698	0.00795169	0.301524	0	0.7134	1.00155	0	0.400133	1.00422	0.593333	0.406667	0	0.000203502	0.00788908	2.71224	LOC132917864 - uncharacterized LOC132917864
LOC132917850	0.07066	0.07851	0.07074	0.08238	0.07522	-0.00716	0.677271	0.843562	0.015764	0.0451324	2.64822	0.0332729	0.0788287	2.22239	0.0458843	0.936643	0.0174728	0.179427	0.394096	0.819997	0.0653722	0.0684076	1.12275	7.32795e-11	1.08051e-10	2.69278	0.422162	0.539744	0.0380937	0.0467392	0.187834	8.55559	Srrm1 - Serine-arginine repetitive matrix 1
LOC132917865	0.09228	0.10589	0.09248	0.13607	0.07621	-0.05986	0.00330947	0.0446899	0	0.450932	1.00233	0	0.836845	1.00052	0.81926	0.18074	0	0.00231199	0.032992	0.22364	0	0.764595	1.00154	0	0.418048	1.00501	0.804922	0.195078	0	0.0024724	0.0344876	3.24937	LOC132917865 - alkaline phosphatase-like
LOC132917866	0.24833	0.3187	0.24844	0.27905	0.36913	0.09008	0.266446	0.52477	0.236968	0.251305	1.08076	5.23002e-06	8.58965e-06	1.92706	0.348435	0.503507	0.148057	0.0438738	0.182314	8.4462	4.637e-05	0.976867	1.88997	0.242765	0.996685	1.09451	0.850164	0	0.149836	0.0447496	0.183993	0.141866	LOC132917866 - uncharacterized LOC132917866
LOC132917868	0.19149	0.196	0.19142	0.21437	0.18045	-0.03392	0.266783	0.524992	0.209382	0.856805	43.5102	0.246623	0.870781	29.3116	0.940588	0.0578591	0.00155255	0.319564	0.540194	0.895306	0.263398	0.312732	26.0228	0.224963	0.272576	38.2552	0.637528	0.360653	0.00181866	0.288465	0.512289	1.11823	mldr - mitochondrial ribonuclease P catalytic subunit
LOC132917869	0.58512	0.56506	0.58509	0.56852	0.56162	-0.0069	0.956773	0.990206	0.637685	0.641275	1.00271	0.66432	0.667719	1.00246	0.995033	0.00496693	0	0.861083	0.942309	0.909049	0.661136	0.681864	1.00253	0.63846	0.660193	1.00274	0.992666	0.00733388	0	0.862717	0.941993	1.08434	LOC132917869 - pescadillo homolog
LOC132917870	0.00143	0.0058	0.00143	0.00476	0.00692	0.00216	0.62633	0.812178	0.00609887	0.00745649	2.23923	0.00409609	0.00508708	2.38466	0.0524372	0.947563	0	0.620174	0.785582	1.07806	0.00189317	0.00625565	1	0.0037314	0.0108337	1	0.829364	0.168035	0.00260054	0.626652	0.79013	0.891772	shaker - potassium voltage-gated channel protein Shaker
LOC132917871	0.20399	0.18962	0.20383	0.20429	0.17425	-0.03004	0.35774	0.614326	0.0203878	0.388034	1.5987	0.0572767	0.498842	1.41156	0.716916	0.179288	0.103796	0.436217	0.645139	0.734651	0.235367	0.23748	9.60372	0.207573	0.209598	11.6891	0.972116	0.0230109	0.00487293	0.467994	0.672985	1.08687	LOC132917871 - uncharacterized LOC132917871
LOC132917872	0.25182	0.25003	0.25179	0.29295	0.22359	-0.06936	0.105242	0.326609	0.27173	0.293083	5.08123	0.383337	0.405283	3.30768	0.976636	0.0197411	0.00362298	0.0650693	0.226489	0.735901	0.381627	0.398123	3.25637	0.271867	0.287875	4.93445	0.973184	0.0230462	0.00376963	0.0651641	0.225996	1.35205	LOC132917872 - DNA repair protein RAD50-like
LOC132917873	0.15934	0.20242	0.15933	0.20829	0.19686	-0.01143	0.756868	0.88868	0.0909298	0.904909	81.9934	0.111479	0.912626	56.3837	0.789036	0.210339	0.000625712	0.623268	0.787785	0.915024	0.170867	1	40.6379	0.150235	1	53.2248	0.874373	0.124669	0.00095873	0.656063	0.810841	1.07283	mtTFB2 - mitochondrial transcription factor B2
LOC132917874	0.05607	0.07941	0.05605	0.09126	0.06766	-0.0236	0.515962	0.741185	0	0.0658588	846.915	0	0.122131	183.284	0.0244513	0.974854	0.000694273	0.271033	0.492506	0.772968	0.111841	0.115539	1e+10	0.0702678	0.0730943	1.32296e+12	0.0265028	0.97312	0.000377239	0.340321	0.561717	1.21215	ND-B22 - NADH dehydrogenase (ubiquinone) B22 subunit
LOC132917875	0.16491	0.24036	0.16491	0.24654	0.23469	-0.01185	0.794799	0.909218	0	0.597237	1.00233	0	0.641237	1.00201	0.579288	0.420712	0	0.724781	0.859027	0.862089	4.6466e-05	0.134213	1	6.72617e-05	0.144587	1	0.146062	0.686997	0.166942	0.876931	0.948888	0.962927	LOC132917875 - ester hydrolase C11orf54 homolog
LOC132917878	0.0672	0.10876	0.06726	0.12585	0.09175	-0.0341	0.151127	0.394414	0.0194774	1	6372.06	0.056603	1	594.056	0.917224	0.0821295	0.000646758	0.15225	0.360809	0.729133	0.0625647	1	726.558	0.0238212	1	7213.66	0.922926	0.076399	0.000674724	0.158236	0.368149	1.34841	Orco - odorant receptor co-receptor
LOC132917879	0.11347	0.0818	0.11322	0.0994	0.06175	-0.03765	0.0503947	0.218895	0.0353066	0.6762	29.8189	0.0830471	0.747383	12.5114	0.904852	0.0937076	0.00143994	0.0724525	0.240399	0.744193	0	0.858484	29.4961	0	0.500708	4.60198e+06	0.806894	0.192648	0.000457188	0.0352585	0.158706	4.53334	Ogg1 - 8-oxoguanine DNA glycosylase
LOC132917880	0.00467	0.00209	0.00467	0.00372	0.0001	-0.00362	0.293685	0.552093	3.08309e-06	0.000128471	1.28234	0.00173093	0.0112206	1.13272	0.592173	0.407827	0	0.284103	0.505121	0.501127	0.000895368	0.0104251	1.15861	1.059e-23	1.15013e-15	3.03358	0.505425	0.494575	0	0.280786	0.504818	7.53777	Trs20 - trafficking protein particle complex subunit 2
LOC132917877	0.2862	0.29846	0.28617	0.29114	0.30766	0.01652	0.655498	0.830667	0.0542804	1	1e+10	0.0382477	1	1.59053e+11	0.737564	0.261847	0.000589348	0.693589	0.837528	1.12015	0.0451343	1	1e+10	0.0612745	1	1.03088e+09	0.743667	0.255728	0.00060531	0.633178	0.794692	0.901321	LOC132917877 - uncharacterized LOC132917877
LOC132917883	0.30247	0.16529	0.30181	0.1825	0.15397	-0.02853	0.621773	0.809732	0.150308	0.170222	323.856	0.222902	0.245987	97.3572	0.861571	0.136007	0.00242232	0.205148	0.424816	0.792067	0.229323	0.236071	92.1346	0.151055	0.156784	332.147	0.968756	0.0288005	0.002444	0.210729	0.431664	1.2835	LOC132917883 - fatty acid-binding protein, muscle-like
LOC132917884	0.0597	0.07836	0.05969	0.08633	0.07002	-0.01631	0.0931623	0.308244	0.0881263	1	311.513	0.108109	1	192.168	0.978202	0.0215274	0.000270703	0.196487	0.413695	0.915862	0.109706	1	200.446	0.0890514	1	330.578	0.979663	0.0200674	0.000269943	0.195966	0.414296	1.09439	LOC132917884 - neurabin-1-like
LOC132917885	0.02942	0.04424	0.02942	0.04714	0.04041	-0.00673	0.55302	0.766126	0.0609425	0.0684968	1.22849	0.0720619	0.0804296	1.21344	0.963784	0.0362157	0	0.525106	0.716369	0.940098	0.072318	0.118272	3.19626	0.0614365	0.103592	3.43535	1	0	0	0.524198	0.715634	1.06208	Syn1 - Syntrophin-like 1
LOC132917886	0.08918	0.06834	0.08914	0.06955	0.06705	-0.0025	0.855773	0.939833	0.00732151	0.0594491	1.07271	0.00867781	0.0655415	1.07011	0.156611	0.787753	0.0556353	0.821331	0.918959	0.965435	0.0269477	0.392761	1	0.0231084	0.377456	1	0.858219	0.0862781	0.0555025	0.816078	0.914243	1.04253	LOC132917886 - zinc finger Y-chromosomal protein 1-like
LOC132917888	0.04423	0.0552	0.04421	0.06156	0.04893	-0.01263	0.365099	0.621051	0.0719965	0.0792552	2.57729	0.0910968	0.0994235	2.36806	0.484039	0.515961	0	0.361636	0.580715	0.910569	0.095315	0.0956632	1.37195	0.075673	0.0759767	1.41521	0.897516	0.102484	0	0.360932	0.58119	1.09817	Rrp5 - Ribosomal RNA Processing 5
LOC132917889	0.0001	0.00863	0.0001	0.01132	0.00476	-0.00656	0.425722	0.67604	0	0.0064466	767.968	0	0.0120753	336.004	0.0342715	0.965359	0.000369086	0.785143	0.896713	0.875579	0.00237737	0.133606	212.183	0.000843117	0.0945881	532.018	0.93483	0.0648134	0.000356559	0.723839	0.857037	1.17158	LOC132917889 - peptidyl-prolyl cis-trans isomerase H
LOC132917887	0.05371	0.05477	0.05369	0.05872	0.05065	-0.00807	0.0522737	0.22269	0	0.0637848	1231.58	0	0.0754453	797.879	0.00576167	0.994052	0.000186285	0.0277688	0.140151	0.938998	0.041169	0.0511287	1.28571	0.0297064	0.0377197	1.3192	0.123368	0.852488	0.0241433	0.0215677	0.121986	1.10229	LOC132917887 - uncharacterized LOC132917887
LOC132917891	0.07568	0.07299	0.07631	0.0869	0.05721	-0.02969	0.230406	0.488428	0.070752	0.0774676	1.00156	0.110663	0.119325	1.0013	1	0	0	0.194356	0.410788	0.831115	0.107057	0.128272	1.00156	0.0680478	0.0845777	1.00188	0.835144	0.164856	0	0.196149	0.414484	1.20281	NC2beta - negative cofactor 2beta
LOC132917892	0.23677	0.26697	0.23669	0.27299	0.26009	-0.0129	0.806417	0.914542	0.312436	0.332103	581.254	0.326984	0.346738	453.127	0.486795	0.512627	0.00057766	0.871216	0.94763	0.960879	0.333923	0.341977	429.567	0.324706	0.33274	501.447	0.924426	0.0749967	0.000577236	0.874857	0.948017	1.02552	LOC132917892 - uncharacterized LOC132917892
LOC132917893	0.2609	0.28357	0.26091	0.28018	0.2869	0.00672	0.91864	0.972612	0.197915	0.199746	2.87893	0.154673	0.156324	3.38156	0.807243	0.116922	0.0758359	0.595339	0.767657	1.15218	0.128889	0.158122	3.15125	0.170463	0.203373	2.69441	0.471962	0.442672	0.0853665	0.605924	0.776196	0.863547	LOC132917893 - uncharacterized LOC132917893
LOC132917894	0.01475	0.02685	0.01475	0.02746	0.02618	-0.00128	0.910753	0.967868	0.0110204	0.0413335	1	0.0115608	0.0427559	1	0.196909	0.795724	0.00736672	0.958194	0.99476	0.989381	0.0425714	0.0464109	1.16793	0.0425018	0.0463371	1.16802	1	0	0	0.994656	1	1.00052	Dnali1 - Putative inner dynein arm light chain, axonemal Dnali1
LOC132917895	0.0042	0.0001	0.0042	0.0001	0.0001	0	1	1	0	0	1.28883	0	0	1.26456	0.295088	0.704912	0	1	1	0.925055	0	0.00100849	1.15297	0	0.00169134	1.14073	1	0	0	1	1	0.925055	Taf13 - TATA-box binding protein associated factor 13
LOC132917897	0.10166	0.12341	0.10165	0.1225	0.12435	0.00185	0.95426	0.989423	0.156032	1	1.88087	0.139965	1	1.95168	0.97534	0.00304422	0.0216163	0.80466	0.908452	1.0585	0.094005	0.304664	1.3853	0.106889	0.324984	1.36099	0.800284	0.157262	0.0424536	0.82892	0.922629	0.945676	Coq4 - Coenzyme Q4
LOC132917899	0.16831	0.12604	0.16826	0.14233	0.11239	-0.02994	0.310117	0.566307	0.132038	0.162648	250.706	0.177949	0.212569	111.062	0.869396	0.129697	0.000906527	0.186522	0.402364	0.852615	0.168535	0.181465	113.961	0.125831	0.137139	247.899	0.000797324	0.9983	0.000902486	0.186447	0.402858	1.1641	LOC132917899 - protein FAM8A1-like
LOC132917900	0.05051	0.04778	0.05041	0.06497	0.03042	-0.03455	0.00639589	0.0660977	0.0496591	0.0677481	92.9744	0.104539	0.132049	30.2259	0.680447	0.319097	0.000455969	0.0104934	0.0808201	0.752086	0.111962	0.133726	30.1986	0.0545328	0.0690477	92.5147	0.938126	0.0614203	0.000453732	0.011474	0.0844577	1.32853	LOC132917900 - splicing factor C9orf78
LOC132917901	0.13046	0.15083	0.13097	0.2677	0.10549	-0.16221	0.000287773	0.0098028	0.0796356	0.0927557	1.47692	0.331326	0.354137	1.18559	0.670051	0.288618	0.0413312	6.22046e-05	0.00373388	0.43657	0.275146	0.352675	1.64264	0.0644214	0.109179	2.87107	0	0.988106	0.0118944	6.27664e-05	0.00369607	2.12507	LOC132917901 - uncharacterized LOC132917901
LOC132917902	0.06061	0.05979	0.06062	0.08074	0.04042	-0.04032	0.0153823	0.109254	0.0412461	0.0512601	1	0.114754	0.133006	1	0.642712	0.320928	0.03636	0.017177	0.106472	0.679055	0	0.527163	1.00231	0	0.251426	1.00499	0.699125	0.300875	0	0.0119459	0.086754	2.15637	LOC132917902 - coiled-coil domain-containing protein 137
LOC132917903	0.38433	0.27703	0.38456	0.26973	0.28388	0.01415	0.793545	0.908807	0.0229135	0.0443688	2.16689	0.0660094	0.106213	1.74475	0.166131	0.67197	0.161899	0.499368	0.698463	0.719793	0	0.269597	2.42303	0	0.198096	2.98347	0.331293	0.578784	0.0899233	0.531749	0.721614	1.2351	LOC132917903 - uncharacterized LOC132917903
LOC132917906	0.44605	0.40514	0.44023	0.58791	0.26643	-0.32148	0.016094	0.112445	0.0581717	0.0589763	1.09696	1.09613e-12	1.25204e-12	2.44982	0.429467	0.249423	0.321109	0.0102875	0.0798466	9.68206	0	0.898373	2.65298	0	0.999998	1.00002	0.630227	0.105301	0.264473	0.00933843	0.0747717	1.67889e-05	LOC132917906 - uncharacterized LOC132917906
LOC132917908	0.28201	0.21731	0.28173	0.2383	0.1961	-0.0422	0.189694	0.44167	0.0946915	0.130709	4.18698	0.131356	0.173382	3.43203	0.629511	0.325172	0.0453177	0.257743	0.479801	0.861151	0.131474	0.162131	3.40141	0.0943862	0.12045	4.15434	0.53487	0.419177	0.0459534	0.254823	0.477517	1.16334	LOC132917908 - lysosomal aspartic protease-like
LOC132917909	0.05128	0.04274	0.05126	0.05454	0.02723	-0.02731	0.0274568	0.155578	0.0350919	0.0889648	2.69089	0.0719168	0.149383	2.17676	0.985806	0.0141936	0	0.0244721	0.131994	0.785795	0.072613	0.100198	1.31002	0.0357385	0.0537999	1.40921	0.987512	0.012488	0	0.0244014	0.130627	1.27031	shams - glucoside xylosyltransferase 1 shams
LOC132917910	0.05822	0.11433	0.05822	0.11398	0.11465	0.00067	0.984244	1	0.136723	0.477983	2.74729	0.138421	0.480177	2.73012	1	0	0	0.971963	1	0.993797	0.124775	0.139272	1.00157	0.123656	0.138088	1.00157	0.0658277	0.934172	0	0.970493	0.99718	1.00433	LOC132917910 - uncharacterized LOC132917910
LOC132917911	0.16652	0.16665	0.16651	0.16731	0.16601	-0.0013	0.95747	0.990496	0	0.742733	148.468	0	0.871016	10.1933	0.778259	0.220651	0.00109011	0.05385	0.205252	0.464312	0	0.881464	10.0918	0	0.759746	153.606	0.782078	0.216819	0.00110343	0.0591931	0.214376	2.17776	LOC132917911 - facilitated trehalose transporter Tret1-2 homolog
LOC132917912	0.16447	0.22279	0.16447	0.20875	0.23403	0.02528	0.795479	0.909566	0.0515541	0.176471	1.02135	0.106267	0.269429	1.0161	0.265043	0.527665	0.207292	0.620857	0.786125	0.756055	0.180067	0.217282	1	0.101927	0.130906	1	0.430549	0.338004	0.231447	0.618093	0.7838	1.33193	LOC132917912 - arylalkylamine N-acetyltransferase 1-like
LOC132917913	0.06066	0.07562	0.06085	0.09141	0.05987	-0.03154	0.178343	0.426338	0.0470527	0.115294	1	0.0803633	0.168312	1	0.712815	0.287185	0	0.147726	0.355062	0.824868	0.0854119	0.332919	1.00156	0.0498097	0.2616	1.00191	0.918604	0.0813959	0	0.147273	0.356473	1.21919	LOC132917913 - uncharacterized LOC132917913
LOC132917914	0.13373	0.0568	0.13402	0.04524	0.06752	0.02228	0.494414	0.725671	0.0402592	0.106786	1.00233	0.0254921	0.0776818	1.00266	0.598325	0.401675	0	0.521358	0.714496	1.14225	0.0332592	0.060845	1.00233	0.0499699	0.0850444	1.00205	0.520115	0.479885	0	0.522715	0.714666	0.880388	LOC132917914 - lipopolysaccharide-induced tumor necrosis factor-alpha factor homolog
LOC132917916	0.02522	0.01898	0.02532	0.02106	0.01712	-0.00394	0.625534	0.811371	0	0.0106871	3.1606	0	0.0329158	2.37631	0.471743	0.52307	0.00518717	0.305392	0.525498	0.752151	0.00110163	0.0319916	1.22957	2.65918e-14	1.3773e-07	2.58178	0.491457	0.499447	0.00909597	0.253988	0.476591	4.58939	GPHR - golgi pH regulator
LOC132917917	0.19765	0.19784	0.19764	0.19921	0.19644	-0.00277	0.942271	0.984167	5.8506e-06	0.119791	1.0336	5.55093e-06	0.118687	1.03375	0.130598	0.681204	0.188198	1	1	1.00436	5.48411e-05	0.105646	1.07726	5.70634e-05	0.106612	1.07693	5.29304e-07	0.825023	0.174976	1	1	0.995951	LOC132917917 - distal membrane-arm assembly complex protein 2
LOC132917920	0.06921	0.04107	0.06927	0.03808	0.04472	0.00664	0.610856	0.802514	0.0367908	0.060085	1.01034	0.0225586	0.0396177	1.01188	0.488722	0.466377	0.0449005	0.497589	0.696804	1.14811	0.0659435	0.0795859	26.1473	0.0837956	0.0994693	19.6124	0.992505	0.00682052	0.000674585	0.472374	0.676357	0.911885	mRpL47 - mitochondrial ribosomal protein L47
LOC132917923	0.17912	0.1902	0.17904	0.20786	0.16987	-0.03799	0.363424	0.619932	0.208898	0.242995	24.9208	0.246638	0.282331	17.7194	0.964893	0.0338636	0.00124361	0.451263	0.657369	0.893944	0.111935	0.135454	1	0.0553099	0.0711695	1	0.476178	0.353053	0.170769	0.318571	0.541269	1.32193	LOC132917923 - uncharacterized LOC132917923
LOC132917924	0.28061	0.29411	0.28049	0.30952	0.27866	-0.03086	0.444225	0.68867	0.116134	0.134536	1.6993	0.182174	0.204648	1.52096	0.343051	0.524097	0.132852	0.304163	0.524742	0.790891	0.186024	1	9997.72	0.134416	1	59248	0.778879	0.220818	0.000302233	0.370144	0.589997	1.1932	LOC132917924 - FMR1-interacting protein NUFIP1-like
LOC132917922	0.05132	0.07008	0.05118	0.09505	0.05025	-0.0448	0.00266942	0.0387462	0.0194156	0.0917259	2.18556	0.0853685	0.225054	1.62925	0.851006	0.127952	0.0210418	0.000877015	0.0189762	0.624297	0.0748589	0.0937582	1.00913	9.31512e-38	1.53146e-34	1.34858	0.48443	0.460316	0.0552532	0.000813083	0.0176903	32.8942	Cog8 - conserved oligomeric Golgi complex subunit 8
LOC132917925	0.105	0.10765	0.10499	0.11195	0.10245	-0.0095	0.597002	0.793201	0.0430041	0.147013	1	0.0542358	0.16934	1	0.603692	0.329202	0.0671063	0.595077	0.767657	0.926252	0.0889016	0.130534	1	0.0761904	0.114644	1	0.814192	0.119084	0.066724	0.60359	0.775021	1.06375	LOC132917925 - zinc finger protein 28-like
LOC132917926	0.01349	0.00722	0.01349	0.006	0.00835	0.00235	0.719517	0.870305	0.00875058	0.0461871	1	0.00598024	0.0360778	1	0.935595	0.0644053	0	0.703931	0.843448	1.08033	0.00553543	0.0145049	1	0.0081798	0.0199373	1	0.73898	0.26102	0	0.704735	0.843759	0.924855	Tsp26A - Tetraspanin 26A
LOC132917927	0.09172	0.13072	0.09259	0.11243	0.14805	0.03562	0.16864	0.416263	0.0536424	0.0958922	4.09564	0.0624105	0.108262	3.80744	0.222141	0.734797	0.0430623	0.817771	0.916581	0.948248	0.0868571	0.158668	3.71206	0.0752906	0.142472	4.00801	0.827312	0.128325	0.044363	0.82169	0.917767	1.05849	LOC132917927 - chromobox protein homolog 1-like
LOC132917928	0.11348	0.10473	0.11348	0.1059	0.10365	-0.00225	0.902143	0.963556	0.0579986	0.315123	1.2545	0.070082	0.340262	1.23574	0.793137	0.154323	0.0525406	0.666373	0.817826	0.933536	0.0811301	0.0919623	1	0.0688157	0.0786471	1	0.646962	0.256603	0.0964354	0.666679	0.818685	1.06554	GatB - glutamyl-tRNA(Gln) amidotransferase subunit B, mitochondrial
LOC132917929	0.10916	0.112	0.109	0.13745	0.08809	-0.04936	0.0104536	0.0868115	0.0604578	0.0918865	1.21545	0.113165	0.156636	1.1636	0.566078	0.409841	0.024081	0.00988333	0.0782592	0.776572	0.0865076	0.152972	1	0.0394331	0.0837304	1	0.503127	0.453062	0.0438106	0.00973468	0.0770821	1.32099	LOC132917929 - protein scarlet-like
LOC132917932	0.11697	0.1281	0.11689	0.14288	0.11523	-0.02765	0.364411	0.62074	0	0.000593135	3.00516	0	0.17743	1.29185	0.264469	0.679059	0.0564718	0.0447947	0.184493	0.232727	0.122185	0.13203	1.28075	8.77835e-05	0.000123868	3.00248	0.529039	0.414026	0.0569342	0.042334	0.177801	4.44322	Asciz - ASCIZ zinc finger protein
LOC132917933	0.03648	0.03671	0.03644	0.04611	0.02716	-0.01895	0.179147	0.42738	0.00200725	0.00398547	1.84572	0.0343953	0.0499018	1.39447	0.557601	0.41633	0.0260691	0.150315	0.358231	0.54256	0	0.0924983	1.20216	0	0.00227207	1.60126	0.537564	0.432148	0.0302885	0.149613	0.358029	2.55698	Gas41 - YEATS domain-containing protein 4 Gas41
LOC132917930	0.21329	0.22403	0.21332	0.23212	0.21315	-0.01897	0.57396	0.777537	0	0.247487	5.34022	0	0.233204	5.73498	0.37852	0.591862	0.0296179	0.776302	0.892314	1.04257	0.112451	0.168698	6.29775	0.116072	0.173108	6.13193	0.319421	0.654993	0.0255857	0.884621	0.952819	0.985499	LOC132917930 - neural cell adhesion molecule 1-like
LOC132917934	0.13614	0.13489	0.13459	0.11997	0.15662	0.03665	0.320947	0.576808	0.158093	0.158903	19.8616	0.119994	0.120702	31.0491	0.00790897	0.990605	0.00148554	0.318427	0.53899	1.14949	0.119191	0.124216	30.6821	0.157538	0.163292	19.5838	0.776515	0.221985	0.00150038	0.318227	0.540881	0.868861	jeb - low-density lipoprotein receptor domain-containing jelly belly protein
LOC132917936	0.08835	0.07895	0.08839	0.0991	0.06119	-0.03791	0.334205	0.591937	0	0	3.38216	0	0	6.90252	0.112077	0.858894	0.0290292	0.249864	0.471788	1.58545	0	0	6.84237	0	0	3.29362	0.237884	0.732768	0.0293475	0.249812	0.471699	0.619815	Spase12 - Signal peptidase complex subunit Spase12
LOC132917937	0.05313	0.08414	0.05312	0.08333	0.08491	0.00158	0.952569	0.988396	0.0951148	0.123125	30.0592	0.102125	0.131172	27.1208	0.950646	0.0490072	0.000346567	0.828715	0.922513	0.969772	0.100176	0.103705	27.2399	0.0931349	0.0965216	30.2461	0.0359258	0.963727	0.000347306	0.826356	0.92154	1.03168	LOC132917937 - uncharacterized LOC132917937
LOC132917938	0.04008	0.04935	0.04009	0.04766	0.05136	0.0037	0.844223	0.933855	0.0762118	0.141786	28.7474	0.0587066	0.116313	40.4077	0.940979	0.0584811	0.000539575	0.542479	0.73018	1.10138	0	0.0624039	37.545	0	0.0808275	26.7746	0.00991877	0.989518	0.000562841	0.542837	0.731117	0.906749	mRpL13 - mitochondrial ribosomal protein L13
LOC132917939	0.04788	0.04471	0.04795	0.0364	0.05333	0.01693	0.392932	0.64534	0.0455651	0.0638889	1.26653	0.0306301	0.0448557	1.3056	0.019948	0.980052	0	0.427279	0.636982	1.12859	0.029684	0.0476054	1.00135	0.0446356	0.0677679	1.0012	0.175753	0.824247	0	0.42743	0.638948	0.884018	LOC132917939 - basic phospholipase A2 pseudexin A chain
LOC132917942	0.10955	0.12627	0.10957	0.14282	0.11244	-0.03038	0.146555	0.388247	0.0255312	0.0935259	1.43723	0.0532874	0.150442	1.33636	0.419927	0.517819	0.062254	0.137582	0.34126	0.799393	0.0543436	0.124911	1.09256	0.0219369	0.0653449	1.1231	0.528999	0.371199	0.0998027	0.136611	0.340586	1.31148	LOC132917942 - ankyrin-1-like
LOC132917943	0.04954	0.03993	0.0495	0.04305	0.03509	-0.00796	0.67612	0.843018	0.0242446	0.0392419	1.00162	0.031914	0.0498497	1.0015	0	1	0	0.628159	0.791601	0.926106	0.0457957	0.0563359	1.00157	0.0359651	0.0449667	1.00169	0.624559	0.375441	0	0.6274	0.790324	1.07836	LOC132917943 - neuroglobin-1-like
LOC132917944	0.0001	0.0001	0.0001	0.0001	0.0001	0	1	1	0	0	1.33412	0	0	1.30561	0.482145	0.517855	0	1	1	0.925055	0	0	1.31613	0	0	1.28931	0.583567	0.416433	0	1	1	0.925055	LOC132917944 - small ribosomal subunit protein eS28
LOC132917945	0.07442	0.1117	0.07408	0.14875	0.07244	-0.07631	0.0143554	0.104919	0	0.40114	1.00157	0	0.830532	1.00032	0.714629	0.285371	0	0.0412349	0.175744	0.203284	1.76896e-05	0.851277	1.8223	8.19345e-27	0.413181	26.953	0.721315	0.278685	0	0.0415283	0.175787	5.48926	LOC132917945 - PSME3-interacting protein
LOC132917947	0.24055	0.20252	0.24049	0.22424	0.17946	-0.04478	0.226813	0.484006	0	0.224986	3.58798	0	0.286519	2.91691	0.00830408	0.98148	0.0102155	0.25348	0.47528	0.837926	0.119783	0.503421	2.05513	0.0700108	0.423154	2.46609	0.535099	0.455006	0.00989515	0.24666	0.468531	1.25307	LOC132917947 - arrestin domain-containing protein 3-like
LOC132917948	0.0001	0.0001	0.0001	0.0001	0.0001	0	1	1	0	0.00137024	1.19967	0	0.00224584	1.18341	1	0	0	1	1	0.925055	0	0	1.17279	0	0	1.15887	0.00186659	0.998133	0	1	1	0.925055	or - AP-3 complex subunit sigma-2 or
LOC132917946	0.20797	0.18709	0.20801	0.18318	0.19164	0.00846	0.801152	0.911484	0.0244479	0.0995667	1.11001	0.0111755	0.0612042	1.13471	0.300532	0.510526	0.188942	0.618353	0.784232	1.21094	0.0912249	0.166508	1.75061	0.119034	0.203213	1.645	0.611624	0.307098	0.0812785	0.585869	0.761559	0.888877	LOC132917946 - GDP-fucose protein O-fucosyltransferase 2
LOC132917949	0.17902	0.15046	0.17901	0.14581	0.15614	0.01033	0.720481	0.870881	0.138161	0.152074	4.12741	0.125299	0.138572	4.42664	0.771733	0.223469	0.00479827	0.655897	0.810527	1.04937	0.12724	0.155501	4.37067	0.140573	0.170138	4.06993	0.970142	0.0249686	0.00488971	0.655814	0.810641	0.951665	LOC132917949 - regucalcin-like
LOC132917950	0.09747	0.10178	0.09745	0.10499	0.09849	-0.0065	0.704176	0.860948	0.012499	0.0812708	1.20038	0.0158175	0.0930053	1.18866	0.0621443	0.869308	0.0685473	0.692177	0.836257	0.946266	0.0600563	0.074747	1	0.0499158	0.0630264	1	0.199115	0.701525	0.0993606	0.676884	0.825715	1.06576	mtDNA-helicase - mitochondrial DNA helicase
LOC132917953	0.11072	0.14543	0.11058	0.17596	0.12067	-0.05529	0.0349833	0.178348	0.0679347	0.736678	1574.97	0.118931	0.785084	339.996	0.899114	0.0991798	0.00170625	0.0590878	0.215168	0.79176	0.138315	0.987317	347.647	0.0858081	0.98428	1426.97	0.944139	0.0541573	0.00170411	0.0656816	0.226754	1.24134	LOC132917953 - S-adenosylmethionine-dependent nucleotide dehydratase RSAD2-like
LOC132917956	0.21368	0.18289	0.21493	0.22216	0.14226	-0.0799	0.0121512	0.0946547	0.0554393	0.0848497	1.95357	0.160622	0.210214	1.52711	0.293762	0.655166	0.0510724	0.0040348	0.0468661	0.632229	0.22653	0.457794	4.12932	0.123824	0.333148	7.35202	0.947454	0.0464803	0.0060659	0.00482907	0.0523655	1.40678	LOC132917956 - metalloendopeptidase OMA1, mitochondrial-like
LOC132917958	0.2313	0.19742	0.23125	0.18593	0.20776	0.02183	0.522245	0.744649	0	0.241917	1.00162	0	0.217666	1.00174	0.339423	0.454181	0.206396	0.834146	0.925348	1.07443	0	0.576326	1	0	0.636953	1	0.554841	0.341726	0.103433	0.697433	0.839389	0.818498	LOC132917958 - uncharacterized LOC132917958
LOC132917960	0.71563	0.87998	0.71687	0.81148	0.94659	0.13511	0.394939	0.646711	0.187869	0.459162	9.16855	0.202378	0.475341	8.30781	0.22667	0.669795	0.103535	0.632265	0.794624	0.955509	0.40093	0.449294	8.16717	0.381034	0.429715	9.18044	0.875084	0.0199871	0.104929	0.614583	0.781586	1.05569	LOC132917960 - uncharacterized LOC132917960
LOC132917961	0.2245	0.20604	0.22456	0.22108	0.1923	-0.02878	0.335584	0.593728	0.0568357	0.137558	2.56003	0.0946394	0.195739	2.16597	0.122926	0.813092	0.0639822	0.237702	0.460457	0.822182	0.0671529	0.0911303	1.12282	0.00330958	0.00631187	1.27758	0.163167	0.624459	0.212374	0.229688	0.452903	2.11455	LOC132917961 - serendipity locus protein alpha
LOC132917962	0.27263	0.22804	0.27262	0.23135	0.22366	-0.00769	0.839542	0.931445	0	0.788868	79.7279	0	0.904942	6.32284	0.662847	0.335749	0.00140441	0.123703	0.320148	0.421176	0	0.286297	23.624	0	0.242066	36.1099	0.0139843	0.983547	0.00246837	0.245296	0.467001	1.13418	Skp2 - S-phase kinase-associated protein 2
LOC132917959	0.14781	0.11726	0.14763	0.13017	0.10179	-0.02838	0.168963	0.416433	0.0369914	1	1101.05	0.0637037	1	347.003	0.917849	0.081976	0.000175357	0.357046	0.576829	0.835139	0.0575136	1	263.523	0.030002	1	938.571	0.91142	0.0884044	0.000175558	0.287589	0.51171	1.22788	LOC132917959 - regulator of G-protein signaling 11
LOC132917963	0.10795	0.10922	0.1075	0.16598	0.05203	-0.11395	0.00196626	0.0318213	0	0.184671	1.00156	0	0.612205	1.00045	0.618223	0.381777	0	0.00144143	0.0248353	0.290489	0	0.494153	1.00232	0	0.152007	1.00622	0.535191	0.464809	0	0.00152909	0.025849	2.67244	pen-2 - presenilin enhancer, gamma-secretase subunit
LOC132917964	0.10899	0.14172	0.10893	0.13659	0.14813	0.01154	0.802993	0.912732	0.0805757	0.221437	1	0.0739265	0.21031	1	0.567167	0.378727	0.0541055	0.865821	0.944381	1.0342	0.0767764	0.249211	1	0.0855621	0.264264	1	0.647468	0.302283	0.0502494	0.861351	0.941468	0.957791	LOC132917964 - uncharacterized LOC132917964
LOC132917965	0.10735	0.0941	0.10727	0.0834	0.10689	0.02349	0.314734	0.570717	0.125296	0.14907	133.827	0.102108	0.123579	216.804	0.978929	0.0203751	0.000696303	0.417308	0.629021	1.09853	0.102064	0.103016	230.639	0.124452	0.125511	143.745	0.0473449	0.951968	0.000686886	0.422956	0.634502	0.9131	LOC132917965 - nucleosomal histone kinase 1-like
LOC132917966	0.12168	0.08589	0.12159	0.11895	0.06825	-0.0507	0.191852	0.444374	0.0532304	0.091325	1.0018	0.105514	0.159608	1.00138	0	1	0	0.188903	0.404407	0.766729	0.159511	0.393293	1.3756	0.0913201	0.296193	1.51556	1	0	0	0.189001	0.405945	1.30384	LOC132917966 - uncharacterized LOC132917966
LOC132917967	0.62523	0.53763	0.62596	0.591	0.48702	-0.10398	0.154154	0.398846	0	0	1.49574	0	0	1.80043	0.430204	0.127198	0.442597	0.156368	0.365815	1.46049	0.172912	0.321211	2.25666	0.188214	0.339329	2.16964	0.444301	0.308387	0.247312	0.858347	0.939909	0.951684	LOC132917967 - uncharacterized LOC132917967
LOC132917968	0.1346	0.14619	0.13457	0.15886	0.13234	-0.02652	0.348728	0.606915	0.122465	0.154177	3.41806	0.172415	0.209069	2.79787	0.724146	0.254101	0.0217536	0.279446	0.499801	0.837101	0.188456	0.188792	3.25545	0.140194	0.140488	4.01309	0.884056	0.0996845	0.0162596	0.271333	0.494221	1.17727	JMJD5 - Jumonji domain containing 5
LOC132917969	0.11946	0.11018	0.11948	0.12434	0.09336	-0.03098	0.166063	0.414001	0.00312677	0.0346661	2.93861	0.0155044	0.0881506	2.17865	0.0255022	0.946675	0.0278226	0.0789894	0.251512	0.722401	0.0513488	0.0781521	1.41154	0.00417974	0.00907121	1.88867	0.374632	0.569083	0.0562851	0.0772831	0.247715	1.84483	LOC132917969 - tachykinin-like peptides receptor 86C
LOC132917970	0.2614	0.28008	0.26113	0.25501	0.31618	0.06117	0.551133	0.764649	0.368784	0.38245	1.00129	0.293356	0.306777	1.00159	0	1	0	0.546831	0.733628	1.22939	0.304517	0.306709	1.00273	0.379596	0.38182	1.00223	0	1	0	0.554936	0.740094	0.814657	LOC132917970 - uncharacterized LOC132917970
LOC132917971	0.02591	0.028	0.02566	0.04009	0.01678	-0.02331	0.0839202	0.290907	0.0229437	0.0403026	1.00156	0.0538509	0.0832841	1.00121	0.987983	0.0120174	0	0.0968884	0.280825	0.773976	0.00607068	0.0575581	1.00233	0.00133064	0.024627	1.00303	0.0611595	0.938841	0	0.0969032	0.279012	1.29736	mad2 - mitotic arrest deficient 2
LOC132917973	0.07629	0.11498	0.07631	0.09277	0.14609	0.05332	0.0788998	0.28076	0.074663	0.157726	1	0.02947	0.0813848	1	0.460166	0.482974	0.0568596	0.079245	0.251895	1.35826	0	0.118731	1	0	0.239112	1	0.446419	0.504899	0.0486824	0.077291	0.247715	0.671468	Karl - lipocalin/cytosolic fatty acid-binding protein Karl
LOC132917975	0.01283	0.00481	0.01282	0.00879	0.0001	-0.00869	0.12659	0.359722	3.58979e-05	8.81255e-05	1.71524	0.00949644	0.0142898	1.27825	0.427176	0.572824	0	0.120298	0.314929	0.454999	0.00644056	0.0135667	1.0887	2.98463e-18	1.1555e-15	1.9734	0.18684	0.81316	0	0.119415	0.313321	7.9984	MED11 - mediator complex subunit 11
LOC132917972	0.29501	0.35753	0.29495	0.33193	0.39231	0.06038	0.359763	0.616546	0	0.7409	40.8427	0	0.630957	297.895	0.373881	0.62414	0.00197911	0.185718	0.401532	1.53562	0.293795	0.802643	57.6097	0.343518	0.825487	34.3373	0.80846	0.188567	0.00297271	0.484163	0.68658	0.872349	LOC132917972 - uncharacterized LOC132917972
LOC132917976	0.33438	0.36961	0.33381	0.39591	0.34296	-0.05295	0.773211	0.897562	0	1.90988e-05	3.99246	0	0.999934	1.00001	0.518071	0.280197	0.201732	0.212449	0.432661	6.11185e-06	0	0.982476	1.44038	0	0.615663	22289	0.500584	0.453715	0.0457004	0.000222905	0.00832896	27.4367	LOC132917976 - uncharacterized LOC132917976
LOC132917980	0.1579	0.23937	0.15781	0.28179	0.19662	-0.08517	0.0339625	0.175701	0.00646014	0.0959376	2.92234	0.100059	0.342943	1.63167	0.539656	0.395334	0.0650094	0.00710115	0.0644577	0.456555	0	0.346953	1.4584	0	0.0579529	2.76007	0.371644	0.556707	0.0716487	0.00682664	0.0621145	2.69055	LOC132917980 - uncharacterized LOC132917980
LOC132917981	0.09431	0.12049	0.09436	0.11338	0.1314	0.01802	0.61344	0.803552	0.104588	0.198891	57.5511	0.0883137	0.176228	77.9653	0.804863	0.194211	0.000926267	0.612156	0.779457	1.07491	0.0974489	0.123111	74.339	0.113842	0.141594	55.7526	0.695625	0.303427	0.000947968	0.605741	0.776069	0.933224	Tgi - Tondu-domain-containing Growth Inhibitor
LOC132917982	0.53775	0.41623	0.53783	0.41238	0.42013	0.00775	0.80109	0.911484	0	1	2344.14	0	1	282.31	0.527262	0.4708	0.00193832	0.0901673	0.269468	0.727222	0	0.476758	487.073	0	0.449105	802.396	0.0155683	0.982149	0.0022825	0.353965	0.574445	1.08067	qin - tudor domain-containing protein qin
LOC132917983	0.10185	0.11934	0.10186	0.11572	0.12245	0.00673	0.806724	0.914667	0.0803281	0.0827293	1	0.0719588	0.0742051	1	0.751794	0.176845	0.0713609	0.787996	0.898473	1.04363	0.028879	0.126207	1	0.034474	0.139956	1	0.487162	0.44513	0.0677084	0.784826	0.895404	0.95004	PIG-L - phosphatidylinositol glycan anchor biosynthesis class L
LOC132917984	0.09461	0.12035	0.09466	0.1338	0.1065	-0.0273	0.300853	0.557546	0.104917	0.25645	160.448	0.138659	0.303457	85.6209	0.786685	0.212144	0.00117025	0.256847	0.478419	0.876321	0.151219	0.190705	80.3792	0.116873	0.152129	146.213	0.448113	0.550682	0.00120549	0.258786	0.482418	1.13639	mTerf3 - mitochondrial transcription termination factor 3
LOC132917987	0.145	0.15253	0.14498	0.1632	0.13745	-0.02575	0.609489	0.80117	0.115781	1	562.167	0.128968	1	409.538	0.952886	0.04671	0.000404198	0.749831	0.875996	0.949972	0	0.172592	440.172	0	0.155563	630.871	0.0214923	0.978065	0.000442874	0.782316	0.89418	1.05913	LOC132917987 - neuroglobin-like
LOC132917988	0.16424	0.17909	0.1643	0.15035	0.20798	0.05763	0.00770208	0.0727848	0.202691	0.331149	6.24338	0.15274	0.27223	8.6383	0.810364	0.176728	0.012908	0.0514922	0.200453	1.17727	0.15412	0.288173	8.27274	0.204912	0.348306	5.9961	0.854597	0.131623	0.0137797	0.108994	0.297647	0.847675	LOC132917988 - NFX1-type zinc finger-containing protein 1-like
LOC132917990	0.21578	0.21915	0.21578	0.26639	0.17525	-0.09114	0.0520752	0.222455	0.0621063	0.231503	1.95896	0.161169	0.382485	1.5553	0.748576	0.191372	0.0600519	0.776276	0.892314	0.656842	0	0.172785	1	0	7.91147e-15	1	0.278023	0.518383	0.203595	0.067199	0.229945	18.4942	LOC132917990 - uncharacterized LOC132917990
LOC132917992	0.22715	0.21044	0.22658	0.24798	0.17921	-0.06877	0.0722278	0.267791	0	0.185754	270.059	0	0.296759	56.8526	0.0190997	0.979478	0.00142192	0.0219438	0.123197	0.721686	0	0.836053	9.74483	0	0.560284	1580.93	0.649217	0.349378	0.00140422	0.00193588	0.0293345	3.23523	LOC132917992 - thiamine transporter 1-like
LOC132917993	0.29886	0.23329	0.29885	0.22872	0.23848	0.00976	0.789909	0.90654	0	0.282384	2.81903	0	0.656714	1.4115	0.699853	0.228926	0.0712203	0.119331	0.313453	0.332552	0	0.199169	1.50898	0	0.0392767	2.28279	0.435956	0.456288	0.107756	0.140127	0.345207	2.00615	LOC132917993 - venom protease-like
LOC132917991	0.02953	0.03509	0.02953	0.03819	0.03184	-0.00635	0.506488	0.734013	0.0435633	0.396642	1307.95	0.0512743	0.416185	900.53	0.985749	0.014173	7.75465e-05	0.610393	0.778705	0.94799	0.0402441	0.134167	918.269	0.0340097	0.120766	1312.8	0.83046	0.169463	7.77267e-05	0.606653	0.776205	1.05239	NAT1 - N-acetyltransferase 1
LOC132917994	0.27023	0.20336	0.26983	0.24733	0.16802	-0.07931	0.0608501	0.243296	0.0745299	0.0773923	1.22594	1.32615e-06	1.61398e-06	2.8914	0.563171	0.302297	0.134532	0.00944666	0.0760967	5.212	0	0.965239	8.76167	0	1	1	0.769245	0.203513	0.0272418	0.00496153	0.0530786	4.93095e-13	LOC132917994 - venom protease-like
LOC132917996	0.17125	0.13989	0.17125	0.15857	0.11712	-0.04145	0.371312	0.625797	0	0.0264485	1	0	0.131593	1	0.363452	0.42993	0.206618	0.478063	0.679231	0.558297	0	0.21805	1	0	0.0422461	1	0.50492	0.293039	0.202041	0.464916	0.670113	2.0776	LOC132917996 - uncharacterized LOC132917996
LOC132917997	0.2197	0.18423	0.2197	0.15369	0.22125	0.06756	0.183379	0.433643	0.197419	0.232839	1.41322	0.0789189	0.102176	1.71831	0.835923	0.10612	0.0579564	0.0595884	0.215983	1.56515	0.0863303	0.116588	1.99855	0.205082	0.249073	1.56494	0.830312	0.124468	0.0452205	0.0601506	0.216579	0.646784	LOC132917997 - uncharacterized LOC132917997
LOC132917999	0.12416	0.12018	0.12417	0.13208	0.10905	-0.02303	0.292329	0.550713	3.85382e-05	0.000156906	2.15322	0.0989681	0.136224	1.19069	0.778435	0.143871	0.0776947	0.017379	0.107011	0.227567	0.0976858	0.114019	1.19788	4.46408e-05	8.68751e-05	2.17614	0.512921	0.409836	0.0772429	0.0175934	0.108619	4.30648	LOC132917999 - tRNA modification GTPase GTPBP3, mitochondrial
LOC132918000	0.09754	0.10684	0.09745	0.09106	0.12465	0.03359	0.203241	0.45779	0.145327	0.37114	1.00233	0.108135	0.318833	1.00269	1	0	0	0.225789	0.447348	1.15326	0.0961924	0.126441	1.00243	0.132173	0.167407	1.0021	0.613203	0.386797	0	0.22661	0.449088	0.864285	LOC132918000 - hemicentin-1-like
LOC132918003	0.15841	0.07798	0.15838	0.081	0.07493	-0.00607	0.633693	0.817283	0.0522451	1	1950.29	0.0713789	1	875.547	0.949426	0.0504367	0.000136922	0.360677	0.58011	0.894283	0.0596051	0.373381	89.1472	0.0545062	0.361897	102.789	0.844815	0.154874	0.000311283	0.819098	0.91587	1.03171	muskelin - muskelin 1
LOC132918004	0.14668	0.14338	0.14552	0.17902	0.11505	-0.06397	0.0832477	0.289468	0	0.361521	1.45823	0	0.999991	1	0.760371	0.176333	0.0632961	0.0800482	0.253323	8.63279e-06	0	0.944991	1	0	0.0590723	1	0.757657	0.0922498	0.150093	0.0835699	0.257206	50	LOC132918004 - elongation of very long chain fatty acids protein 4-like
LOC132918006	0.0382	0.02973	0.03804	0.03779	0.02181	-0.01598	0.13203	0.36739	0.00661264	0.0371857	1.00157	0.0155363	0.0651177	1.0013	0.270551	0.729449	0	0.115086	0.307249	0.829799	0.0360963	0.0513972	1.00157	0.0190894	0.0290874	1.00187	0	1	0	0.11443	0.306983	1.19179	LOC132918006 - WD repeat-containing protein 26
LOC132918007	0.3169	0.18069	0.3168	0.23691	0.12936	-0.10755	0.00488208	0.0569209	5.09778e-28	0.286726	1.03152	0.00514972	0.900563	1.00261	0.717878	0.198594	0.0835276	0.00360424	0.0440077	0.0838401	2.43647e-05	0.129942	1	7.19089e-68	1.26217e-13	1	0	0.852537	0.147463	0.00528481	0.0549384	14.5545	fusl - transmembrane protein fuseless
LOC132918008	0.02337	0.03403	0.02328	0.04589	0.02271	-0.02318	0.018269	0.121675	4.10233e-16	0.324773	1	0.000465499	0.783848	1	0.901082	0.0876652	0.0112524	0.02032	0.117234	0.216552	0.0305228	0.0383103	1	4.31891e-18	5.83817e-17	1	0.446855	0.510202	0.0429428	0.0322912	0.150205	11.459	LOC132918008 - Golgi resident protein GCP60
LOC132918009	0.05514	0.04269	0.05516	0.04844	0.03651	-0.01193	0.659718	0.83465	0	0.000374819	42.8057	0	0.0671808	3.61785	0.084442	0.912086	0.00347205	0.0905223	0.270115	0.342292	0.048135	0.0808452	2.33234	1.29791e-06	1.31646e-05	43.9838	0.513585	0.482933	0.00348201	0.08848	0.265383	4.46799	LOC132918009 - acylphosphatase-2
LOC132918011	0.08101	0.04204	0.08112	0.04866	0.03661	-0.01205	0.4948	0.725894	0.00656457	0.00799111	1.47298	0.0427209	0.0483299	1.27502	0.971727	0	0.0282726	0.159545	0.369812	0.627343	0.0384016	0.0408454	1.04123	1.54126e-09	2.26287e-09	1.28595	0.725141	0.236919	0.0379401	0.151832	0.360368	6.22479	Pis - phosphatidylinositol synthase
LOC132918012	0.38914	0.45563	0.38901	0.46527	0.44504	-0.02023	0.723699	0.87329	0.490179	0.731591	9.91663	0.385838	0.658723	21.4213	0.62118	0.370747	0.0080731	0.0236397	0.12903	1.3357	0	0.94969	39.7791	0	0.993178	1.62978	0.405893	0.589577	0.00453058	0.00626701	0.0595813	0.132609	LOC132918012 - putative uncharacterized protein DDB_G0286901
LOC132918013	0.17251	0.53126	0.17693	0.3207	0.99118	0.67048	0.0353008	0.179361	0.291596	0.296123	22.1215	0.309222	0.313793	19.0883	0.749656	0.15788	0.0924642	0.739772	0.869421	0.952375	0.311343	0.31931	18.6981	0.287293	0.295158	22.8781	0.677276	0.230772	0.0919522	0.739052	0.867961	1.0689	LOC132918013 - transcription termination factor 2-like
LOC132918010	0.03342	0.01666	0.03341	0.02074	0.01279	-0.00795	0.153586	0.397819	0.012806	0.067212	51.2815	0.0169667	0.0800104	39.771	0.973775	0.0259396	0.000285525	0.49822	0.697477	0.93544	0.014134	0.0186413	39.1727	0.0107282	0.0144052	49.6708	0.0318496	0.967863	0.000287654	0.499015	0.697961	1.06473	LOC132918010 - armadillo repeat-containing protein 8-like
LOC132918014	0.21029	0.19515	0.21046	0.18811	0.20239	0.01428	0.604864	0.798093	0.249971	1	43.9497	0.252335	1	42.8352	0.967759	0.0317849	0.00045587	0.959654	0.995796	0.99321	0.10819	0.264746	1.06676	0.104802	0.259761	1.06774	0.317015	0.595438	0.0875472	0.919216	0.973189	1.0143	LOC132918014 - uncharacterized LOC132918014
LOC132918015	0.65784	0.94241	0.65636	1.02918	0.86479	-0.16439	0.598979	0.794653	0.743376	0.821115	2.09336	1	1	1	0	1	0	0.523642	0.715921	0	0.939269	0.980572	1.25735	0.537717	0.823428	9.65767	0	1	0	0.52351	0.715337	9.90252	LOC132918015 - uncharacterized LOC132918015
LOC132918018	0.0788	0.08848	0.07885	0.12995	0.04571	-0.08424	0.000271498	0.0094963	0.0623188	0.066988	1.00146	0.17864	0.186832	1.0009	0.997476	0.00252397	0	0.000235335	0.00868872	0.620568	0.166142	0.180638	2.29597	0.0555489	0.0635592	3.81323	0.121056	0.878944	0	0.000234768	0.00856583	1.61038	Mtr3 - exosome complex exonuclease Mtr3
LOC132918019	0.03993	0.04076	0.03995	0.04616	0.0349	-0.01126	0.363107	0.619881	0.00119998	0.0746492	1	0.00274641	0.102747	1	0.604324	0.384994	0.0106818	0.433229	0.641944	0.876887	0.0276931	0.0525684	1	0.0184597	0.0376752	1	0.54712	0.439226	0.0136541	0.418936	0.631511	1.11309	LOC132918019 - nuclear receptor subfamily 2 group E member 1-like
LOC132918021	0.42721	0.37724	0.4271	0.4244	0.32119	-0.10321	0.0971479	0.313039	0.188999	0.231226	3.17298	0.206278	0.249708	2.98631	0.524558	0.401993	0.0734485	0.777324	0.892867	0.947489	0.160195	0.263643	3.08478	0.145086	0.245299	3.27859	0.300584	0.630038	0.0693785	0.780292	0.893188	1.05409	LOC132918021 - uncharacterized LOC132918021
LOC132918022	0.22337	0.21877	0.22257	0.22977	0.21025	-0.01952	0.825274	0.924642	0.0797065	0.142226	1.22382	0.164332	0.248467	1.15512	0.0946474	0.758661	0.146692	0.524984	0.716369	0.71395	0.167337	0.240867	1.11507	0.0817856	0.136209	1.16479	0.11124	0.729345	0.159415	0.499848	0.698406	1.40045	LOC132918022 - terminal uridylyltransferase Tailor-like
LOC132918020	0.00819	0.00233	0.00819	0.00158	0.00307	0.00149	0.576627	0.778738	0.0035317	0.00389103	2.2047	3.67704e-14	6.25252e-14	76.0665	0.666699	0.333114	0.000186563	0.163643	0.375749	5.47896	0	1.025e-07	69.2152	0	0.00363638	4.38783	0.0191163	0.980702	0.000181321	0.172692	0.385953	0.349011	Arp3 - Actin-related protein 3
LOC132918024	0.07443	0.03993	0.07445	0.03373	0.04703	0.0133	0.472502	0.710663	0.0109284	0.0340744	1	7.14845e-28	4.88934e-21	1	0.850939	0.098971	0.0500899	0.61151	0.779193	13.8397	0.00372887	0.0245313	1.31372	0.0080292	0.0407939	1.26546	0.197068	0.780674	0.0222583	0.64885	0.805349	0.862835	LOC132918024 - uncharacterized LOC132918024
LOC132918025	0.44887	0.44923	0.44881	0.41165	0.49884	0.08719	0.345321	0.603582	0.465451	0.488398	479.254	0.403273	0.426991	1524.67	0.176148	0.823285	0.00056766	0.475527	0.67758	1.1875	0.388209	0.435986	983.117	0.436484	0.483205	418.706	0.16572	0.833703	0.000576259	0.492573	0.692955	0.876129	LOC132918025 - uncharacterized LOC132918025
LOC132918030	0.0661	0.08081	0.06629	0.09954	0.06459	-0.03495	0.246372	0.506014	0	0.413247	2.31573	0	0.220581	4.20494	0.914736	0.0476982	0.0375659	0.298412	0.517991	1.7104	7.99652e-06	1.42172e-05	3.57897	0.000581631	0.000838066	2.24644	0.384539	0.568478	0.0469826	0.298775	0.521246	0.634744	crim - QVR superfamily protein crim
LOC132918028	0.06986	0.0397	0.06988	0.0421	0.03652	-0.00558	0.764393	0.892642	0.0243017	0.024829	23.7374	0.027216	0.0277884	21.5539	0.0414868	0.957662	0.000851223	0.841684	0.930714	0.969531	0.0214197	0.122201	21.5461	0.0190147	0.114495	23.6966	0.935496	0.063661	0.000843385	0.859598	0.940795	1.03099	LOC132918028 - uncharacterized LOC132918028
LOC132918034	0.08721	0.06935	0.0872	0.06664	0.0728	0.00616	0.737901	0.878944	0.0439931	0.0776326	1.00225	0.0395419	0.0711443	1.00233	0	1	0	0.736138	0.867067	1.03415	0.0709156	0.078875	1.00562	0.0775743	0.0859704	1.00543	0.974465	0.0255348	0	0.73576	0.864988	0.966086	LOC132918034 - gastrin/cholecystokinin type B receptor-like
LOC132918035	0.1637	0.1617	0.16364	0.16912	0.15465	-0.01447	0.339513	0.597771	0.12299	0.147906	1.07301	0.144689	0.17153	1.06716	0.422216	0.518603	0.0591812	0.248867	0.47095	0.922466	0.173572	0.265103	6.07921	0.15306	0.240993	6.92058	0.706053	0.291687	0.00226089	0.255695	0.478354	1.07182	LOC132918035 - uncharacterized LOC132918035
LOC132918036	0.35516	0.35318	0.35487	0.38232	0.32652	-0.0558	0.236186	0.494253	0.474447	1	53.4515	0.386445	1	159.744	0.932104	0.0626697	0.00522676	0.0358676	0.162311	1.27516	0.41336	1	150.732	0.499372	1	51.5376	0.9816	0.0130567	0.00534377	0.0332239	0.152789	0.786025	LOC132918036 - WD repeat-containing protein DDB_G0292056-like
LOC132918037	0.36394	0.31515	0.3642	0.28045	0.35942	0.07897	0.203626	0.45795	0.00381678	0.808377	6.38767	1.0333e-06	0.590644	98.4874	0.545849	0.45255	0.00160096	0.0243998	0.131833	2.4752	0.144512	1	62.6656	0.272213	1	16.1724	0.863559	0.134777	0.00166362	0.0372595	0.164189	0.672652	LOC132918037 - insulin-like growth factor-binding protein-related protein 1
LOC132918039	0.3397	0.50102	0.33992	0.47634	0.52458	0.04824	0.59374	0.791539	0.125388	0.224127	2.78841	0.0831373	0.166707	3.41581	0.347968	0.524275	0.127757	0.453355	0.658858	1.1979	0.117069	0.155657	3.24398	0.164023	0.208534	2.69604	0.755886	0.10654	0.137574	0.454695	0.662466	0.842779	LOC132918039 - mucin-5AC-like
LOC132918040	0.27921	0.2545	0.27874	0.29388	0.22021	-0.07367	0.0929435	0.308178	0.00710026	0.153976	1.40239	0.117789	0.445385	1.15742	0.515905	0.279101	0.204994	0.0813083	0.255792	0.432301	0	0.90576	1.00482	0	0.0245782	1.19721	0.547605	0.181505	0.27089	0.0635136	0.223175	37.4404	LOC132918040 - uncharacterized LOC132918040
LOC132918041	0.42432	0.38809	0.42384	0.49323	0.29194	-0.20129	0.000138014	0.00603894	0	0.15219	1.00319	0	0.889565	1.0002	0.402066	0.31648	0.281453	0.000229179	0.00852911	0.0621592	0.044955	0.943947	1.45941	2.67923e-14	0.559267	45.0744	0.433567	0.565634	0.000798959	0.000152747	0.00657945	10.0741	LOC132918041 - uncharacterized LOC132918041
LOC132918042	0.15604	0.0957	0.15606	0.12145	0.0755	-0.04595	0.0885456	0.299406	0.0838586	0.108245	1.00217	0.137281	0.168431	1.00174	0.885481	0.114519	0	0.0837144	0.259412	0.801141	0.139514	0.147935	1.00156	0.0860329	0.0925479	1.00195	0.858465	0.141535	0	0.0874144	0.263632	1.24545	LOC132918042 - uncharacterized LOC132918042
LOC132918045	0.02297	0.02865	0.02296	0.03159	0.02527	-0.00632	0.13584	0.374034	0.0100104	0.0358255	2.44976	0.0169364	0.0523987	2.21147	0.52133	0.471788	0.00688191	0.0883873	0.266874	0.885788	0.0205966	0.0259736	1.25389	0.0102823	0.013516	1.30569	0.452508	0.526885	0.0206071	0.0849235	0.259441	1.17893	Mi-2 - chromodomain-helicase-DNA-binding protein Mi-2 homolog
LOC132918043	0.55615	0.49742	0.55701	0.61271	0.41473	-0.19798	0.202816	0.457343	0	5.52194e-06	1.89876	0	0.999998	1	0.149604	0.495602	0.354793	0.182188	0.397722	1.25677e-07	0.48934	0.492947	2.31762	0.333302	0.337085	3.64067	0.855886	0	0.144114	0.492547	0.692955	1.53731	LOC132918043 - uncharacterized LOC132918043
LOC132918046	0.38243	0.36155	0.38225	0.47566	0.29541	-0.18025	0.00180317	0.0299583	1.13107e-64	0.207521	2.10019	0.00591544	0.946684	1.02619	0.471157	0.407144	0.121699	0.00178483	0.0280035	0.0348418	0	0.826572	1.06102	0	0.13114	1.88093	0.430211	0.417731	0.152058	0.00213132	0.0310788	10.6658	LOC132918046 - thiamine transporter 1-like
LOC132918047	0.0618	0.04419	0.06169	0.05499	0.03286	-0.02213	0.058472	0.236944	0.0193548	0.0303396	1	0.0426741	0.0611306	1	0.582947	0.400233	0.0168203	0.0588664	0.214717	0.799571	0.0441326	0.059884	1	0.0200207	0.0293499	1	0.627154	0.355627	0.0172183	0.0588882	0.21376	1.2533	LOC132918047 - synaptotagmin-15-like
LOC132918049	0.11039	0.09593	0.1107	0.0663	0.1344	0.0681	0.0368508	0.183348	0.14227	0.172088	1	0.0457967	0.0618737	1	0.620281	0.336553	0.0431657	0.0252778	0.134895	1.58128	0.0317287	0.0669437	1.12505	0.112568	0.18058	1.07744	0.325422	0.639668	0.0349097	0.025515	0.133968	0.633003	LOC132918049 - ubiquitin-conjugating enzyme E2 T-like
LOC132918050	0.05172	0.05874	0.05171	0.06006	0.05757	-0.00249	0.877958	0.950602	0.0720957	0.172385	1.00231	0.0755673	0.17789	1.00227	0.878776	0.121224	0	0.871637	0.94763	0.982116	0.0552795	0.116829	1	0.052437	0.112344	1	0.470743	0.529257	0	0.870826	0.946073	1.01823	thoc6 - THO complex subunit 6
LOC132918048	0.11174	0.08213	0.1116	0.0978	0.06605	-0.03175	0.00993849	0.0845226	0.0339395	0.06224	35.0003	0.0654394	0.106683	17.5561	0.173324	0.824089	0.00258659	0.00115249	0.0221088	0.805939	0.0454785	1	9920.02	3.50328e-14	1	1.16184e+40	0.925652	0.073457	0.000890991	0.00127142	0.0230661	10.025	zld - zinc finger protein zelda
LOC132918051	0.02902	0.01984	0.0289	0.02345	0.0159	-0.00755	0.396621	0.648409	0.000534521	0.0956754	54.6752	0.00687228	0.211974	14.0839	0.91037	0.0889982	0.000632141	0.0747739	0.244707	0.661026	0.0154991	0.0387849	2.3361	6.70247e-06	9.22791e-05	11.3106	0.629079	0.36848	0.00244127	0.154217	0.362789	2.85892	LOC132918051 - serine/threonine-protein kinase meng-po
LOC132918052	0.07257	0.0855	0.07262	0.10548	0.06312	-0.04236	0.00128901	0.0245758	0.0384593	0.0462026	7.99668	0.0690539	0.080268	5.50444	0.17595	0.818359	0.00569085	0.0143999	0.0965945	0.820362	0.0776148	0.102714	5.89226	0.0450759	0.0633143	8.59102	0.943443	0.0513028	0.00525373	0.0248518	0.131776	1.2126	Esyt2 - extended synaptotagmin-like protein 2
LOC132918053	0.04441	0.059	0.0444	0.06185	0.056	-0.00585	0.641189	0.821515	0.0800702	0.10542	17.917	0.080766	0.106236	17.7407	0.979104	0.0202335	0.000662842	0.969461	0.999882	0.996573	0.0413587	0.0723704	1.15446	0.0382553	0.0678636	1.15853	0.691999	0.271464	0.0365369	0.855946	0.938454	1.02449	Snx1 - sorting nexin 1
LOC132918054	0.00332	0.00576	0.00332	0.01181	0.0001	-0.01171	0.0403595	0.192496	1.47349e-05	8.44242e-05	1.13039	0.00645927	0.0142489	1.05712	0.204066	0.795934	0	0.0426518	0.179515	0.453223	0.0126738	0.0135328	2.79991	1.47312e-17	2.63585e-17	9273.33	0.980095	0.0199053	0	0.041802	0.176384	8.8724	RpS9 - ribosomal protein S9
LOC132918055	0.0539	0.05786	0.05395	0.06603	0.04877	-0.01726	0.0994493	0.317528	0.00640455	0.0446867	2.00085	0.0194652	0.0885648	1.71759	0.392642	0.593441	0.0139176	0.0249595	0.133461	0.77991	0.0438113	0.0712248	1.07207	6.21347e-14	7.00071e-12	1.96718	0.711732	0.257122	0.0311459	0.0174288	0.108086	9.72212	LOC132918055 - glutamate receptor ionotropic, kainate 2-like
LOC132918056	0.02351	0.01983	0.02354	0.01258	0.02766	0.01508	0.381626	0.635991	0.0467409	0.119875	1.00233	0.0214104	0.0698093	1.00293	0.912635	0.0873651	0	0.412834	0.625277	1.25488	0.00893707	0.0268108	2.05089	0.0229588	0.0552895	1.77646	0.0641172	0.935883	0	0.413666	0.626675	0.800004	galla-2 - MIP18 family protein galla-2
LOC132918058	0.06152	0.09396	0.06161	0.10583	0.081	-0.02483	0.350504	0.608299	0.0483569	0.183541	14.6447	0.0793332	0.242136	9.44443	0.908753	0.0886131	0.00263388	0.210418	0.43053	0.836572	0.0232091	0.108453	1.52563	0.000589481	0.012405	2.3041	0.566425	0.396309	0.0372656	0.369559	0.589369	1.97604	LOC132918058 - barH-like 2 homeobox protein
LOC132918061	0.04897	0.06475	0.04894	0.08041	0.05176	-0.02865	0.100982	0.320444	0.0101456	0.0324758	1.29785	0.0450199	0.0987828	1.19254	0.304127	0.65242	0.0434532	0.0525075	0.20243	0.675418	0.0597996	0.0650667	1.02559	0.00649259	0.00755052	1.04622	0.418924	0.510147	0.0709293	0.0518213	0.199563	1.78826	LOC132918061 - uncharacterized LOC132918061
LOC132918062	0.183	0.15165	0.18305	0.1577	0.14509	-0.01261	0.618563	0.807632	0.093387	0.900842	336.144	0.0941719	0.901174	329.311	0.859773	0.13973	0.000496112	0.982012	1	0.99647	0.0802764	0.809573	354.449	0.0774102	0.807112	385.748	0.824518	0.174989	0.000492084	0.953651	0.991087	1.01441	Gen - XPG-like endonuclease
LOC132918063	0.21191	0.23271	0.21187	0.23961	0.22604	-0.01357	0.697561	0.857288	0.0155579	0.148033	1.2166	0.019872	0.165627	1.20266	0.298917	0.564328	0.136755	0.761245	0.883197	0.941213	0.105058	0.13377	1.34675	0.0940838	0.121222	1.36652	0.257101	0.629412	0.113487	0.787299	0.896467	1.04897	LOC132918063 - uncharacterized LOC132918063
LOC132918065	0.06407	0.08678	0.06413	0.09406	0.07821	-0.01585	0.616261	0.806313	0.0794011	0.0934321	1.00156	0.112042	0.128956	1.00135	0.750602	0.249398	0	0.35562	0.575761	0.864064	0.116114	0.119291	1.07257	0.0831922	0.0858265	1.08427	1	0	0	0.356523	0.576986	1.15485	LOC132918065 - FMRFamide-like neuropeptides 1
LOC132918066	0.26289	0.17946	0.26289	0.17921	0.17971	0.0005	0.984737	1	0.0652831	0.234319	1.58995	0.0922847	0.28167	1.49913	0.81265	0.0766661	0.110684	0.528839	0.718924	0.873162	0.151435	0.642549	4.72136	0.133543	0.623894	5.23559	0.873008	0.115014	0.0119777	0.642205	0.800619	1.06661	LOC132918066 - rac GTPase-activating protein 1-like
LOC132918067	0.21329	0.14452	0.21298	0.16076	0.12455	-0.03621	0.184811	0.435975	0	0.0728171	1	0	0.154624	1	0.46759	0.383964	0.148446	0.336125	0.556388	0.712556	0	0.106347	1	0	0.045746	1	0.338143	0.508461	0.153396	0.350417	0.571501	1.37643	LOC132918067 - pickpocket protein 28-like
LOC132918068	0.11857	0.12615	0.1186	0.15907	0.09459	-0.06448	0.0532095	0.22513	0.0870543	0.140669	1.32743	0.202159	0.276805	1.20381	0.825606	0.137698	0.0366964	0.0288702	0.142725	0.654877	0.212352	0.226636	1.28586	0.0959072	0.105834	1.46287	0.669075	0.300908	0.0300176	0.0282931	0.141071	1.51298	LOC132918068 - 18S rRNA aminocarboxypropyltransferase
LOC132918071	0.04608	0.04842	0.04608	0.04891	0.0479	-0.00101	0.919194	0.972612	0	0.0456557	11.6309	0	0.0409589	12.6792	0.00796664	0.990109	0.00192457	0.63641	0.797733	1.03517	0.0146306	0.0852118	12.5782	0.0175479	0.0947392	11.2796	0.633984	0.364072	0.00194408	0.636807	0.796458	0.956961	neur - E3 ubiquitin-protein ligase neur
LOC132918072	0.1259	0.10174	0.12597	0.13128	0.06293	-0.06835	0.0161526	0.112657	0	0.246607	1.00232	0	0.536053	1.00103	0.652357	0.347643	0	0.0115032	0.084944	0.445385	0	0.538622	1.09319	0	0.249408	1.22136	0.655025	0.344975	0	0.0118206	0.0862441	2.24434	LOC132918072 - 2,3-bisphosphoglycerate-dependent phosphoglycerate mutase-like
LOC132918070	0.12777	0.24133	0.12765	0.28571	0.19874	-0.08697	0.254325	0.513281	0.19282	0.293661	1.11259	0.30494	0.413081	1.08002	0.0292508	0.970749	0	0.28246	0.503449	0.721531	0.377279	0.432094	1.00228	0.257647	0.311166	1.00317	0.410867	0.589133	0	0.281992	0.505556	1.39127	LOC132918070 - uncharacterized LOC132918070
LOC132918073	0.19033	0.15221	0.19027	0.14428	0.16177	0.01749	0.663413	0.836639	0.0608375	0.159379	1.76211	0.0362245	0.113429	1.95703	0.670299	0.25241	0.0772906	0.681496	0.829058	1.1852	0.0829508	0.0925295	2.69108	0.108626	0.119744	2.41745	0.0878172	0.868804	0.0433784	0.675326	0.824289	0.891679	LOC132918073 - uncharacterized LOC132918073
LOC132918075	0.08275	0.08798	0.08251	0.11078	0.06734	-0.04344	0.0645483	0.251926	0.0836094	0.10387	2.83953	0.141226	0.167588	2.27774	0.514097	0.485903	0	0.0616359	0.219666	0.788762	0.154012	0.313224	1.31857	0.0934418	0.229716	1.41966	1	0	0	0.0614382	0.219277	1.26711	LOC132918075 - ribosomal RNA-processing protein 7 homolog A
LOC132918077	0.44453	0.48647	0.44453	0.48393	0.48884	0.00491	0.940284	0.983865	0.412211	1	4.47128	0.329461	1	6.52967	0.791537	0.164572	0.0438911	0.132879	0.334498	1.25285	0.165908	0.560231	5.44619	0.236299	0.627927	3.90093	0.348801	0.59249	0.0587096	0.144475	0.352	0.803116	LOC132918077 - uncharacterized LOC132918077
LOC132918078	0.10482	0.12832	0.10475	0.1414	0.11538	-0.02602	0.0299888	0.162812	0.0207863	0.0576785	2.40348	0.0425884	0.0978249	2.04322	0.316284	0.64883	0.0348864	0.016613	0.104929	0.81482	0.0430804	0.0635789	1.51674	0.0142267	0.0240819	1.75652	0.137966	0.80198	0.0600541	0.01426	0.0950392	1.35232	LOC132918078 - C3 and PZP-like alpha-2-macroglobulin domain-containing protein 8
LOC132918076	0.0474	0.05769	0.04739	0.05965	0.0557	-0.00395	0.562269	0.771463	0.0319146	0.0677678	4.42786	0.0335043	0.0703913	4.33586	0.0744956	0.922739	0.00276512	0.801292	0.906666	0.985889	0.0413881	0.766593	81.5027	0.0379221	0.761018	91.9723	0.948689	0.0512742	3.69882e-05	0.669051	0.819814	1.02746	LOC132918076 - brefeldin A-inhibited guanine nucleotide-exchange protein 3
LOC132918079	0.07371	0.02954	0.07348	0.04271	0.01773	-0.02498	0.147481	0.38982	0.0149601	0.0193892	1.01036	0.0370239	0.0453754	1.00812	0	1	0	0.164573	0.376584	0.784366	0.0433664	0.0794492	1.00221	0.0183367	0.0396627	1.00282	0.945109	0.0548914	0	0.166778	0.378577	1.2743	LOC132918079 - muscle-specific protein 20-like
LOC132918081	0.11383	0.10282	0.11386	0.12554	0.08265	-0.04289	0.0540819	0.227066	0	0.0499686	1	0	0.113271	1	0.343075	0.590425	0.0665003	0.111015	0.301217	0.726873	0.061734	0.0688201	1	0.0247822	0.0286284	1	0.468838	0.458662	0.0725001	0.117372	0.310648	1.32773	LOC132918081 - RYamide receptor-like
LOC132918082	0.12764	0.13818	0.12761	0.162	0.11568	-0.04632	0.0122447	0.0946547	0.0515645	0.128785	1.67645	0.105911	0.211814	1.47883	0.628807	0.328097	0.0430959	0.0181942	0.109353	0.757241	0.129023	0.232669	6.12435	0.0819094	0.168354	9.15588	0.530221	0.466123	0.00365577	0.0111839	0.0833771	1.22189	LOC132918082 - uncharacterized LOC132918082
LOC132918057	0.19779	0.15202	0.19796	0.13987	0.16198	0.02211	0.38426	0.638534	0.178215	0.189851	1.96277	0.10094	0.109795	2.4513	0.320314	0.638184	0.0415019	0.0440799	0.183007	1.32959	0.0961143	0.110701	2.37518	0.174102	0.193465	1.90722	0.460864	0.49477	0.0443654	0.0447346	0.183993	0.74635	LOC132918057 - nucleomorphin-like
LOC132918087	0.01788	0.01467	0.01801	0.01868	0.00836	-0.01032	0.0409909	0.193645	0.00973581	0.0331726	1445.2	0.018503	0.0531916	527.069	0.981291	0.0186183	9.04604e-05	0.118384	0.311918	0.86137	0.0161718	0.128522	408.835	0.00802893	0.0907209	1134.78	0.973363	0.026546	9.06914e-05	0.118881	0.312697	1.16977	dac - dachshund family transcription factor
LOC132918089	0.24758	0.22415	0.24774	0.2137	0.23497	0.02127	0.599262	0.794689	0.327305	0.391278	5.42779	0.280091	0.343279	6.87205	0.957434	0.0367551	0.00581068	0.417725	0.629191	1.13948	0.224919	0.351704	2.27618	0.26958	0.399273	2.05988	0.802979	0.160441	0.0365807	0.496918	0.696179	0.878603	LOC132918089 - uncharacterized LOC132918089
LOC132918090	0.07914	0.10977	0.07913	0.11633	0.10366	-0.01267	0.578826	0.780054	0.0500976	0.0677259	1.81667	0.0832529	0.106936	1.64168	0.218577	0.741815	0.0396073	0.267168	0.488932	0.830345	0.100924	0.190716	1.87989	0.0656546	0.13979	2.11606	0.872367	0.0982319	0.0294007	0.260809	0.484152	1.18748	fy - fuzzy planar cell polarity protein-like protein
LOC132918091	0.65948	0.44286	0.66	0.53689	0.36229	-0.1746	0.0646961	0.251926	0.358816	0.455266	25.966	0.464901	0.555424	11.4017	0.943493	0.051193	0.0053136	0.119042	0.313137	0.74729	0.45178	0.480294	11.3226	0.344082	0.373553	26.011	0.336443	0.658258	0.00529903	0.118754	0.312645	1.34272	LOC132918091 - uncharacterized LOC132918091
LOC132918088	0.10583	0.1126	0.10582	0.1135	0.11161	-0.00189	0.881197	0.952778	0.0504864	0.0772648	1.22979	0.0518415	0.0790398	1.22754	0.431201	0.507813	0.0609862	0.921432	0.97487	0.99113	0.0800528	0.0855589	1.69232	0.079478	0.0849607	1.69486	0.239209	0.727887	0.0329044	0.981824	1	1.00285	svr - Carboxypeptidase D svr
LOC132918092	0.19674	0.15906	0.19639	0.16879	0.14953	-0.01926	0.715272	0.868785	0.117192	0.19011	1	0.129264	0.205105	1	0.464082	0.519803	0.0161157	0.848068	0.934853	0.954269	0.0853069	0.190733	1	0.0777117	0.179129	1	0.190685	0.795686	0.0136286	0.867075	0.943743	1.03788	LOC132918092 - uncharacterized LOC132918092
LOC132918093	0.1435	0.15209	0.14301	0.18859	0.11469	-0.0739	0.0324921	0.171279	0.152829	0.170482	9.66727e+08	0.263141	0.2844	2.43303e+06	0.848685	0.15098	0.000335129	0.0219806	0.123197	0.710733	0.25905	0.278001	1e+10	0.151786	0.167507	9.06645e+13	0.733041	0.266622	0.000336346	0.0220061	0.123266	1.39574	LOC132918093 - rho GTPase-activating protein 190-like
LOC132918094	0.04439	0.0267	0.04439	0.02941	0.02446	-0.00495	0.805139	0.913559	0	0	4.53324	0	0	4.56124	0.511692	0.478493	0.00981539	0.994476	1	1.00407	0	0	4.55483	0	0	4.52999	0.956671	0.0335455	0.00978331	0.995148	1	0.996393	HLH4C - Helix loop helix protein 4C
LOC132918095	0.01613	0.00756	0.01612	0.01567	0.0001	-0.01557	0.0405766	0.192978	1.7579e-06	0.00013292	2.18916	0.00491006	0.0278472	1.36937	0.309012	0.690988	0	0.0473472	0.189981	0.401201	0.0187371	0.024832	1.5795	1.45311e-16	1.92202e-15	66.1069	0.663051	0.336949	0	0.0467769	0.187834	9.16907	LOC132918095 - trafficking protein particle complex subunit 2-like protein
LOC132918096	0.01195	0.00645	0.0119	0.00739	0.00544	-0.00195	0.536084	0.754685	0	1.48607e-07	4.35193	0	7.64821e-11	8.83656	0.90614	0.091859	0.00200141	0.291988	0.51248	1.48162	0	0	9.04535	0	0	4.48175	0.804651	0.193383	0.00196604	0.292808	0.516648	0.681127	FBXO11 - F-box protein 11
LOC132918097	0.14022	0.11643	0.14015	0.12468	0.10824	-0.01644	0.568126	0.774937	0.125847	0.143282	26.1835	0.117475	0.134327	29.1829	0.00398316	0.994967	0.00104998	0.893033	0.959111	1.03322	0.100273	0.143278	29.81	0.107354	0.151781	26.9535	0.191773	0.807199	0.00102774	0.859062	0.94043	0.970329	Sras - Ras converting CAAX endopeptidase Sras
LOC132918098	0.03025	0.01764	0.03026	0.02062	0.01334	-0.00728	0.476228	0.71304	0.00436667	0.0160515	1	0.00914806	0.0281674	1	0.22745	0.769101	0.00344921	0.485662	0.686054	0.863899	0.00282191	0.0420949	1.00362	0.00124176	0.0270301	1.00412	0.391655	0.608345	0	0.456556	0.66367	1.13984	Hph - HIF prolyl hydroxylase
LOC132918102	0.07682	0.06829	0.07652	0.08834	0.04972	-0.03862	0.142475	0.38345	0.0139337	0.027866	3.13105	0.0458527	0.0755917	2.27786	0.282735	0.699762	0.0175031	0.265064	0.486902	0.721273	0	0.0523175	1	0	2.61419e-18	1	0.224722	0.705209	0.0700689	0.244363	0.466108	13.722	LOC132918102 - transmembrane protein 208
LOC132918103	0.16292	0.15198	0.16296	0.14287	0.16085	0.01798	0.557768	0.768469	0.0957792	0.103658	1	0.0841723	0.091494	1	0.464605	0.435873	0.0995217	0.745041	0.87336	1.05507	0.055241	0.0985523	1	0.0647069	0.111847	1	0.175452	0.727898	0.0966506	0.746816	0.872692	0.945387	Obp59a - Odorant-binding protein 59a
LOC132918101	0.15301	0.15207	0.15302	0.1508	0.15334	0.00254	0.902562	0.96379	0.148209	0.222268	15.6828	0.1737	0.251867	12.4752	0.682203	0.314025	0.00377222	0.305388	0.525498	0.916869	0.193304	0.299331	12.6506	0.166891	0.268733	15.8722	0.94952	0.0467417	0.00373842	0.304917	0.527624	1.0894	LOC132918101 - zinc finger protein 286A-like
LOC132918105	0.02904	0.0253	0.02912	0.0286	0.02209	-0.00651	0.621942	0.80976	0.00411651	0.0206213	1.52457	0.00674505	0.0292321	1.46785	0.238874	0.753661	0.00746457	0.669637	0.820209	0.910099	0.00275321	0.0205658	1	0.000584155	0.00740474	1	0.539831	0.435205	0.024964	0.651494	0.806909	1.263	Membrin - golgi SNAP receptor complex member 2
LOC132918106	0.49113	0.57626	0.49124	0.55034	0.60285	0.05251	0.630715	0.815591	0	0.096687	1.55276	0	0.128466	1.47183	0.214409	0.279781	0.50581	0.822006	0.918959	0.87836	0	0.610624	2.33294	0	0.6172	2.29041	0.191987	0.631081	0.176932	0.967261	0.996106	0.978286	LOC132918106 - uncharacterized LOC132918106
LOC132918107	0.16863	0.1486	0.16864	0.16997	0.13038	-0.03959	0.114293	0.340047	0.0587499	0.0917445	2.41023	0.0837903	0.123743	2.15876	0.817205	0.124608	0.0581877	0.509964	0.705652	0.874746	0.080269	0.0922557	2.21338	0.0564414	0.0661427	2.47305	0.117549	0.826418	0.0560329	0.553097	0.739157	1.13962	LOC132918107 - UDP-glycosyltransferase UGT5-like
LOC132918110	0.32578	0.42097	0.32573	0.45306	0.39537	-0.05769	0.374444	0.6283	0.351133	1	33.1181	0.442378	1	15.2954	0.96316	0.0308206	0.00601953	0.0708015	0.23764	0.779283	0.0305787	1	11.9849	0.000731759	1	171.037	0.556708	0.441298	0.00199415	0.0916146	0.27034	2.0703	LOC132918110 - glycoprotein 3-alpha-L-fucosyltransferase A-like
LOC132918111	0.23309	0.18883	0.23305	0.17418	0.20605	0.03187	0.449091	0.691266	0.0386971	0.11814	1.26576	0.0141394	0.0609841	1.36157	0.373145	0.475584	0.15127	0.583549	0.760617	1.3096	0.00381251	0.0965675	1.44939	0.0132167	0.162717	1.33415	0.375055	0.492992	0.131953	0.598337	0.770585	0.776784	eEF1delta - elongation factor 1-delta
LOC132918112	0.29278	0.34328	0.29279	0.40599	0.28516	-0.12083	0.210095	0.465341	0	1	2.68076	0	1	610.677	0.601437	0.396112	0.00245103	0.791587	0.900578	6.50498	0	1	434.576	0	1	35.9647	0.605761	0.391867	0.0023725	0.294349	0.517345	0.589779	LOC132918112 - uncharacterized LOC132918112
LOC132918113	0.1346	0.1095	0.13458	0.12697	0.09419	-0.03278	0.292247	0.550713	0.129023	0.166789	27.1547	0.191309	0.235389	14.3893	0.870587	0.128837	0.0005761	0.18719	0.403073	0.807646	0.195893	0.209614	14.2762	0.133728	0.145382	26.6073	0.984136	0.0152712	0.000592651	0.187295	0.403831	1.23418	LOC132918113 - spindle and kinetochore-associated protein 1-like
LOC132918115	0.07254	0.05338	0.07264	0.0642	0.04006	-0.02414	0.0160637	0.112374	0.0276139	0.0298668	7.98023	0.0434411	0.0465224	6.13983	0.0777012	0.918417	0.00388159	0.12377	0.320233	0.873772	0.0409285	0.0690123	6.33633	0.0259683	0.0471676	8.24104	0.793229	0.203068	0.0037033	0.124212	0.321141	1.14235	IRSp53 - Insulin receptor substrate 53 kDa
LOC132918120	0.09343	0.10691	0.09345	0.13447	0.08489	-0.04958	0.0594405	0.239512	0.0804494	0.0805146	5.76704	0.147894	0.147985	3.77664	0.951696	0.0457305	0.00257309	0.0235647	0.128833	0.758399	0.140542	0.196788	3.84971	0.0754038	0.117483	5.90461	0.867889	0.129659	0.002452	0.0232273	0.127413	1.31731	LOC132918120 - EF-hand calcium-binding domain-containing protein 4A-like
LOC132918122	0.27007	0.25737	0.27025	0.24163	0.2761	0.03447	0.525433	0.746579	0	0	1.99449	0	0	2.05044	0.101827	0.731804	0.166369	0.886739	0.955984	1.04007	0	0.000439138	2.04159	0	0.00061103	1.98027	0.8332	0	0.1668	0.882189	0.951971	0.95727	LOC132918122 - transmembrane ascorbate-dependent reductase CYB561-like
LOC132918123	0.03557	0.03693	0.03556	0.04285	0.03039	-0.01246	0.0410578	0.193687	0.00344013	0.0366915	1.38722	0.0108256	0.0715611	1.29842	0.659283	0.324747	0.0159698	0.020928	0.119773	0.797893	0.0233843	0.0277387	1.03183	0.00802041	0.00998822	1.04108	0.727617	0.245708	0.0266754	0.0200939	0.117585	1.28492	LOC132918123 - neuroligin-4, Y-linked-like
LOC132918124	0.35993	0.36044	0.36047	0.40193	0.31487	-0.08706	0.279557	0.538398	0.0567959	0.141827	2.34802	0.253301	0.392563	1.50477	0.355848	0.53074	0.113412	0.105685	0.292822	0.478744	0.365237	0.415037	2.84539	0.212508	0.258664	4.99262	0.0908191	0.887366	0.0218149	0.132471	0.334739	1.53769	LOC132918124 - uncharacterized LOC132918124
LOC132918125	0.04487	0.03578	0.04489	0.07183	0.00474	-0.06709	0.000385021	0.0115807	0.0109775	0.0109803	1467.03	0.0467616	0.0467696	141.054	0.00166515	0.997732	0.000602372	0.0186974	0.111015	0.678802	0.0572328	0.0798377	589.283	0.00524711	0.00966576	121434	0.971714	0.0276919	0.000593814	0.00698542	0.0629658	1.83529	Mlc1 - Myosin light chain alkali
LOC132918127	0.08456	0.0766	0.08457	0.0885	0.06401	-0.02449	0.044101	0.201234	0.0251535	0.0343364	2.68329	0.0616887	0.0780618	2.10982	0.278916	0.698173	0.0229113	0.0266807	0.137527	0.756404	0.0236804	0.0713507	1.50034	0.00282806	0.0159383	1.88894	0.248558	0.709202	0.0422392	0.0257665	0.134756	1.56773	chico - insulin receptor substrate 1 chico
LOC132918129	0.13291	0.11578	0.13302	0.10435	0.12886	0.02451	0.35655	0.613291	0.165193	0.230165	1.19695	0.134319	0.194418	1.22193	1	0	0	0.363953	0.582927	1.1149	0.131934	0.150574	1.00233	0.16285	0.183322	1.00208	0.883702	0.116298	0	0.363958	0.584495	0.89606	LOC132918129 - uncharacterized LOC132918129
LOC132918130	0.12404	0.111	0.12397	0.11587	0.10452	-0.01135	0.668871	0.839416	0.00937284	0.64885	4.05726	0.000661083	0.507547	8.98671	0.886149	0.0929106	0.02094	0.114372	0.306755	1.56782	0	0.0221975	6.06534	0	0.0793066	3.31943	0.479956	0.484811	0.0352325	0.136825	0.340887	0.665594	LOC132918130 - alpha-ketoglutarate-dependent taurine dioxygenase-like
LOC132918131	0.04209	0.02414	0.04202	0.03124	0.01686	-0.01438	0.0179443	0.120197	0.0131959	0.292085	66.284	0.033304	0.380051	27.0266	0.980629	0.0192579	0.000113123	0.0051747	0.055276	0.78609	0.0122202	0.0264277	1.10433	4.80219e-06	4.10012e-05	1.31774	0.20743	0.775791	0.0167783	0.00726334	0.0639339	2.78034	wts - serine/threonine-protein kinase warts
LOC132918132	0.06217	0.0469	0.06239	0.05514	0.0354	-0.01974	0.233589	0.49181	0.0402062	0.0650138	1.00141	0.0627614	0.0949477	1.00121	0.955447	0.0445528	0	0.24087	0.463029	0.861432	0.0457972	0.0856602	1.00156	0.0279502	0.0577928	1.00181	0.542006	0.457994	0	0.239699	0.46191	1.16014	LOC132918132 - mitochondrial folate transporter/carrier
LOC132918133	0.00919	0.01942	0.00915	0.02353	0.0129	-0.01063	0.46791	0.707381	0.0172966	0.0247272	1.00233	0.038056	0.050754	1.00188	0	1	0	0.38367	0.600507	0.805644	0.0498409	0.116527	1	0.0244827	0.0700056	1	0.991048	0.0089524	0	0.383884	0.60181	1.23704	LOC132918133 - small lysine-rich protein 1
LOC132918136	0.10662	0.06795	0.1066	0.06566	0.07146	0.0058	0.748819	0.884716	0.0260212	0.0445626	1.05392	2.20728e-16	4.48943e-14	1.68005	0.7579	0.192535	0.0495649	0.276263	0.497334	9.87973	0.0159028	1	1.83743	0.0305502	1	1.66939	0.960546	0.0152836	0.0241703	0.570683	0.750691	0.842349	LOC132918136 - limbic system-associated membrane protein-like
LOC132918137	0.11529	0.12566	0.11529	0.1207	0.13106	0.01036	0.535305	0.754254	0.0572625	0.0601373	1.15104	0.0475861	0.0501338	1.16156	0.625916	0.300037	0.0740462	0.614549	0.781115	1.06472	0.0154743	0.0647448	1.4033	0.0193447	0.0749667	1.37807	0.0549705	0.893457	0.0515725	0.610555	0.778941	0.946447	LOC132918137 - hypoxia-inducible factor 1-alpha-like
LOC132918142	0.04516	0.06055	0.04513	0.06245	0.0583	-0.00415	0.801948	0.912084	0.0247282	0.110381	1	0.0246853	0.110267	1	0.682617	0.306716	0.0106672	1	1	1.00047	0.0371499	0.0551378	1.5864	0.0377672	0.0559433	1.58274	0.145973	0.848284	0.005743	0.97993	1	0.994995	LOC132918142 - uncharacterized LOC132918142
LOC132918143	0.02788	0.02332	0.02786	0.02732	0.01884	-0.00848	0.124049	0.357287	0.0029825	0.0245433	2.3176	0.0093312	0.0507862	1.96534	0.693702	0.299863	0.00643503	0.0870204	0.264588	0.803851	0.00684389	0.0222966	1.36857	0.00107443	0.00542821	1.53776	0.362825	0.623956	0.0132185	0.0832488	0.256879	1.37147	ATPCL - ATP-citrate synthase
LOC132918144	0.07942	0.14557	0.07914	0.21078	0.10409	-0.10669	0.00233508	0.0355574	0	0.275201	1	0	0.981073	1	0.692244	0.21735	0.0904058	0.00215762	0.0315558	0.0148098	0	0.740213	1	0	0.200632	1	0.631509	0.272241	0.0962504	0.00240529	0.033703	5.33973	LOC132918144 - serine/threonine-protein kinase 16
LOC132918146	0.04569	0.03664	0.04573	0.03459	0.03894	0.00435	0.621664	0.809732	0.0395888	0.0705984	345.339	0.0331769	0.0610666	475.479	0.938745	0.0607024	0.000552979	0.513587	0.708647	1.05472	0.0342752	0.0552013	408.228	0.0408247	0.0641451	298.923	0.971788	0.0276599	0.000551626	0.512344	0.706933	0.948163	fuss - SKI family transcriptional corepressor fussel
LOC132918147	0.15356	0.18619	0.15355	0.18772	0.18453	-0.00319	0.903511	0.964243	0.0188242	0.200856	2.84844	0.0317985	0.248248	2.48091	0.704594	0.243931	0.0514751	0.520207	0.713462	0.868028	0.0374176	0.143646	1.85139	0.0158048	0.0863473	2.17602	0.756395	0.160113	0.0834929	0.514234	0.708071	1.2623	LOC132918147 - uncharacterized LOC132918147
LOC132918148	0.1448	0.11811	0.1442	0.17809	0.07642	-0.10167	0.00619572	0.0650358	0.0125174	0.0277001	3.01157	0.155281	0.217665	1.59797	0.153036	0.817696	0.0292681	0.00104536	0.0210066	0.425171	0.220106	1	2.09075	0.0478045	1	4.39974	0.985183	0	0.0148174	0.000278662	0.00949532	2.00882	LOC132918148 - nucleoside diphosphate kinase 6-like
LOC132918150	0.17524	0.18876	0.17523	0.19721	0.17966	-0.01755	0.329354	0.586694	0.0193132	0.076466	2.13708	0.0297222	0.101256	1.96696	0.266956	0.680304	0.0527407	0.283808	0.504885	0.890775	0.046067	0.78701	1.66528	0.0245272	0.749337	1.84863	0.887512	0.055264	0.0572236	0.264036	0.48701	1.2048	LOC132918150 - mucin-2
LOC132918151	0.3318	0.25653	0.33167	0.28035	0.22701	-0.05334	0.446665	0.689865	0.0305362	0.0953997	1.77297	0.0482325	0.129793	1.64481	0.180171	0.743937	0.0758924	0.688002	0.833122	0.868976	0.0501653	0.107244	1.32853	0.0263039	0.0662493	1.4125	0.28194	0.603644	0.114416	0.661494	0.814739	1.21575	LOC132918151 - uncharacterized LOC132918151
LOC132918152	0.27036	0.24175	0.27041	0.27169	0.21151	-0.06018	0.146575	0.388247	0.0390962	0.130109	1.7848	0.0923978	0.223508	1.53052	0.309157	0.606087	0.0847563	0.130472	0.330406	0.734685	0.0593886	0.226222	1.4734	0.0194041	0.125553	1.71791	0.270282	0.638606	0.0911116	0.138867	0.34379	1.39616	eas - ethanolamine kinase 1
LOC132918155	0.10642	0.12027	0.10642	0.12435	0.11411	-0.01024	0.624492	0.811152	0.0517996	0.0769138	4.15347	0.0581835	0.0850625	3.92766	0.299441	0.67795	0.0226095	0.813175	0.913631	0.960742	0.0728151	0.084571	4.02857	0.0659116	0.0769898	4.24776	0.530618	0.447538	0.0218431	0.829991	0.923072	1.03802	LOC132918155 - H(+)/Cl(-) exchange transporter 7-like
LOC132918157	0.17451	0.16426	0.17433	0.18932	0.14408	-0.04524	0.207332	0.46154	0.0230582	1	2.00407	0.10153	1	1.52473	0.873441	0.0624078	0.0641509	0.243145	0.465276	0.606779	0.10242	0.103076	1.32093	0.0195807	0.0197976	1.61678	0.0508011	0.829702	0.119497	0.22028	0.441517	1.7261	LOC132918157 - kynurenine formamidase
LOC132918159	0.36404	0.26299	0.36411	0.25486	0.27187	0.01701	0.752428	0.887049	0.101749	0.355821	1.03108	0.0660543	0.292679	1.03706	0.50623	0.234591	0.259179	0.639405	0.799559	1.18905	0.0907825	0.26113	1.13857	0.133499	0.324028	1.11507	0.500381	0.278167	0.221453	0.623591	0.788087	0.839276	LOC132918159 - inhibitor of growth protein 1-like
LOC132918160	0.04815	0.09009	0.04821	0.08564	0.09599	0.01035	0.801017	0.911484	0.133795	0.134854	2.23269	0.120253	0.121255	2.32988	0	1	0	0.803256	0.907711	1.05305	0.120906	0.155867	1.00172	0.135472	0.172272	1.00163	1	0	0	0.803102	0.906694	0.946162	LOC132918160 - uncharacterized protein KIAA1143 homolog
LOC132918135	0.01079	0.00572	0.0109	0.00891	0.00181	-0.0071	0.084704	0.291908	3.02626e-05	0.000672431	2.14083	8.10858e-18	1.00525e-12	17.7931	0.695573	0.303256	0.00117037	0.286543	0.507548	3.78196	0.0036158	0.0708025	155.336	0.000496132	0.0277849	923.374	0.943539	0.0563644	9.7115e-05	0.266027	0.489056	1.35327	LOC132918135 - ATP synthase subunit alpha, mitochondrial
LOC132918161	0.11955	0.07939	0.12054	0.05025	0.10848	0.05823	0.0342712	0.176263	0.0961558	0.116526	1.07941	0.0421229	0.054623	1.10888	0.0706821	0.929318	0	0.034207	0.157539	1.35246	0.0401794	0.116621	1.0027	0.0966781	0.209745	1.00196	0.829548	0.170452	0	0.0336888	0.153734	0.726844	LOC132918161 - FGFR1 oncogene partner 2 homolog
LOC132918163	0.45209	0.31771	0.45192	0.35029	0.28558	-0.06471	0.297367	0.555058	0.0380081	1	3805.57	0.107769	1	274.969	0.689206	0.309959	0.000834729	0.397793	0.611975	0.681284	0.0886081	1	352.459	3.0834e-14	1	4.97128e+32	0.6655	0.333666	0.000834069	0.357647	0.578301	12.8367	LOC132918163 - uncharacterized LOC132918163
LOC132918168	0.05893	0.05888	0.05887	0.06666	0.05086	-0.0158	0.100223	0.318916	0.0443694	0.0575999	18.8967	0.0649877	0.0817117	13.183	0.0330439	0.966104	0.000852094	0.0457541	0.186454	0.877489	0.0621012	0.0823966	13.5224	0.0421027	0.0581158	19.4643	0.0497581	0.949413	0.000828803	0.0458018	0.186292	1.13985	GCS2alpha - glucosidase 2 subunit alpha
LOC132918166	0.03969	0.05617	0.03969	0.05608	0.05631	0.00023	0.992601	1	0.045464	0.155395	9998.99	0.0460437	0.156586	9628.55	0.963246	0.0363419	0.000412164	0.981457	1	0.995901	0.0239067	0.0258325	1.86498	0.00125844	0.00144549	3.04877	0.767476	0.212336	0.0201884	0.569826	0.750005	1.78859	Spase22-23 - Signal peptidase complex subunit Spase22-23
LOC132918169	0.01891	0.02314	0.01896	0.02038	0.02646	0.00608	0.430885	0.679145	0.0149879	0.0260339	1.50061	0.0113228	0.0204061	1.54182	0.514086	0.473283	0.0126308	0.699765	0.840768	1.06676	0.00339033	0.0388853	1.54432	0.00497365	0.0483969	1.49975	0.633757	0.353886	0.0123565	0.701518	0.841858	0.932611	DCAF12 - DDB1 and CUL4 associated factor 12-like protein
LOC132918170	0.04183	0.05836	0.04185	0.0697	0.04735	-0.02235	0.160342	0.405827	0.0663974	0.0664095	61.7243	0.0831229	0.0831367	43.8672	0.994196	0.00528512	0.000518683	0.464235	0.667607	0.917163	0.0717568	0.0831744	43.4624	0.0565946	0.0664782	61.0534	0.00795767	0.991517	0.000525596	0.463504	0.668907	1.0901	LOC132918170 - integrator complex subunit 15
LOC132918171	0.1592	0.23317	0.15906	0.26185	0.2059	-0.05595	0.332144	0.589409	0.0507927	0.0786525	2.13793	0.17745	0.2287	1.55407	0.208186	0.686251	0.105563	0.184044	0.39954	0.580224	0.19368	0.201758	1.14758	0.000433434	0.000525577	1.9143	0.528148	0.314004	0.157848	0.148764	0.357926	4.71736	LOC132918171 - mitochondrial transcription rescue factor 1
LOC132918172	0.13507	0.19419	0.1354	0.17924	0.2121	0.03286	0.469975	0.708573	2.77814e-09	1.25784e-07	2.75875	0.0671443	0.113244	1.14926	0.263369	0.649402	0.087229	0.0384057	0.168877	0.137092	0.0991384	0.101485	1.14607	3.864e-08	4.59267e-08	2.73711	0.748836	0.163378	0.087786	0.0380825	0.166269	7.38521	LOC132918172 - uncharacterized LOC132918172
LOC132918173	0.0001	0.00825	0.0001	0.01307	0.0001	-0.01297	0.183198	0.433643	8.98284e-07	0.000149644	1.13411	0.00254099	0.0228276	1.05549	0.409279	0.590721	0	0.178221	0.392975	0.429167	0.0128922	0.014546	2.44817	1.38138e-18	4.32224e-18	4731.72	0	1	0	0.176238	0.390503	9.45121	LOC132918173 - U6 snRNA-associated Sm-like protein LSm8
LOC132918176	0.25879	0.32949	0.25903	0.28662	0.38691	0.10029	0.0137786	0.101904	0.297533	0.753673	16.0356	0.246246	0.721133	24.7263	0.865163	0.130991	0.00384671	0.18258	0.397722	1.15607	0.00429869	0.308858	22.8823	0.00881691	0.360596	15.1456	0.019458	0.976164	0.00437837	0.194548	0.412513	0.868177	LOC132918176 - uncharacterized LOC132918176
LOC132918177	0.20761	0.3192	0.20751	0.36405	0.28701	-0.07704	0.339242	0.597771	0.298638	0.309381	26.2138	0.417791	0.428592	10.5788	0.800657	0.196418	0.00292454	0.152706	0.361291	0.722181	0.41745	0.44113	10.6999	0.299884	0.323585	26.2505	0.949837	0.0472415	0.00292189	0.153395	0.362047	1.37863	LOC132918177 - uncharacterized LOC132918177
LOC132918178	0.09312	0.1098	0.093	0.1228	0.09711	-0.02569	0.588524	0.787474	0.0330215	0.0893853	3.16348	0.0548921	0.128097	2.66462	0.44317	0.532356	0.0244739	0.649	0.807043	0.850991	0.0699056	0.114529	2.32584	0.0418108	0.0753553	2.73777	0.572801	0.395996	0.0312037	0.67175	0.821714	1.19318	LOC132918178 - EF-hand domain-containing protein D2-like
LOC132918175	0.06678	0.06611	0.06676	0.06977	0.06179	-0.00798	0.489656	0.72199	0	0.0310811	3.22641	0	0.00623254	5.54893	0.594776	0.382611	0.0226132	0.0404861	0.173926	1.4629	0	0.01363	5.57296	0	0.0535852	3.22332	0.742443	0.235221	0.0223352	0.0396737	0.171049	0.681293	LOC132918175 - glypican-6-like
LOC132918179	0.02523	0.02122	0.02522	0.02709	0.01482	-0.01227	0.0191866	0.125801	0.0034464	0.0195901	3.47089	0.0140572	0.0519366	2.5495	0.634023	0.363545	0.00243181	0.00574184	0.0581939	0.752081	0.02211	0.0631528	1.07097	3.70564e-18	2.33551e-13	2.05846	0.945791	0.0451993	0.00900947	0.00512849	0.0541431	10.5298	cut - homeobox protein, cut
LOC132918180	0.54221	0.45935	0.54275	0.51949	0.40146	-0.11803	0.217704	0.47336	0	1	778.923	0	1	1624.4	0.686194	0.305266	0.00854091	0.779524	0.893348	1.11039	0.118573	1	562.539	0.00743945	1	2.0954e+06	0.741379	0.24995	0.00867077	0.148351	0.357301	2.29851	LOC132918180 - keratin, type II cytoskeletal 1-like
LOC132918181	0.07328	0.09804	0.07929	0.1118	0.06807	-0.04373	0.274133	0.532359	0	0.20888	1.00156	0	0.3598	1.00102	0.552584	0.447416	0	0.193948	0.410452	0.652752	0	0.446789	1.00155	0	0.258877	1.0026	0.635818	0.364182	0	0.196022	0.414309	1.67737	LOC132918181 - fas apoptotic inhibitory molecule 1
LOC132918182	0.09219	0.07216	0.09197	0.09183	0.05113	-0.0407	9.94098e-05	0.00505414	0.0335652	1	82.7531	0.0619983	1	37.2465	0.979324	0.0202289	0.00044755	0.00452117	0.0505891	0.819219	0.0538497	0.725984	38.1782	0.0265713	0.671896	92.1004	0.958619	0.0409486	0.000432083	0.00427494	0.0485641	1.24178	LOC132918182 - AF4/FMR2 family member lilli-like
LOC132918184	0.14916	0.18759	0.14937	0.22995	0.14465	-0.0853	0.159495	0.404896	0.119586	0.130723	1.56263	0.177079	0.190411	1.43887	0.176765	0.823235	0	0.240141	0.462869	0.815155	0.188493	0.207146	2.41659	0.128298	0.144094	2.96175	1	0	0	0.240493	0.463069	1.23055	LOC132918184 - uncharacterized LOC132918184
LOC132918185	0.29671	0.29677	0.29707	0.40909	0.19735	-0.21174	0.00354482	0.0466078	1.37918e-33	0.365904	8.29367	0.0105419	0.941303	1.13574	0.42117	0.569069	0.00976042	0.00652737	0.0613441	0.0601661	0	0.829715	1.33954	0	0.302256	6.51213	0.357009	0.627321	0.0156703	0.00727271	0.0639558	6.4095	LOC132918185 - neurofilament medium polypeptide-like
LOC132918183	0.04627	0.03742	0.04624	0.03405	0.04198	0.00793	0.562345	0.771463	0.0458357	0.127076	8.62652	0.0374102	0.110925	9.94257	0.889488	0.108444	0.00206815	0.656162	0.810654	1.06589	0.0347688	0.104159	9.87412	0.043107	0.120382	8.52814	0.847737	0.150185	0.00207757	0.657037	0.811639	0.936004	nudE - Nuclear distribution protein nudE
LOC132918187	0.04602	0.04961	0.04602	0.04966	0.04956	-0.0001	0.994137	1	0.00855099	0.145643	23.4963	0.00923865	0.150273	22.3218	0.646857	0.351845	0.00129846	0.925328	0.976428	0.983756	0.0553316	0.0782323	19.7139	0.0544373	0.0771181	20.0476	0.934385	0.064074	0.00154107	0.968318	0.996351	1.00563	LOC132918187 - CCR4-NOT transcription complex subunit 7-like
LOC132918189	0.03064	0.04444	0.03064	0.04551	0.04322	-0.00229	0.893031	0.959109	0.0424741	0.0581406	2.92683	0.0450151	0.061264	2.86959	1	0	0	0.879258	0.952769	0.981607	0.0379601	0.0591998	2.813	0.0357383	0.0561934	2.86716	0.670003	0.329997	0	0.889593	0.955306	1.01844	LOC132918189 - band 7 protein AGAP004871-like
LOC132918196	0.01518	0.01397	0.01518	0.01675	0.01158	-0.00517	0.445018	0.689184	0.0107184	0.0357496	1.0016	0.0158959	0.0477498	1.00146	0.962861	0.0371392	0	0.439951	0.648701	0.913114	0.0163938	0.0236681	1	0.0112119	0.0167456	1	0.91067	0.0893301	0	0.440965	0.650815	1.09242	LOC132918196 - F-box/LRR-repeat protein 7-like
LOC132918197	0.20266	0.19787	0.20265	0.20415	0.19099	-0.01316	0.678409	0.843952	0.0678814	1	1e+10	0.0909992	1	8.13671e+08	0.7708	0.228388	0.00081224	0.653619	0.809125	0.891045	0.0523032	0.925079	1e+10	0.0284705	0.910349	1.15123e+12	0.713786	0.285437	0.00077658	0.619927	0.785287	1.20612	LOC132918197 - crossover junction endonuclease EME1-like
LOC132918198	0.11984	0.11822	0.11981	0.12387	0.11251	-0.01136	0.681104	0.84606	0.0605847	0.0644472	4.39176	0.0917764	0.0967379	3.52732	0.733435	0.246688	0.0198767	0.366406	0.585545	0.85187	0.0832181	0.101049	3.84556	0.0558008	0.0699052	4.77522	0.231389	0.751255	0.0173556	0.359085	0.579419	1.16075	LOC132918198 - uncharacterized LOC132918198
LOC132918199	0.03514	0.05735	0.03501	0.09927	0.00894	-0.09033	0.00303459	0.0423685	0	1.24279e-05	38.2085	0	0.999885	1.00004	0.880659	0.118447	0.000893691	0.007268	0.065206	1.01847e-05	0	0.919513	1.00156	0	0.0917053	1.04546	0.872187	0.127813	0	0.00906129	0.0737587	28.4726	LOC132918199 - zinc finger CCCH domain-containing protein 11A-like
LOC132918201	0.0001	0.0117	0.0001	0.01576	0.00662	-0.00914	0.433536	0.680435	0.00588254	0.0160545	1.52775	0.0152305	0.0345126	1.41241	0.966656	0.0333436	0	0.402185	0.61545	0.814768	0.00898072	0.0507126	1	0.00280158	0.0242684	1	0.83722	0.16278	0	0.40048	0.615677	1.24718	MED21 - mediator complex subunit 21
LOC132918200	0.0677	0.06516	0.06774	0.08674	0.03536	-0.05138	0.000156208	0.00650519	0.0135708	0.0141222	3.06136	0.0555905	0.0570984	2.12111	0.835268	0.148769	0.0159624	0.0424328	0.179164	0.672059	0	0.95122	1.00155	0	0.0820451	1.08051	0.89323	0.0722391	0.0345307	0.00080718	0.0176863	50	LOC132918200 - diacylglycerol kinase theta
LOC132918207	0.15141	0.19156	0.15133	0.23552	0.15036	-0.08516	0.0258385	0.149783	0	0.151212	129.427	0	0.24177	38.6663	0.00451247	0.994453	0.00103453	0.0469934	0.188948	0.751569	0.23443	0.242969	40.3706	0.144048	0.151099	139.723	0.185114	0.813869	0.00101709	0.0466819	0.187803	1.33573	LOC132918207 - phospholipase A1 1-like
LOC132918210	0.01981	0.08602	0.01989	0.14644	0.03832	-0.10812	0.0121928	0.0946547	0.0206436	0.0480501	1.00169	0.106005	0.172796	1.00098	0.390316	0.609684	0	0.0100005	0.0785283	0.578368	0.14472	0.208185	1	0.0365735	0.0681498	1	0.977439	0.0225613	0	0.00995615	0.0779446	1.71159	LOC132918210 - uncharacterized LOC132918210
LOC132918211	0.4798	0.85727	0.47996	0.9882	0.66411	-0.32409	0.0273459	0.155232	0	1	3.38049	0	1	13.6003	0.306644	0.634379	0.0589774	0.000896833	0.0191819	2.1429	0	1	13.1183	0	1	3.72507	0.313638	0.6261	0.0602619	0.000857807	0.0184319	0.510911	LOC132918211 - uncharacterized LOC132918211
LOC132918212	0.23693	0.21648	0.23107	0.22945	0.21096	-0.01849	0.836954	0.930383	0.224255	0.234012	2.71949	0.241111	0.251082	2.59074	0.29435	0.70565	0	0.883852	0.955012	0.951523	0.219072	0.29359	1.00125	0.201862	0.274828	1.00131	0.608168	0.391832	0	0.888812	0.955018	1.05389	LOC132918212 - uncharacterized LOC132918212
LOC132918209	0.00212	0.00276	0.00212	0.00225	0.00325	0.001	0.568416	0.775215	0.00475401	0.00528023	2.20019	0.00329643	0.00368771	2.32222	0.947196	0.0528037	0	0.563613	0.746315	1.06845	0.00329716	0.00468358	1.34265	0.0048019	0.00666535	1.31688	1	0	0	0.563642	0.746388	0.934213	alpha-Cat - catenin alpha
LOC132918214	0.60704	0.53639	0.60682	0.55329	0.5209	-0.03239	0.684638	0.848072	0.131238	0.234103	1.05702	2.0786e-06	8.65296e-05	1.42943	0.0934189	0.434975	0.471606	0.259421	0.481478	6.44288	0	0.00456127	1.47929	0	0.200149	1.12396	0.0064414	0.53699	0.456569	0.289402	0.513058	0.29845	LOC132918214 - alpha-(1,6)-fucosyltransferase-like
LOC132918216	0.13888	0.13191	0.13942	0.10738	0.16597	0.05859	0.0647557	0.251926	0.10363	0.115029	1.06953	0.0521887	0.0597882	1.09151	0.0187273	0.937365	0.0439081	0.0731198	0.2415	1.30259	0.0355801	0.0875917	1.08813	0.0792005	0.157084	1.06631	0.505654	0.450896	0.0434498	0.0738136	0.242225	0.760131	Gsc - goosecoid homeobox
LOC132918219	0.29219	0.21653	0.29235	0.22627	0.208	-0.01827	0.769383	0.8958	0.0332347	0.055084	1.93538	0.0629668	0.0949194	1.70977	0.13283	0.779454	0.0877156	0.615852	0.782237	0.812284	0.0253612	0.0982336	1.84186	0.0119145	0.0609642	2.08829	0.00644171	0.916143	0.0774153	0.609424	0.778323	1.20559	LOC132918219 - uncharacterized LOC132918219
LOC132918220	0.05394	0.04512	0.05394	0.0492	0.04085	-0.00835	0.240401	0.499373	0.0254486	0.0495906	1.42284	0.0320203	0.0598454	1.39179	0.356492	0.63988	0.00362839	0.264269	0.486209	0.937428	0	0.0481763	1.07937	0	0.0392092	1.08498	5.49611e-06	0.99357	0.00642463	0.247631	0.469252	1.06791	LOC132918220 - B-cell lymphoma/leukemia 11B-like
LOC132918222	0.17581	0.1865	0.17576	0.19518	0.17681	-0.01837	0.109383	0.333126	0.0434404	0.165033	1.09177	0.0712497	0.219285	1.07675	0.563956	0.285295	0.150749	0.0339306	0.156982	0.842238	0.220153	0.999518	4.82938	0.187797	0.999467	5.69803	0.978305	0.0144241	0.00727128	0.0309485	0.147193	1.10504	LOC132918222 - dynein axonemal heavy chain 2-like
LOC132918225	0.18156	0.18988	0.18153	0.22218	0.15302	-0.06916	0.0709309	0.264837	0.138231	0.155824	1	0.220731	0.241873	1	0.802575	0.168072	0.0293534	0.0579944	0.212936	0.763486	0.178946	0.248612	1.67688	0.107692	0.164865	1.95324	0.156488	0.837081	0.00643025	0.0579663	0.21208	1.29512	LOC132918225 - uncharacterized LOC132918225
LOC132918228	0.08006	0.08791	0.0803	0.06998	0.10752	0.03754	0.306782	0.563312	0.167833	0.18087	1.00233	0.105907	0.116358	1.00293	0	1	0	0.284737	0.505594	1.25796	0.11577	0.11714	1	0.181658	0.183357	1	1	0	0	0.28467	0.50846	0.791053	Sbat - LSMD1 domain-containing protein Sbat
LOC132918229	0.11771	0.13947	0.11775	0.15268	0.12591	-0.02677	0.19994	0.453601	0.0752147	0.171672	10.019	0.113883	0.227718	6.92416	0.899577	0.0908089	0.00961458	0.130267	0.330066	0.839676	0.111887	0.16641	6.92831	0.0738698	0.118453	9.99945	0.76108	0.229348	0.00957274	0.0696881	0.235256	1.18956	LOC132918229 - kinesin-like protein KIF12
LOC132918230	0.56661	0.65349	0.56743	0.78493	0.55768	-0.22725	0.282656	0.542259	0.0843084	0.11729	1.38223	0.00212928	0.00484064	2.23704	0.229445	0.43416	0.336395	0.321673	0.542673	2.48738	0.193075	0.197246	3.02531	0.272437	0.277079	2.39948	0.250453	0.578409	0.171138	0.591587	0.765312	0.790642	LOC132918230 - uncharacterized LOC132918230
LOC132918227	0.16232	0.12939	0.16256	0.11268	0.15325	0.04057	0.138993	0.378409	0.0404084	0.228702	1.05739	0.00814272	0.109495	1.08727	0.692921	0.170182	0.136897	0.271475	0.492936	1.49924	0.0113107	0.256733	1.16481	0.0457273	0.392224	1.11072	0.753983	0.134455	0.111562	0.273539	0.496683	0.68832	LOC132918227 - peptidyl-prolyl cis-trans isomerase FKBP8
LOC132918235	0.39925	0.36761	0.39987	0.33365	0.39723	0.06358	0.334995	0.59311	0.281878	1	9.36254	0.191932	1	18.4596	0.903172	0.090836	0.00599168	0.101185	0.286669	1.30351	0.0253086	0.640554	21.4727	0.0907344	0.747712	7.40211	0.588489	0.406508	0.00500276	0.0960969	0.278102	0.652725	LOC132918235 - ras-like GTP-binding protein Rho1
LOC132918239	0.05792	0.04947	0.05795	0.06034	0.03856	-0.02178	0.0435078	0.199989	0.0435364	0.0507659	35.524	0.0636643	0.0728661	23.0418	0.00954486	0.989991	0.00046387	0.11468	0.306867	0.878747	0.037206	0.0798645	1.27772	0.00571702	0.0189539	1.46895	0.924213	0.0407985	0.0349886	0.0567998	0.209635	1.56909	LOC132918239 - influenza virus NS1A-binding protein homolog
LOC132918240	0.11752	0.10206	0.11735	0.12517	0.08061	-0.04456	0.0183799	0.121973	0	0.117721	1	0	0.227745	1	0.478805	0.483978	0.0372168	0.0144483	0.0967104	0.69155	0.0972688	0.159204	1	0.0454725	0.0874077	1	0.868715	0.082795	0.0484901	0.0158176	0.102058	1.3263	LOC132918240 - protein spartin
LOC132918241	0.02862	0.02737	0.02857	0.03482	0.01974	-0.01508	0.116275	0.343538	0.0272146	0.0467071	1.00233	0.0495052	0.0776761	1.00194	0.994955	0.00504515	0	0.102004	0.287938	0.833983	0.0305587	0.0520021	1.00233	0.0153038	0.0289375	1.00279	0.110865	0.889135	0	0.102302	0.286798	1.19826	LOC132918241 - PHAF1 protein CG7083
LOC132918243	0.17418	0.08398	0.17284	0.1409	0.03902	-0.10188	0.169739	0.417459	3.30741e-05	6.60119e-05	449.984	0.14027	0.159995	3.1999	0.727439	0.265017	0.00754396	0.0396014	0.171642	0.190388	0.148182	0.15357	1.16749	3.46556e-42	2.06663e-41	2304.46	0.0529957	0.939419	0.00758561	0.0328762	0.151952	50	LOC132918243 - uncharacterized protein C15orf61 homolog
LOC132918245	0.0348	0.02419	0.0348	0.02607	0.02137	-0.0047	0.574736	0.778135	0.0140176	0.0397675	1.00233	0.0181874	0.0484161	1.00219	0.723334	0.276666	0	0.534973	0.723984	0.938977	0.0158733	0.0789377	1.00233	0.0120352	0.0666211	1.00249	0.830967	0.169033	0	0.533237	0.722894	1.06681	LOC132918245 - GATA zinc finger domain-containing protein 10-like
LOC132918242	0.05617	0.05167	0.05614	0.05376	0.04979	-0.00397	0.889118	0.957892	0.0531357	0.0761401	1.00233	0.0611845	0.0861709	1.00222	0.223542	0.776458	0	0.82051	0.918655	0.951942	0.0616691	0.122794	2.07321	0.0537008	0.110649	2.14965	0.6929	0.3071	0	0.820593	0.916983	1.04966	e(y)2 - enhancer of yellow 2
LOC132918246	0.03835	0.05382	0.03837	0.06549	0.04288	-0.02261	0.0130351	0.0984401	0.0431115	0.154575	33.0674	0.0680373	0.202682	19.9021	0.966171	0.0335814	0.000247461	0.0125621	0.0891519	0.854875	0.0722127	0.0799531	19.675	0.0468354	0.0527329	32.1427	0.995223	0.0045184	0.000258288	0.0125295	0.0884174	1.16475	LOC132918246 - myogenesis-regulating glycosidase
LOC132918215	0.04012	0.03464	0.03745	0.05979	0.01268	-0.04711	0.000185345	0.00746514	0.0113104	0.033036	1.00224	0.0708993	0.133509	1.00132	0.538849	0.461151	0	0.00152664	0.0258251	0.590467	0.0997463	0.100678	1.00156	0.0214113	0.0217458	1.00261	0.996645	0.00335467	0	0.00152251	0.025849	1.66752	eIF3j - eukaryotic translation initiation factor 3 subunit J
LOC132918247	0.0169	0.02038	0.01688	0.0227	0.01761	-0.00509	0.429574	0.678273	0.00936314	0.0170336	1.9525	0.0146	0.0250912	1.83212	0.643694	0.351514	0.00479202	0.447058	0.653587	0.904893	0.0124917	0.0150004	1.17873	0.00699734	0.00860844	1.20464	0.334789	0.654182	0.0110297	0.438265	0.648166	1.13223	Sema2a - Semaphorin 2a
LOC132918250	0.22082	0.21669	0.2207	0.23682	0.19865	-0.03817	0.0894102	0.30086	0.0447896	0.200785	1.6974	0.0769081	0.265526	1.54805	0.442195	0.452907	0.104898	0.237494	0.460382	0.825926	0.225185	1	136.063	0.197938	1	208.124	0.903947	0.0955389	0.000513647	0.42034	0.63272	1.08651	LOC132918250 - uncharacterized LOC132918250
LOC132918256	0.10096	0.12058	0.10096	0.12224	0.11919	-0.00305	0.874208	0.948749	0.1347	0.159653	54.8188	0.14028	0.165696	50.5496	0.926729	0.0721637	0.00110706	0.802337	0.907151	0.979751	0.100039	0.167933	50.9402	0.0959334	0.162567	54.7184	0.380586	0.61833	0.00108417	0.833821	0.925539	1.0182	LOC132918256 - protein ROP-like
LOC132918255	0.11041	0.10663	0.11043	0.1037	0.10996	0.00626	0.529818	0.749505	0.0455379	0.0841371	1.42928	0.0391734	0.0745759	1.45437	0.462155	0.468342	0.0695038	0.628824	0.792117	1.04873	0.052249	0.0886498	1.90187	0.0578671	0.0964024	1.86004	0.286131	0.67178	0.0420887	0.641789	0.800536	0.9654	Nup98-96 - nuclear pore complex protein Nup98-96
LOC132918260	0.05755	0.05982	0.05752	0.0689	0.04951	-0.01939	0.0981486	0.315098	0.0465132	0.389181	27.903	0.076243	0.453074	16.3226	0.962051	0.037344	0.000604976	0.0461891	0.187418	0.838922	0.085647	0.49106	16.6068	0.0552425	0.432536	27.4174	0.989322	0.0100571	0.0006208	0.0462664	0.18659	1.17843	Atg9 - autophagy-related protein 9
LOC132918261	0.15325	0.15892	0.15317	0.17352	0.1467	-0.02682	0.463493	0.703711	0	0.176838	1	0	0.213017	1	0.142294	0.759861	0.097845	0.610582	0.778767	0.892561	0.000985032	0.171615	1	0.000491428	0.143771	1	0	0.894827	0.105173	0.641741	0.800536	1.10044	LOC132918261 - splicing regulator SDE2
LOC132918263	0.04302	0.05091	0.04302	0.05638	0.04513	-0.01125	0.1178	0.346728	0.000418792	0.167027	4.17339	0.0166512	0.389753	2.12175	0.884131	0.103466	0.0124029	0.00978767	0.0778994	0.526511	0.0314014	0.0592956	1.63774	0.000670736	0.00256705	2.83363	0.582475	0.393599	0.0239264	0.0120695	0.0870997	2.11134	LOC132918263 - ral GTPase-activating protein subunit beta
LOC132918264	0.0342	0.01213	0.03419	0.01162	0.01269	0.00107	0.89384	0.959535	0.0165552	0.0218134	1e+10	0.0195384	0.0254589	3.94457e+09	0.969704	0.0299407	0.000355486	0.81238	0.91329	0.9596	0.0183626	0.024003	1e+10	0.0157247	0.0207695	2.4432e+10	0.79855	0.200947	0.000503351	0.828274	0.922371	1.0388	mgr - prefoldin subunit mgr
LOC132918265	0.21238	0.14515	0.21239	0.14366	0.14716	0.0035	0.916569	0.971381	0.0748887	0.0763945	1.20488	0.00017394	0.0001859	1.86366	0.879889	0.00174864	0.118363	0.323619	0.544181	3.34013	0.0762779	0.100216	2.77496	0.112651	0.142008	2.37736	0.88705	0.0642425	0.0487072	0.489023	0.690213	0.848482	LOC132918265 - uncharacterized LOC132918265
LOC132918266	0.19595	0.32056	0.19641	0.35091	0.28542	-0.06549	0.459142	0.700419	0.318708	0.476425	1.8472	0.386013	0.539446	1.6667	1	0	0	0.490357	0.690555	0.832446	0.385736	0.389957	1.09664	0.318721	0.322912	1.1171	0.979881	0.0201187	0	0.490336	0.691343	1.20033	Xbp1 - X box binding protein 1
LOC132918269	0.02997	0.02959	0.02995	0.03669	0.02217	-0.01452	0.218763	0.474305	0.0082223	0.00829688	1.99677	0.0187603	0.0189011	1.77307	0.000190519	0.989557	0.0102523	0.471328	0.673966	0.82818	0.0079843	0.0211727	1.41612	0.00207578	0.00722508	1.56042	0.350159	0.635148	0.0146928	0.462783	0.668073	1.2789	LOC132918269 - RNA-binding protein MEX3D
LOC132918272	0.00368	0.01356	0.00368	0.00494	0.02206	0.01712	1.97759e-08	1.22663e-05	0.00758372	0.0365038	1785.06	0.00418995	0.0244123	4434.54	0.951106	0.0482679	0.000625815	0.198725	0.416239	1.12154	0.00314617	0.0259899	9998.99	0.00609794	0.0395255	3471.59	0.91162	0.0877548	0.000625379	0.199526	0.418053	0.885142	Chc - clathrin heavy chain
LOC132918273	0.17017	0.19405	0.17005	0.2017	0.18534	-0.01636	0.594354	0.792018	0.0941438	0.75167	31988.3	0.121296	0.775037	10516.3	0.809302	0.190215	0.000483073	0.458367	0.662213	0.892757	0	0.984199	1.77117	0	0.787953	5183.79	0.727543	0.271601	0.000855943	0.0240584	0.129549	14.9627	LOC132918273 - interaptin-like
LOC132918278	0.05167	0.04892	0.05164	0.05566	0.04172	-0.01394	0.108624	0.332117	0.0484726	0.0502409	3.65098	0.0758279	0.078179	3.01484	0.647054	0.350069	0.00287638	0.0325801	0.153094	0.852162	0.0728532	0.0765	2.89406	0.0462324	0.0489601	3.48044	0.0434813	0.953413	0.00310587	0.0325783	0.151159	1.17362	Gp93 - heat shock protein 90 Gp93
LOC132918279	0.03763	0.03675	0.0376	0.04159	0.03308	-0.00851	0.44424	0.68867	0	0.0135277	1.68911	0	0.0251684	1.56607	5.89165e-07	0.982724	0.017275	0.427051	0.636948	0.855717	0.0190492	0.0487677	1.49634	0.0090467	0.0276375	1.61412	0.814865	0.166163	0.0189719	0.415555	0.628466	1.188	glo - heterogeneous nuclear ribonucleoprotein glorund
LOC132918280	0.40529	0.27662	0.40544	0.32832	0.22377	-0.10455	0.0166883	0.114843	0.12771	0.140125	2.80376	0.181278	0.195785	2.35253	0.0388746	0.90007	0.0610553	0.345708	0.566179	0.829801	0	0.957682	1	0	0.281649	1	0.634556	0.159352	0.206093	0.021106	0.120473	29.3043	LOC132918280 - gustatory receptor for sugar taste 43a-like
LOC132918277	0.08382	0.11416	0.08382	0.12844	0.09857	-0.02987	0.0207164	0.131312	0.0503008	0.0776074	3.23857	0.0779458	0.112858	2.72638	0.393837	0.589645	0.0165181	0.0926362	0.273268	0.853501	0.0453509	0.0851721	1.47666	0.0184772	0.0416674	1.65355	0.374162	0.573707	0.0521312	0.110057	0.299669	1.29027	LOC132918277 - uncharacterized LOC132918277
LOC132918281	0.22399	0.30129	0.22378	0.34896	0.26674	-0.08222	0.122608	0.35482	0	0.569473	1.00233	0	0.754799	1.00116	0.518002	0.481998	0	0.110646	0.300769	0.499613	0	0.731645	1.00434	0	0.557661	1.00812	0.504345	0.495655	0	0.111204	0.302026	1.86906	LOC132918281 - gustatory receptor for sugar taste 43a-like
LOC132918282	0.02403	0.01852	0.02398	0.025	0.01149	-0.01351	0.000406251	0.0118502	0	0.00109312	1	0	0.0447432	1	0.601496	0.38059	0.017914	0.00128019	0.023309	0.45563	0	0.192284	1	0	5.66031e-14	1	0.88989	0.0921816	0.0179282	0.000999064	0.0201633	18.5002	sno - Protein strawberry notch
LOC132918283	0.06451	0.05607	0.06448	0.06527	0.04604	-0.01923	0.0404509	0.192805	0.0214681	0.0881474	1.88814	0.0429829	0.136725	1.68324	0.824063	0.161536	0.0144015	0.0896924	0.268788	0.819265	0.0338098	0.140271	1.00348	0.0118336	0.0763076	1.00456	0.884018	0.0741526	0.0418296	0.0291744	0.142637	1.30995	unc-45 - unc-45 myosin chaperone
LOC132918284	0.03505	0.04029	0.03505	0.03939	0.04121	0.00182	0.834055	0.928824	0.0459076	0.0728686	1.00233	0.0443579	0.0707722	1.00235	0.984771	0.015229	0	0.858071	0.940894	1.01115	0.0445622	0.0831387	1.22989	0.0466404	0.0862245	1.22616	1	0	0	0.854913	0.937778	0.985348	lt - vacuolar protein sorting-associated protein light
LOC132918285	0.12903	0.12156	0.12904	0.11064	0.13564	0.025	0.267213	0.525568	0.065853	0.0698175	1.11722	0.0390196	0.0418365	1.14131	0.385319	0.543973	0.0707078	0.271592	0.492971	1.19239	0.0862901	0.54581	8.28393	0.114627	0.58549	6.4835	0.975969	0.0208097	0.00322091	0.220192	0.441517	0.884096	LOC132918285 - calcium/calmodulin-dependent protein kinase kinase 1
LOC132918286	0.17567	0.14769	0.17555	0.15979	0.13655	-0.02324	0.402281	0.653042	0.184703	0.540786	17.0266	0.205099	0.5618	14.2817	0.939945	0.0577738	0.00228075	0.612518	0.779699	0.937985	0.0266685	0.203171	2.866	0.0186185	0.173476	3.18137	0.0954102	0.879313	0.0252772	0.588245	0.763256	1.09914	Set8 - SET domain containing 8
LOC132918287	0.17838	0.1701	0.17838	0.16458	0.17528	0.0107	0.799262	0.911005	0.134489	0.134846	1.07476	3.55636e-10	3.66009e-10	2.18558	0.830807	0.0575986	0.111595	0.119806	0.31417	10.8446	0.131549	0.255979	7.57825	0.187048	0.324265	5.33256	0.771668	0.221687	0.00664542	0.334476	0.556403	0.826468	LOC132918287 - uncharacterized LOC132918287
LOC132918290	0.13364	0.10246	0.13371	0.10626	0.09941	-0.00685	0.630618	0.815578	0.124901	0.125868	90.8401	0.129215	0.130199	84.3952	0.00894331	0.990667	0.000389345	0.806574	0.909512	0.98368	0.126814	0.131135	88.0274	0.122546	0.126792	94.8112	0.192871	0.806746	0.000382891	0.788305	0.897063	1.01658	stac - C2 and C2B_Munc13-like domain-containing protein staccato
LOC132918291	0.09848	0.09405	0.09844	0.10787	0.07751	-0.03036	0.131103	0.36619	0.048578	1	270.176	0.0678139	1	145.697	0.949734	0.04992	0.000345563	0.344928	0.565101	0.889705	0.0668263	1	192.833	0.0385739	1	561.442	0.943569	0.0561075	0.000323468	0.2783	0.501997	1.2031	LOC132918291 - stromal membrane-associated protein 1
LOC132918292	0.10192	0.08784	0.10198	0.09838	0.07778	-0.0206	0.302506	0.55922	0	0.141398	1	0	0.207785	1	0.588607	0.356903	0.0544895	0.385697	0.602102	0.803227	0.0215115	0.0728009	1	0.0118797	0.0485466	1	0.321573	0.602766	0.0756612	0.460111	0.66618	1.15466	LOC132918292 - GDP-fucose protein O-fucosyltransferase 1
LOC132918297	0.00809	0.02888	0.00809	0.0346	0.02048	-0.01412	0.211548	0.467329	0.00656476	0.0204366	1.90728	0.0175377	0.0437259	1.68109	0.691421	0.304494	0.00408464	0.182941	0.398055	0.804491	0.0150946	0.0174936	1.07184	0.00177408	0.00221686	1.11048	0.288399	0.696461	0.0151393	0.190455	0.407453	1.51058	LOC132918297 - nucleolysin TIAR-like
LOC132918294	0.02249	0.01638	0.02245	0.01423	0.01931	0.00508	0.259262	0.517433	6.35959e-08	0.930855	1	8.11892e-193	0.147705	1	0.97537	0.00717978	0.0174505	0.322615	0.543298	26.6919	4.69113e-05	0.00171079	1	0.00128108	0.0141658	1	0.711214	0.270427	0.0183596	0.397257	0.61366	0.668193	fz2 - frizzled 2
LOC132918299	0.38971	0.42289	0.38871	0.34425	0.50234	0.15809	0.0638555	0.25068	0.297957	1	5.28064	0.208403	1	8.63082	0.869923	0.11209	0.0179868	0.188842	0.404407	1.29524	0.225909	0.287604	6.34858	0.307906	0.37278	4.32107	0.423712	0.545912	0.0303761	0.251185	0.473657	0.79184	LOC132918299 - pancreatic triacylglycerol lipase-like
LOC132918300	0.24354	0.25206	0.24338	0.2658	0.23959	-0.02621	0.220154	0.475687	0.133078	0.207028	1.47876	0.185222	0.268012	1.3869	0.614501	0.264925	0.120574	0.115168	0.307356	0.836069	0.115954	0.18872	1.13778	0.0695781	0.1271	1.17313	0.267886	0.538634	0.19348	0.105186	0.290832	1.23705	LOC132918300 - cilia- and flagella-associated protein 43
LOC132918304	0.03241	0.03362	0.03241	0.03837	0.02856	-0.00981	0.132046	0.36739	0.0251987	0.0612423	21.5373	0.0343532	0.0774765	16.6321	0.955278	0.0444472	0.000274902	0.155752	0.365108	0.915809	0.0357369	0.0362041	16.5521	0.0264569	0.0268343	21.3231	0.00670115	0.993021	0.000278124	0.156199	0.365329	1.09025	LOC132918304 - hemicentin-2-like
LOC132918306	0.30446	0.45871	0.30399	0.429	0.49416	0.06516	0.518428	0.741613	0.544158	0.54644	23.6393	0.530355	0.532673	27.0167	0.21754	0.776544	0.00591655	0.85295	0.938274	1.04222	0.53198	0.541547	27.3563	0.54451	0.553939	24.2131	0.809809	0.184341	0.00584988	0.851722	0.936346	0.963114	LOC132918306 - putative odorant-binding protein A10
LOC132918307	0.17286	0.19239	0.17289	0.23404	0.15007	-0.08397	0.00152366	0.0272618	0	0.575917	1.00155	0	0.908224	1.00027	0.71028	0.28972	0	0.00163853	0.026982	0.174457	0	0.840056	1.00155	0	0.538901	1.00551	0.690449	0.309551	0	0.00325315	0.0415704	3.54715	LOC132918307 - uncharacterized LOC132918307
LOC132918308	0.22726	0.21713	0.22714	0.29206	0.15834	-0.13372	7.67818e-06	0.000952504	0	0.0763795	1.92973	0	0.271174	1.3959	0.0960124	0.848317	0.0556709	3.67741e-07	0.000142561	0.507378	0	0.359489	1.5798	0	0.125071	2.53254	0.255932	0.711154	0.0329145	3.50337e-07	0.000125367	2.03199	LOC132918308 - uncharacterized LOC132918308
LOC132918309	0.10173	0.0736	0.10186	0.08687	0.06218	-0.02469	0.063057	0.248919	0	0.0605542	1.1363	0	0.0989212	1.11117	0.224929	0.743799	0.0312724	0.0765734	0.247117	0.824983	0.056538	0.0842551	1	0.0320376	0.0516619	1	0.480422	0.478919	0.0406591	0.0799849	0.252093	1.19772	LOC132918309 - uncharacterized LOC132918309
LOC132918314	0.01517	0.02945	0.01514	0.03888	0.01733	-0.02155	5.84389e-05	0.00385396	0.0131513	0.0154718	4.59616	0.0374698	0.0423831	3.17885	0.0459366	0.953542	0.00052149	4.70841e-06	0.000617001	0.758265	0.0359474	0.0370053	1.05579	2.31604e-23	3.64885e-23	2.34154	0.723011	0.268505	0.0084842	1.17848e-05	0.00124955	15.6718	Tollo - Toll-like receptor Tollo
LOC132918315	0.07516	0.07909	0.07503	0.097	0.05782	-0.03918	0.00405309	0.0498808	8.72152e-62	0.342943	1	0.000609343	0.945206	1	0.877163	0.076221	0.0466163	0.00669021	0.0624195	0.0526559	0	0.0383536	1	0	4.30509e-19	1	0.0472658	0.874403	0.0783312	0.0236556	0.128483	12.9686	Su(var)3-3 - lysine-specific histone demethylase Su(var)3-3
LOC132918316	0.03072	0.02743	0.03068	0.03234	0.02165	-0.01069	0.0562929	0.232158	0.00494977	0.0127355	4.32775	0.0176137	0.0361526	3.04874	0.445133	0.55073	0.00413619	0.00811274	0.0691028	0.760883	0.0207944	0.0251217	1.59545	0.000410692	0.000600913	2.56133	0.48106	0.508538	0.0104015	0.00741242	0.0646953	2.0133	LOC132918316 - guanylate cyclase 32E-like
LOC132918318	0.07292	0.05871	0.07301	0.06276	0.05422	-0.00854	0.465797	0.705712	0.0162301	0.195782	1	0.0221884	0.221572	1	0.78466	0.176054	0.0392861	0.608792	0.777409	0.924118	0.0250804	0.074894	1	0.019855	0.0635477	1	0.400596	0.555715	0.0436896	0.623044	0.787609	1.06339	LOC132918318 - early endosome antigen 1-like
LOC132918317	0.16769	0.17664	0.16772	0.17233	0.18099	0.00866	0.717542	0.869385	0.223824	0.882743	25.1845	0.230577	0.884932	23.6216	0.978272	0.0199556	0.00177197	0.843388	0.931877	0.980142	0.241158	0.285596	21.6942	0.234591	0.278732	23.0295	0.9876	0.0103951	0.00200528	0.828851	0.922629	1.01941	Acn - apoptotic chromatin condensation inducer acinus
LOC132918298	0.16491	0.17118	0.16486	0.2129	0.13593	-0.07697	0.0355208	0.179807	0	0.576584	16.4682	0	0.999999	1	0.720974	0.277229	0.00179694	0.036643	0.164128	1.4371e-06	0	0.117966	1	0	1.10809e-13	1	0.175267	0.640593	0.184139	0.0586289	0.213496	13.9569	LOC132918298 - sugar transporter SWEET1-like
LOC132918323	0.09374	0.10189	0.09371	0.11356	0.09074	-0.02282	0.0238934	0.14333	0.0116254	0.101885	41.8537	0.0173061	0.12494	29.9838	0.0280226	0.971232	0.00074547	0.0380202	0.168064	0.910683	0.0627594	1	499.944	0.0331948	1	2088.53	0.924586	0.0752059	0.000207576	0.0140739	0.0944079	1.23006	ec - ubiquitin specific peptidase echinus
LOC132918327	0.19888	0.17931	0.19884	0.18261	0.17578	-0.00683	0.828095	0.926367	0.0138336	0.116125	1.35289	0.0136529	0.11536	1.35415	0.135896	0.746498	0.117606	0.984016	1	1.00307	0.0549785	0.167803	1.7073	0.0572671	0.172067	1.69451	0.316463	0.609084	0.0744532	0.963943	0.994449	0.98594	LOC132918327 - coiled-coil domain-containing protein 112-like
LOC132918324	0.08884	0.08378	0.08865	0.10708	0.05911	-0.04797	0.0332001	0.173706	0.0271446	0.17513	1.00232	0.0734176	0.283206	1.00168	0.625174	0.374826	0	0.0338681	0.156849	0.724119	0	0.210128	1.00156	0	0.114421	1.00217	0.279946	0.720054	0	0.032319	0.150205	1.38962	LOC132918324 - mitochondrial potassium channel-like
LOC132918333	0.07391	0.05787	0.07392	0.06396	0.05201	-0.01195	0.281533	0.541083	0	0.0452938	245.72	0	0.0784213	92.5588	0.0384991	0.960989	0.000511883	0.0139667	0.0949203	0.822617	0	0.78167	6.33011	0	0.447632	412.206	0.897453	0.101916	0.00063111	0.00213751	0.0310788	3.26314	Hmgcr - HMG coenzyme A reductase
LOC132918334	0.11656	0.13111	0.11672	0.15122	0.10742	-0.0438	0.0326406	0.171575	0.115205	0.136127	19.7158	0.172004	0.197048	11.3414	0.990924	0.0086065	0.00046914	0.0168443	0.105838	0.814531	0.167557	0.223941	12.1143	0.11207	0.15989	21.242	0.914907	0.0846661	0.000427027	0.0105955	0.0805398	1.22514	Oseg5 - intraflagellar transport protein Oseg5
LOC132918335	0.03672	0.04323	0.03672	0.05764	0.02996	-0.02768	0.0056414	0.0623613	0.0147515	0.0323235	2.13835	0.0496428	0.0867938	1.71822	0.58997	0.396709	0.0133217	0.0563563	0.209988	0.712194	0.0245104	0.0492063	1	8.15119e-21	4.85583e-17	1	0.30462	0.646514	0.0488659	0.00644297	0.0601862	12.4725	LysRS - Lysyl-tRNA synthetase
LOC132918336	0.10639	0.06097	0.10716	0.04818	0.07449	0.02631	0.0981804	0.315098	0.0954066	0.0998439	3.56845	0.0598675	0.0632194	4.59258	0	1	0	0.0844866	0.26007	1.19834	0.0138641	0.0633051	2.15781	0.0280197	0.0996659	1.90144	0	1	0	0.084373	0.258663	0.835547	LOC132918336 - kelch domain-containing protein 10 homolog
LOC132918340	0.03427	0.03092	0.0342	0.03779	0.02349	-0.0143	0.0340821	0.175701	0.0114531	0.0158083	3.13485	0.026597	0.034547	2.52741	0.655236	0.335141	0.00962311	0.121213	0.316434	0.811491	0.0244069	0.0288561	2.08331	0.00868972	0.0107636	2.55513	0.524884	0.462238	0.0128782	0.124225	0.321141	1.27815	Rs1 - Dead-box helicase Rs1
LOC132918341	0.01408	0.0161	0.014	0.02258	0.00732	-0.01526	0.0254063	0.14848	0.0077267	0.0107408	11.2952	0.0134416	0.0179974	8.57079	0.871665	0.127152	0.0011828	0.454083	0.659291	0.886148	0.0135661	0.0171015	8.69879	0.00778954	0.0101174	11.4991	0.824232	0.174617	0.00115083	0.453168	0.661585	1.12902	LOC132918341 - uncharacterized LOC132918341
LOC132918345	0.01951	0.02299	0.01951	0.02297	0.023	3e-05	0.99382	1	0.0015698	0.0414411	1.95046	0.000173299	0.0139819	2.44996	0.843861	0.139026	0.0171135	0.65076	0.808101	1.3413	0	0.216437	79.9396	0	0.242203	57.9326	0.857102	0.142496	0.000401238	0.57281	0.752379	0.926507	LOC132918345 - chromatin-remodeling complex ATPase chain Iswi-like
LOC132918343	0.06827	0.07223	0.06844	0.08726	0.0583	-0.02896	0.242069	0.500491	0.0923233	0.233911	9.19203	0.175789	0.346417	5.04659	0.980055	0.0168485	0.00309645	0.0828817	0.257731	0.729696	0.0826166	0.178819	1.89821	0.0250419	0.0784414	2.57981	0.223066	0.7554	0.0215335	0.0878796	0.264093	1.4787	LOC132918343 - thyroid transcription factor 1-associated protein 26
LOC132918347	0.04798	0.04826	0.04807	0.06293	0.03543	-0.0275	0.0962858	0.311706	0.0417932	0.0422834	1.00231	0.0753777	0.0760969	1.00188	0.897069	0.102931	0	0.0897861	0.268788	0.814244	0.0695365	0.12703	1.00233	0.037786	0.0792313	1.00286	0.900911	0.0990886	0	0.0896568	0.267037	1.22878	LOC132918347 - solute carrier family 35 member E2A-like
LOC132918348	0.03554	0.04541	0.03547	0.03302	0.0614	0.02838	0.0896985	0.300902	0	0.0474646	1	0	1.5731e-16	1	0.309546	0.629759	0.0606948	0.259599	0.481581	11.9393	0	0.00214077	1	0	0.0363835	1	0.0927862	0.848041	0.0591731	0.268139	0.491676	0.539103	Sld5 - DNA replication complex GINS protein SLD5
LOC132918350	0.30105	0.49926	0.30242	0.60108	0.43807	-0.16301	0.213939	0.469788	0.467513	0.51469	68.8922	0.715659	0.746581	6.43892	0.924262	0.0677435	0.0079945	0.017149	0.106472	0.44001	0.6766	0.840418	6.5986	0.408092	0.671092	75.8466	0.737195	0.255129	0.00767604	0.017161	0.10723	2.29414	LOC132918350 - protein takeout-like
LOC132918351	0.1469	0.16762	0.14687	0.17008	0.16523	-0.00485	0.767845	0.894747	0.0892008	0.164139	2.05622	0.0819836	0.154104	2.10862	0.81065	0.141334	0.0480168	0.651555	0.808319	1.03491	0.0719358	0.0897837	1.78251	0.07847	0.0972248	1.74879	0.445971	0.490921	0.0631085	0.691515	0.835361	0.966967	LOC132918351 - telomerase reverse transcriptase-like
LOC132918353	0.06194	0.06864	0.06196	0.05272	0.08349	0.03077	0.00708463	0.0692549	0.0675613	0.126773	1	0.0285894	0.0655789	1	0.62815	0.333518	0.0383323	0.00579425	0.0585338	1.31914	0.0347794	0.0470454	1	0.0771202	0.0971086	1	0.439359	0.522334	0.0383071	0.00577374	0.0578771	0.762904	Klp67A - Kinesin-like protein at 67A
LOC132918354	0.07615	0.07753	0.07612	0.08127	0.07375	-0.00752	0.680172	0.845619	0	0.0734654	1.29455	0	0.0891769	1.26998	0.559265	0.376032	0.0647031	0.83459	0.92562	0.925771	4.98884e-06	0.044184	1.17453	1.62282e-06	0.0331623	1.19204	0.346424	0.576495	0.0770815	0.825092	0.920572	1.09199	LOC132918354 - arginine-hydroxylase NDUFAF5, mitochondrial
LOC132918355	0.02113	0.01765	0.02112	0.0185	0.01668	-0.00182	0.835902	0.929907	0	1.02818e-05	27.1361	0	0.0255285	2.86963	0.212656	0.784815	0.00252901	0.0426858	0.179515	0.319366	0.020516	0.0208527	2.34118	2.29873e-07	2.4507e-07	28.3778	0.326308	0.671187	0.00250508	0.0406534	0.173504	3.93298	LOC132918355 - uncharacterized LOC132918355
LOC132918360	0.06209	0.07359	0.06204	0.09166	0.0562	-0.03546	1.84052e-05	0.00183229	4.84003e-11	0.206231	1	0.000189711	0.565726	1	0.796052	0.15052	0.0534276	1.12927e-05	0.00123609	0.360819	0	0.167292	1	0	0.028056	1	0.569702	0.353613	0.076685	1.7521e-05	0.00163015	1.99862	Uggt - UDP-glucose-glycoprotein glucosyltransferase
LOC132918361	0.0312	0.03986	0.0312	0.04262	0.03669	-0.00593	0.570469	0.776103	0.0436195	0.0615754	1.00194	0.0527784	0.0729579	1.00182	0.385157	0.614843	0	0.515234	0.709868	0.939149	0.0455317	0.0650245	1.28831	0.0374715	0.0547297	1.30906	0	1	0	0.515271	0.708573	1.06307	calypso - ubiquitin carboxyl-terminal hydrolase calypso
LOC132918362	0.08354	0.10463	0.08356	0.11685	0.08907	-0.02778	0.290573	0.549825	0.0825351	0.119212	15.5363	0.125927	0.170905	9.7629	0.779954	0.219183	0.000862921	0.137718	0.341505	0.830638	0.133517	0.149705	9.75867	0.0887315	0.101827	15.4943	0.862327	0.136806	0.000867224	0.1377	0.342069	1.20293	LOC132918362 - protein Wnt-11b-like
LOC132918364	0.0648	0.05183	0.06479	0.05678	0.04601	-0.01077	0.103143	0.324093	0.00356097	0.0512873	1.78256	0.00847835	0.0810032	1.63086	0.349411	0.632768	0.0178203	0.0319431	0.151502	0.846129	0.0333201	0.0481523	1.12395	0.0159469	0.024959	1.15277	0.428745	0.532384	0.038871	0.0302274	0.145457	1.21663	Top2 - DNA topoisomerase 2
LOC132918365	0.0482	0.07866	0.0482	0.08102	0.07685	-0.00417	0.91917	0.972612	0	0.373759	18.242	0	0.66232	3.37241	0.900596	0.0959212	0.00348254	0.413007	0.625325	0.418644	0	0.170711	8.70363	0	0.103238	16.108	0.665693	0.330993	0.00331426	0.484703	0.687136	1.2845	LOC132918365 - uncharacterized LOC132918365
LOC132918366	0.24408	0.17835	0.24369	0.19544	0.15569	-0.03975	0.496622	0.727305	2.43708e-09	0.584719	508.397	0.0206872	0.900381	3.38219	0.68171	0.315054	0.00323544	0.0677102	0.232679	0.19555	0.00381016	0.868792	4.13752	2.44325e-11	0.539551	507.626	0.65757	0.339247	0.00318359	0.0685065	0.233047	4.38685	LOC132918366 - c-Myc-binding protein-like
LOC132918367	0.07392	0.07461	0.07392	0.07181	0.07748	0.00567	0.459349	0.700475	0.0507476	0.0594475	1.5405	0.0388524	0.046163	1.60131	0.487794	0.471713	0.040493	0.290158	0.510907	1.0896	0.0290049	0.0727301	1.95667	0.0382258	0.0892213	1.8569	0.459626	0.512279	0.0280953	0.27708	0.500378	0.922028	shtd - anaphase promoting complex subunit 1
LOC132918369	0.15505	0.1885	0.15499	0.196	0.18038	-0.01562	0.480206	0.714712	0	0.131975	3.97458	0	0.137824	3.85885	0.305125	0.66636	0.0285149	0.868467	0.94607	0.978585	0.0550647	0.1382	3.48448	0.0508706	0.130925	3.60538	0.601669	0.364409	0.0339226	0.840371	0.929483	1.02733	LOC132918369 - uncharacterized LOC132918369
LOC132918368	0.19795	0.2131	0.19785	0.22957	0.19606	-0.03351	0.269875	0.528288	0	0.000163634	1.42391	0	1.03661e-06	1.74821	0.823587	0	0.176413	0.179686	0.394572	1.58061	0	0.261422	36.4987	0	0.228531	52.3427	0.0249845	0.973295	0.00172046	0.316919	0.539151	1.10022	LOC132918368 - UV-stimulated scaffold protein A-like
LOC132918370	0.06801	0.06817	0.06798	0.07787	0.05818	-0.01969	0.0970686	0.313039	0.0267861	0.0282487	2.93284	0.0654324	0.068106	2.24902	0.484692	0.500093	0.0152143	0.0169076	0.106032	0.753269	0.0530434	0.0773606	1.1254	3.70983e-10	6.04252e-09	2.39551	0.629235	0.338808	0.0319565	0.00779657	0.0664279	7.39445	LOC132918370 - transient receptor potential channel pyrexia-like
LOC132918371	0.01394	0.01359	0.01394	0.01431	0.01277	-0.00154	0.764421	0.892642	0.0211607	0.15353	2.03259	0.02346	0.161422	1.99439	1	0	0	0.783702	0.895823	0.973247	0.0177432	0.03257	1.00132	0.0158791	0.0296398	1.00135	0.616115	0.383885	0	0.783663	0.894726	1.02753	eIF3l - eukaryotic translation initiation factor 3 subunit L
LOC132918372	0.05326	0.09607	0.05325	0.09838	0.0934	-0.00498	0.805157	0.913559	0.121329	0.136823	1.92992	0.128913	0.144875	1.89378	0.750153	0.249847	0	0.779122	0.893348	0.971254	0.130265	0.14443	2.01516	0.122814	0.136576	2.05638	0.823096	0.176904	0	0.779315	0.892816	1.0289	LOC132918372 - nonsense-mediated mRNA decay factor SMG9
LOC132918374	0.15512	0.13405	0.15508	0.13784	0.13051	-0.00733	0.757781	0.889358	0.0521232	0.321317	1059.45	0.060132	0.339461	756.344	0.603192	0.395831	0.0009769	0.662018	0.815	0.951617	0.166065	1	682.564	0.154575	1	885.774	0.996007	0.00296498	0.00102836	0.666336	0.818605	1.03993	LOC132918374 - glycosylated lysosomal membrane protein B-like
LOC132918375	0.07126	0.0572	0.07127	0.05657	0.05785	0.00128	0.931328	0.979495	0.0749476	0.108462	1.00155	0.0734701	0.106626	1.00156	0.865983	0.134017	0	0.965589	0.997761	1.00768	0.0775306	0.0795945	1.00217	0.0792315	0.0813226	1.00215	0.83506	0.16494	0	0.936945	0.982567	0.991513	mRpS9 - mitochondrial ribosomal protein S9
LOC132918377	0.07	0.10598	0.07	0.10458	0.10724	0.00266	0.934048	0.980907	0.0652458	0.0941892	2.54964	0.0520591	0.0774701	2.75487	0.520751	0.461832	0.0174173	0.621342	0.786419	1.08272	0.0470131	0.106464	2.70658	0.0607759	0.1285	2.48945	0.713591	0.268578	0.017831	0.626545	0.79013	0.916016	LOC132918377 - uncharacterized LOC132918377
LOC132918376	0.0154	0.02344	0.01539	0.02953	0.01635	-0.01318	0.148696	0.391694	0.0137994	0.0729039	1.0018	0.0279382	0.112212	1.0015	0.890871	0.109129	0	0.148363	0.356133	0.835314	0.0275407	0.0620362	1	0.0142357	0.0372254	1	0.727968	0.272032	0	0.146064	0.354455	1.18371	krz - beta-arrestin protein kurtz
LOC132918379	0.10104	0.11647	0.10094	0.14005	0.09566	-0.04439	0.00107644	0.0219836	0.0859677	1	165.589	0.154148	1	49.0856	0.934658	0.0646664	0.00067556	0.000582069	0.0143269	0.762024	0.183494	0.200317	25.9578	0.126809	0.141108	52.7792	0.182512	0.816153	0.00133458	0.00136511	0.0242497	1.21792	LOC132918379 - DNA excision repair protein ERCC-6-like
LOC132918380	0.07501	0.0961	0.07499	0.10349	0.08882	-0.01467	0.364997	0.621051	0.0113438	0.134319	2.78331	0.0346457	0.221548	2.15648	0.546599	0.427531	0.0258697	0.0898783	0.268883	0.75073	0.1439	0.608669	69.6834	0.113365	0.572603	117.459	0.977508	0.0220596	0.000432178	0.186756	0.403245	1.12303	Slmap - Sarcolemma associated protein
LOC132918381	0.07705	0.05584	0.07703	0.06906	0.04325	-0.02581	0.0478899	0.212074	0.0170156	0.0198531	1.96372	0.0504581	0.0564987	1.64012	0.971153	0.000203744	0.028643	0.109433	0.299372	0.733159	0.0363302	0.038263	1.18914	0.0038523	0.00420213	1.33708	0.176634	0.773048	0.0503175	0.107007	0.293772	1.6769	DMAP1 - DNA methyltransferase 1 associated protein 1
LOC132918382	0.02759	0.02599	0.02759	0.04682	0.01171	-0.03511	0.0165179	0.114164	0.00186085	0.0300251	1.00157	0.0199653	0.112763	1.00097	0.433207	0.566793	0	0.0154889	0.100494	0.622544	0.0674004	0.160329	1	0.0157259	0.059709	1	0.950509	0.0494905	0	0.0154416	0.100398	1.53959	LOC132918382 - BLOC-1-related complex subunit 8 homolog
LOC132918383	0.04401	0.09124	0.04403	0.11128	0.07407	-0.03721	0.459687	0.700475	0.0248414	0.0513646	4.96872	0.0501134	0.0902663	3.66453	0.00998565	0.986932	0.00308277	0.422818	0.632663	0.810087	0.0689966	0.0858553	1.14518	0.0371053	0.0485737	1.18177	0.567112	0.412655	0.0202329	0.459441	0.66552	1.232	LOC132918383 - protein KRTCAP2 homolog
LOC132918386	0.20266	0.14716	0.20267	0.14188	0.15338	0.0115	0.682718	0.847274	0.0254453	0.107892	2.76302	0.0450958	0.152659	2.35821	0.616204	0.342408	0.0413876	0.482465	0.68335	0.844123	0.0368401	0.0782648	1.26373	1.97459e-05	0.000234052	2.15562	0.321203	0.595755	0.0830424	0.237148	0.459876	3.28143	swi2 - Protein singed wings 2
LOC132918384	0.0369	0.04311	0.03681	0.05652	0.02954	-0.02698	0.0100668	0.0850599	0.0101176	0.021299	3.44607	0.045201	0.0746594	2.30266	0.213251	0.780073	0.00667607	0.00121243	0.0226544	0.674138	0.0566433	0.0771118	1.0595	1.14515e-20	1.59039e-18	2.5201	0.693807	0.288026	0.0181669	0.000859862	0.0184335	15.9932	und - methionyl aminopeptidase und
LOC132918388	0.08838	0.07998	0.08836	0.08227	0.07756	-0.00471	0.51002	0.73641	0.0503683	0.0749029	1	0.0577952	0.084392	1	0.625116	0.325734	0.0491493	0.439073	0.64792	0.953974	0.0528024	0.0850518	1	0.0462686	0.0761401	1	0.546137	0.404548	0.049315	0.43531	0.645336	1.04491	htt - huntingtin
LOC132918389	0.13672	0.10694	0.1368	0.12027	0.09377	-0.0265	0.218275	0.473719	0.0938146	0.102309	16.7992	0.0969858	0.105639	16.1464	0.0431009	0.95418	0.00271887	0.889635	0.957341	0.985952	0.0970145	0.165992	16.2988	0.0938354	0.161788	16.9617	0.875082	0.122243	0.0026748	0.884717	0.952819	1.01428	Tcs4 - Threonyl-carbamoyl synthesis 4
LOC132918390	0.07122	0.08617	0.07081	0.10238	0.0616	-0.04078	0.133572	0.37024	0.0542455	0.318486	1.47364	0.0958238	0.398208	1.3662	1	0	0	0.0970475	0.280937	0.804755	0.0814835	0.102693	2.45173	0.044705	0.0595503	3.03893	0.334732	0.665268	0	0.0949297	0.276094	1.23942	LOC132918390 - B-cell receptor-associated protein 31
LOC132918391	0.04706	0.01372	0.04701	0.0232	0.00567	-0.01753	0.0591029	0.238773	0.00106183	0.0135641	1	0.0128854	0.065037	1	0.716081	0.280714	0.003205	0.0624808	0.221456	0.635486	0	0.267053	1.00232	0	0.0633383	1.00486	0.883873	0.116127	0	0.0637195	0.223378	2.08986	Ufc1 - Ubiquitin-fold modifier conjugating enzyme 1
LOC132918394	0.11361	0.11061	0.11358	0.11418	0.10704	-0.00714	0.586847	0.785979	0	0.751002	504.094	0	0.943779	3.51644	0.813244	0.185847	0.000908676	0.000258835	0.00919159	0.202073	0.0308984	0.995371	2.51534	1.75949e-11	0.967499	712.902	0.852082	0.147019	0.00089911	0.000209289	0.00798802	7.12196	Nup160 - nuclear pore complex protein Nup160
LOC132918395	0.04436	0.03587	0.04437	0.03492	0.03674	0.00182	0.843611	0.933289	0.0507362	0.0668501	1.00231	0.0487739	0.0644996	1.00234	1	0	0	0.948519	0.989685	1.01323	0.0487429	0.048794	1.32845	0.0507083	0.0507608	1.32352	0.350507	0.649493	0	0.894917	0.957803	0.986916	Tdc2 - Tyrosine decarboxylase 2
LOC132918393	0.04626	0.05882	0.04632	0.08466	0.03005	-0.05461	0.000302183	0.00996991	0	0.342293	1.00156	0	1	1	0.905924	0.0940759	0	0.000294013	0.00983993	6.77626e-21	0	0.896979	1.00233	0	0.311659	1.02526	0.896707	0.103293	0	0.000333824	0.0103186	10.7231	Psn - presenilin
LOC132918396	0.02883	0.0262	0.02861	0.04326	0.00838	-0.03488	0.00366471	0.0474881	0	0.0118592	486.897	0	0.0506059	64.2894	0.0740102	0.925598	0.000391368	0.0178312	0.108389	0.672812	0.0419607	0.0628914	58.1973	0.00971814	0.017555	379.334	0.797036	0.202561	0.000403254	0.0289114	0.142307	1.46128	Mob4 - MOB kinase activator 4
LOC132918397	0.07897	0.05874	0.07917	0.06753	0.04777	-0.01976	0.422625	0.672147	0.059104	0.0974649	2.0389	0.0856605	0.132285	1.85696	1	0	0	0.378693	0.596519	0.8688	0.0856888	0.488617	1.86854	0.0591642	0.438611	2.05321	1	0	0	0.378933	0.597254	1.15075	Rpp25 - ribonuclease P protein subunit Rpp25
LOC132918399	0.09825	0.09227	0.09818	0.10898	0.07559	-0.03339	4.13275e-07	0.000130751	3.55965e-08	0.04274	1.15298	3.89053e-06	0.101289	1.10893	0.154575	0.77866	0.0667654	6.3809e-07	0.000191509	0.726311	0	0.267703	1	0	0.112711	1	0.628455	0.295947	0.0755979	1.05442e-06	0.000222961	1.6564	HERC2 - E3 ubiquitin-protein ligase HERC2
LOC132918401	0.03397	0.03287	0.03392	0.03676	0.02847	-0.00829	0.289683	0.548539	0.000197065	0.0130817	3.55606	0.00170907	0.0392191	2.57912	0.311951	0.678444	0.00960569	0.169216	0.382158	0.746815	0.0230588	0.026542	1.98603	0.00255409	0.0031915	2.96427	0.670305	0.315995	0.0137006	0.163277	0.375001	1.58369	IntS6 - integrator complex subunit 6
LOC132918402	0.02485	0.02528	0.02482	0.0319	0.01891	-0.01299	0.0565767	0.232724	1.00405e-05	1.9952e-05	2.27665	0.0329755	0.0404209	1.27622	0.719669	0.266979	0.0133518	0.00494287	0.0535648	0.296466	0.0357299	0.0383234	1.10479	1.45555e-13	2.71027e-13	2.42079	0.408326	0.578889	0.0127849	0.00414215	0.0475198	8.87163	LOC132918402 - WD repeat-containing protein 48
LOC132918400	0.04333	0.07362	0.04336	0.06724	0.07939	0.01215	0.731113	0.876356	0.0421032	0.0602387	2.85379	0.0411191	0.0589882	2.87622	0.335055	0.64284	0.022105	0.986067	1	1.00747	0.0233219	0.0893209	2.20773	0.0215603	0.0849242	2.24457	0.710515	0.254855	0.0346299	0.986849	1	1.0209	LOC132918400 - ubiquitin-like protein 4A
LOC132918403	0.07169	0.09471	0.07162	0.11475	0.07487	-0.03988	0.17967	0.427859	0.013088	0.043463	2.34234	0.0451937	0.1065	1.83655	0.24697	0.72094	0.0320896	0.252283	0.474531	0.714197	0.0695708	0.0944975	1.3582	0.0138423	0.0226342	1.63496	0.796447	0.145943	0.0576105	0.247638	0.469252	1.60577	bwa - alkaline ceramidase
LOC132918408	0.34183	0.29183	0.34117	0.36711	0.21489	-0.15222	0.000405177	0.0118502	0	0.471819	1.00233	0	0.832806	1.00057	0.486481	0.513519	0	0.000269109	0.00942631	0.243563	0	0.748451	1.00232	0	0.431969	1.00674	0.437504	0.562496	0	0.000299979	0.00980702	2.89699	LOC132918408 - uncharacterized LOC132918408
LOC132918409	0.03969	0.02777	0.03969	0.03302	0.02179	-0.01123	0.283823	0.543506	0.00318349	0.011726	1.38847	7.73188e-11	1.51787e-08	3.77729	0.165775	0.823316	0.010909	0.152586	0.361145	4.04939	0	1.31019e-08	3.79619	0	0.0103584	1.39917	0.00172268	0.987499	0.0107786	0.153272	0.362047	0.251781	LOC132918409 - cytoplasmic polyadenylation element-binding protein 2-like
LOC132918410	0.30709	0.27859	0.30693	0.32298	0.22918	-0.0938	0.00168665	0.028741	0.155509	0.839915	13.0366	0.252473	0.87895	6.68016	0.912461	0.0822463	0.00529275	0.000960187	0.0202117	0.739609	0.292459	0.310262	5.87455	0.197926	0.213952	10.3081	0.958087	0.0338885	0.00802436	0.000993714	0.0201517	1.31757	LOC132918410 - uncharacterized LOC132918410
LOC132918415	0.05066	0.04704	0.05065	0.04885	0.04478	-0.00407	0.734284	0.877055	0.010659	0.0461629	1.41599	0.0120165	0.050067	1.40305	0.430212	0.547532	0.0222559	0.884623	0.955224	0.973603	0.0309607	0.0383667	1.54804	0.028961	0.0360369	1.56109	0.499522	0.481264	0.0192134	0.892463	0.95672	1.01921	LOC132918415 - E3 ubiquitin-protein ligase RNF19A-like
LOC132918416	0.04615	0.06278	0.04615	0.0604	0.06607	0.00567	0.754309	0.887691	0.053416	0.0919849	11.6092	0.0393277	0.0716825	14.9998	0.818765	0.179102	0.00213271	0.425504	0.63515	1.10451	0	0.154534	14.4054	0	0.216749	8.88429	0.714173	0.283395	0.00243203	0.396624	0.613373	0.818819	LOC132918416 - uncharacterized LOC132918416
LOC132918417	0.38025	0.37988	0.37994	0.40925	0.35632	-0.05293	0.406332	0.656113	0.0883599	1	1.90483	9.492e-05	1	11.7041	0.617871	0.35765	0.0244783	0.00448419	0.0505891	3.81747	0	0.637808	8.23883	0	0.874251	1.87796	0.520598	0.435924	0.0434788	0.00496328	0.0530786	0.298828	msl-2 - male-specific lethal 2
LOC132918419	0.3281	0.29092	0.32816	0.28425	0.29776	0.01351	0.619611	0.807925	0.333432	1	15.8302	0.329673	1	16.288	0.930024	0.0598905	0.010085	0.92183	0.974958	1.01032	0	0.374287	15.7852	0	0.377213	15.4438	0.0220586	0.967204	0.0107379	0.95873	0.993143	0.992075	LOC132918419 - uncharacterized LOC132918419
LOC132918420	0.15015	0.11323	0.15015	0.11383	0.1126	-0.00123	0.956788	0.990206	0	0.131366	1.69083	0	0.150951	1.63111	0.451714	0.504436	0.0438501	0.767547	0.886672	0.931537	0.0294891	0.119222	1.51673	0.0242897	0.106051	1.55191	0.498987	0.448871	0.052142	0.77985	0.892902	1.05505	LOC132918420 - cyclin-A2
LOC132918421	0.06371	0.10376	0.06384	0.08745	0.12953	0.04208	0.185555	0.437064	0.0981115	0.146842	4.53689	0.0587285	0.0960928	6.33766	0.086829	0.911206	0.00196481	0.177175	0.391553	1.22104	0.0839859	0.0949442	6.43075	0.130995	0.144863	4.60493	0.176524	0.821549	0.00192708	0.174963	0.38888	0.820554	LOC132918421 - exosome complex component RRP43-like
LOC132918418	0.11344	0.10525	0.11344	0.10735	0.10315	-0.0042	0.807692	0.915333	0	0.590032	1e+10	0	0.597558	5.75122e+09	0.805428	0.193987	0.000585614	0.971976	1	0.975976	2.96219e-05	0.111736	31999.9	2.77635e-05	0.110224	34130.5	0.0187795	0.980492	0.000728753	0.914777	0.969924	1.00621	LOC132918418 - leucine-rich repeat-containing protein 15-like
LOC132918426	0.04861	0.04414	0.04858	0.04972	0.03797	-0.01175	0.167346	0.415196	0.0233628	0.420229	32.4983	0.0391604	0.47343	20.1365	0.95667	0.0430132	0.000316653	0.0703461	0.236709	0.862503	0	0.246936	18.5477	0	0.171238	39.8337	0.762473	0.237252	0.000274334	0.0577935	0.211781	1.26174	LOC132918426 - uncharacterized LOC132918426
LOC132918428	0.05096	0.05144	0.05081	0.06687	0.03669	-0.03018	0.0582566	0.236586	0.0473584	0.071079	1.00233	0.0893697	0.123259	1.00184	0.984804	0.015196	0	0.0477752	0.191183	0.791792	0.075021	0.0896547	1.00141	0.0383208	0.0479621	1.00178	0	1	0	0.0477577	0.190376	1.25937	LOC132918428 - UDP-glucose 4-epimerase-like
LOC132918427	0.01597	0.0169	0.01597	0.0239	0.00938	-0.01452	0.0211179	0.132988	5.39323e-05	0.000871665	12.0255	0.0126482	0.0435941	3.02206	0.510521	0.487606	0.00187242	0.00433186	0.0493917	0.444682	0.0229741	0.116282	1.60714	3.58637e-09	1.52804e-05	11.5319	0.929868	0.0681428	0.00198961	0.00424502	0.0483423	5.15349	LOC132918427 - probable ATP-dependent RNA helicase DDX5
LOC132918429	0.24061	0.19823	0.24059	0.2	0.19614	-0.00386	0.911906	0.968647	0.101014	0.1388	1.15719	0.104507	0.142924	1.15469	0.601207	0.301703	0.0970895	0.936762	0.982929	0.985173	0.141523	0.206111	4.52519	0.14754	0.213161	4.38203	0.432241	0.558688	0.00907109	0.873685	0.947187	0.978705	LOC132918429 - gastric triacylglycerol lipase-like
LOC132918430	0.07064	0.07718	0.07063	0.08599	0.06689	-0.0191	0.0952705	0.310324	0	0.282722	1.07649	0	0.471521	1.04484	0.809654	0.149649	0.0406973	0.0691483	0.235	0.595107	0.00778242	0.051933	1.12722	0.00208604	0.0232893	1.16443	0.0518512	0.890559	0.0575899	0.087478	0.263738	1.27113	Ncoa6 - Nuclear receptor coactivator 6
LOC132918431	0.07119	0.1146	0.07108	0.12396	0.09861	-0.02535	0.665674	0.838083	0.101896	0.539403	3.27716	0.1334	0.580146	2.84898	1	0	0	0.607155	0.776063	0.882039	0.126359	0.148768	1.44627	0.0959958	0.115498	1.51894	0.696937	0.303063	0	0.610087	0.778941	1.13285	cype - cytochrome c oxidase subunit cyclope
LOC132918433	0.04003	0.06408	0.04004	0.06632	0.06167	-0.00465	0.653111	0.828658	0	0.000117765	3.19477	0	0.0871788	1.36786	0.433218	0.541006	0.0257767	0.0115351	0.0850347	0.269685	0.0184755	0.118349	1.38167	4.7636e-07	0.000416529	3.25148	0.680823	0.293832	0.0253445	0.0119107	0.0866633	3.6472	stol - voltage-dependent calcium channel subunit stolid
LOC132918436	0.30352	0.30391	0.30374	0.28241	0.32588	0.04347	0.247684	0.507471	0	0.964994	373.69	0	0.999997	1.00048	0.552964	0.44346	0.00357629	0.0311627	0.149375	8.12209e-05	0.0277795	1	1.46713	3.40039e-25	1	414.29	0.569515	0.426957	0.00352744	0.0290565	0.142307	15.7225	LOC132918436 - uncharacterized LOC132918436
LOC132918437	0.11346	0.0784	0.11308	0.10132	0.05699	-0.04433	9.6376e-05	0.00500778	0	0.030931	1.84716	0	0.115601	1.4636	0.214087	0.753524	0.0323892	4.77006e-05	0.00319285	0.620718	0	0.0703054	1.00155	0	3.27391e-05	1.00604	0.114773	0.80556	0.0796674	3.61002e-05	0.00261024	3.88976	cdm - importin-13-like protein cdm
LOC132918438	0.09212	0.10115	0.09207	0.11078	0.08946	-0.02132	0.249514	0.508727	0	0.161231	1	0	0.262788	1	0.653951	0.266504	0.0795454	0.259632	0.481581	0.732311	0	0.777188	1.00156	0	0.599697	1.00318	0.801838	0.198162	0	0.160983	0.372121	2.02851	LOC132918438 - uncharacterized LOC132918438
LOC132918439	0.028	0.02341	0.02801	0.03295	0.01324	-0.01971	0.041139	0.193703	0	0.0192308	1	0	0.807463	1	0.93911	0.0392857	0.0216042	0.0488846	0.19412	0.0541242	0	0.624913	1	0	0.218973	1	0.919081	0.0761878	0.00473077	0.0516922	0.199231	3.23052	LOC132918439 - pre-mRNA-splicing factor ISY1 homolog
LOC132918440	0.08996	0.04689	0.0902	0.03279	0.0625	0.02971	0.216947	0.473003	0	0.0341992	1	0	4.92709e-14	1	0.201471	0.749953	0.0485766	0.341041	0.561303	9.07746	0	0.00299804	1	0	0.0449358	1	0.348705	0.604349	0.0469463	0.3447	0.566423	0.534016	mRpL55 - mitochondrial ribosomal protein L55
LOC132918443	0.3077	0.28814	0.30757	0.30289	0.27257	-0.03032	0.259174	0.517433	0.0746818	0.111919	1.55151	0.130543	0.179319	1.41154	0.639232	0.192654	0.168114	0.114492	0.306857	0.784751	0.000844947	0.24601	3.14186	0.00036634	0.20846	3.59671	0.00567692	0.95575	0.0385733	0.185245	0.401284	1.1181	LOC132918443 - uncharacterized LOC132918443
LOC132918444	0.31167	0.24367	0.31165	0.23971	0.24787	0.00816	0.871544	0.946853	0.121313	0.121405	1.06208	4.24971e-08	4.27563e-08	1.62357	0.716103	0.0890276	0.19487	0.244793	0.466778	8.04684	3.91891e-06	4.15434e-06	1.6078	0.116261	0.11744	1.08554	0.792378	0.0116787	0.195943	0.255613	0.478354	0.172849	LOC132918444 - odorant receptor 46a-like
LOC132918442	0.07646	0.07299	0.07632	0.09146	0.05834	-0.03312	0.136464	0.374755	0	0.0285085	1	0	0.0754218	1	0.299204	0.631865	0.0689309	0.274115	0.495505	0.726527	0	0.75494	1.00232	0	0.482525	1.00603	0.834804	0.165196	0	0.148283	0.357231	2.59223	Cox11 - Cytochrome c oxidase copper chaperone COX11
LOC132918447	0.19316	0.1474	0.19291	0.19756	0.0825	-0.11506	2.53355e-05	0.00227683	0.0357412	0.0372535	5.72576	0.165743	0.169491	2.5636	0.711655	0.271333	0.0170122	0.00014784	0.00645775	0.539499	0	0.183604	2.53871	0	0.0407598	5.80628	0.0778365	0.905767	0.0163968	0.000470115	0.0127101	1.88797	LOC132918447 - gastric triacylglycerol lipase-like
LOC132918448	0.08579	0.09784	0.08581	0.09511	0.10096	0.00585	0.60387	0.797277	0.13607	0.205189	12.2968	0.128313	0.195845	13.2392	0.98508	0.0144847	0.000434933	0.638384	0.798778	1.02943	0.0503882	0.161985	1	0.055692	0.172168	1	0.439418	0.535818	0.0247641	0.633522	0.794822	0.966506	rempA - intraflagellar transport protein rempA
LOC132918449	0.02357	0.02938	0.02357	0.03274	0.02508	-0.00766	0.372572	0.627064	0.0246334	0.0354266	2.20811	0.032114	0.0449987	2.08636	0.499061	0.500939	0	0.411844	0.624837	0.928398	0.032719	0.043151	1.00156	0.0254363	0.0342369	1.00168	0.454993	0.545007	0	0.411154	0.625061	1.07362	LOC132918449 - dihydrolipoyl dehydrogenase, mitochondrial
LOC132918450	0.00948	0.01182	0.00948	0.01202	0.01163	-0.00039	0.981772	0.998951	0.0152796	0.0175316	3.12185	0.0154019	0.0176672	3.11509	1	0	0	0.995162	1	0.998094	0.00732133	0.0293253	1.24144	0.00723676	0.0290818	1.24208	0.631908	0.368092	0	1	1	1.00236	Rab6 - RAS oncogene family member Rab6
LOC132918451	0.03308	0.0378	0.03306	0.05164	0.02538	-0.02626	0.195247	0.447985	0.0029778	0.0383075	1.00156	0.0102738	0.0767216	1.00123	0	1	0	0.205656	0.424979	0.787089	0.0276219	0.105657	1.00156	0.00976287	0.0550876	1.00202	0.369198	0.630802	0	0.205108	0.424827	1.28977	Bet5 - blocked early in transport 5
LOC132918455	0.04884	0.04282	0.04897	0.05714	0.02926	-0.02788	0.0271798	0.155094	0	0.0240584	1.21379	0	0.0598465	1.15763	0.208784	0.774413	0.0168028	0.0694836	0.235339	0.755505	0	0.617649	1.00233	0	0.330792	1.00536	0.888785	0.111215	0	0.0417272	0.176308	2.29594	Hex-A - Hexokinase A
LOC132918190	0.02799	0.02089	0.02799	0.02419	0.01705	-0.00714	0.41869	0.667814	0.00795999	0.00857513	1.96655	0.0135042	0.0144298	1.82636	0	0.993122	0.00687783	0.619092	0.784639	0.89064	0.00221386	0.0129088	1	4.14276e-36	6.64811e-26	1	0.654243	0.324097	0.0216599	0.535602	0.725151	13.3276	RpL4 - ribosomal protein L4
LOC132918452	0.03784	0.08789	0.03788	0.11017	0.06275	-0.04742	0.145184	0.386935	0.069315	0.0884253	1.0015	0.125431	0.151585	1.00116	0.208266	0.791734	0	0.152944	0.361474	0.777791	0.13572	0.156706	2.40017	0.0763918	0.0919306	3.0879	0.499325	0.500675	0	0.152848	0.36152	1.28777	LOC132918452 - uncharacterized LOC132918452
LOC132918458	0.03992	0.03168	0.03992	0.04442	0.0204	-0.02402	0.00162912	0.0281735	0	0.0200689	1	0	0.058575	1	0.211716	0.776496	0.011788	0.00221955	0.0320663	0.725953	0	0.0545566	2.2729	0	0.0236786	2.87679	0.0213797	0.977059	0.00156092	0.0025848	0.0353142	1.28697	subdued - anoctamin 1
LOC132918460	0.06744	0.07252	0.06719	0.09702	0.05168	-0.04534	0.00110896	0.0223249	6.77269e-22	0.310953	1	0.000991922	0.847272	1	0.856103	0.113123	0.0307744	0.000756651	0.0171287	0.141881	2.30059e-06	0.0975863	1	1.48062e-71	2.0145e-13	1	0.405497	0.524523	0.0699794	0.0015681	0.0260396	12.5625	LOC132918460 - P protein-like
LOC132918459	0.22131	0.22034	0.22122	0.23575	0.2043	-0.03145	0.0947046	0.309751	0	0.197735	18.4049	0	0.226885	14.3751	0.0969426	0.894585	0.00847279	0.122412	0.318261	0.915156	0.0210112	1	37.0045	0.000787077	1	797.542	0.766511	0.231132	0.00235708	0.00260858	0.0355868	1.85031	LOC132918459 - aminopeptidase N-like
LOC132918461	0.0428	0.04108	0.0428	0.04248	0.03998	-0.0025	0.837837	0.930785	0.0225155	0.0230233	1.84939	0.0357652	0.0364726	1.71575	0.158222	0.824698	0.0170801	0.45891	0.662585	0.878011	0.0272607	0.0362885	1.42708	0.0148462	0.0207397	1.51531	0.597386	0.37805	0.0245643	0.458535	0.664933	1.1687	Fen1 - Flap structure-specific endonuclease 1
LOC132918463	0.10665	0.11135	0.10664	0.1181	0.10408	-0.01402	0.323522	0.579636	0.104142	0.12461	1.00269	0.132706	0.155765	1.0024	0.731073	0.202609	0.0663183	0.224689	0.446455	0.892845	0.158044	0.158198	1.5132	0.128403	0.128543	1.58544	0.867602	0.105126	0.0272717	0.215851	0.437533	1.11258	LOC132918463 - golgin subfamily A member 4-like
LOC132918465	0.03477	0.02012	0.03475	0.02816	0.01153	-0.01663	0.0289246	0.159996	0.0066776	0.0263177	1	0.0211894	0.0608742	1	0.619832	0.379474	0.000694205	0.0262043	0.1365	0.769467	0.0224995	0.193505	1.00233	0.006052	0.109606	1.00314	0.915269	0.0847307	0	0.0254421	0.133904	1.34608	PpD3 - protein phosphatase D3
LOC132918466	0.0543	0.05647	0.05422	0.04849	0.06731	0.01882	0.21195	0.467329	0.0292516	0.0701424	1.40479	0.0117243	0.0352568	1.53399	0.643776	0.317626	0.0385975	0.352169	0.572103	1.25887	0.0204688	0.067889	122.959	0.0291731	0.0867448	79.3132	0.0206518	0.978813	0.000535473	0.428238	0.639251	0.908882	Mettl14 - methyltransferase like 14
LOC132918464	0.47547	0.35469	0.47534	0.40236	0.30046	-0.1019	0.00999391	0.0849163	0.174262	0.250494	3.99311	0.2496	0.332989	3.0037	0.53788	0.410002	0.0521178	0.081528	0.255916	0.794357	0.152961	0.629885	4.46647	0.0913301	0.554785	6.73732	0.580898	0.399337	0.0197644	0.0914704	0.27034	1.27467	LOC132918464 - protein draper-like
LOC132918467	0.02376	0.04173	0.02374	0.0667	0.01465	-0.05205	0.00309468	0.0427829	0.0151281	0.0153153	3459.69	0.0696796	0.0702262	177.56	0.973852	0.0257992	0.000348713	0.00301481	0.0392305	0.635581	0.0643106	0.107605	621.341	0.00878121	0.0213458	66101.5	0.740883	0.258793	0.000324124	0.00194929	0.0293466	1.72561	Eaf - ELL-associated factor
LOC132918471	0.04315	0.04185	0.04315	0.04297	0.04055	-0.00242	0.670812	0.840344	0.0303347	0.41142	24.6633	0.0415345	0.445615	18.4888	0.986442	0.0126223	0.00093529	0.0618196	0.220034	0.910103	0.0373679	0.209506	17.8934	0.0270552	0.179682	23.7556	0.947173	0.0518547	0.000972429	0.0594262	0.214864	1.09825	dtn - transmembrane protein 132C dtn
LOC132918472	0.02903	0.04614	0.02893	0.03421	0.05771	0.0235	0.0470631	0.20961	0	0.33966	1	0	0.212917	1	0.796407	0.203593	0	0.0840042	0.259957	1.43252	0.0117449	0.0259439	1	0.0269803	0.0513835	1	0.136678	0.84166	0.0216621	0.104076	0.289262	0.812866	LOC132918472 - fumarate hydratase, mitochondrial-like
LOC132918473	0.11249	0.10581	0.11249	0.10789	0.1038	-0.00409	0.881805	0.952934	0.0732742	0.136611	1.00233	0.0802751	0.146443	1.00225	0	1	0	0.80424	0.908343	0.965085	0.145112	0.151498	1.63912	0.136008	0.142199	1.66653	0.821187	0.178813	0	0.795452	0.901778	1.03357	LOC132918473 - uncharacterized LOC132918473
LOC132918474	0.20808	0.19662	0.20806	0.19999	0.19323	-0.00676	0.870376	0.946577	0.110305	0.153883	2.17373	0.143773	0.192706	1.98003	0.744648	0.186792	0.0685605	0.664384	0.815922	0.879796	0.041301	0.163993	1.13	6.93055e-05	0.00436958	1.44381	0.573874	0.24139	0.184737	0.553315	0.739343	3.00514	LOC132918474 - mitochondrial genome maintenance exonuclease 1-like
LOC132918475	0.06558	0.11133	0.06556	0.11988	0.10338	-0.0165	0.571745	0.776656	0.11388	0.1141	55.5591	0.113866	0.114086	55.5722	0.0107102	0.98846	0.00083006	0.999751	1	1.00006	0.114081	0.115667	55.4891	0.114085	0.11567	55.4864	0.993632	0.00553712	0.000830758	1	1	0.999987	LOC132918475 - RNA exonuclease 4-like
LOC132918476	0.55377	0.46471	0.55387	0.45633	0.47737	0.02104	0.887571	0.956668	0.327699	0.39488	907.658	0.342419	0.409598	694.105	0.277531	0.718999	0.00346994	0.95317	0.992201	0.960615	0.412008	0.555496	1583.09	0.330876	0.480325	9790.36	0.958395	0.0380945	0.0035106	0.56144	0.744639	1.24732	LOC132918476 - uncharacterized LOC132918476
LOC132918456	0.1242	0.14878	0.1242	0.15353	0.1435	-0.01003	0.585648	0.785196	0.152107	0.49467	68.3804	0.154653	0.497749	65.8803	0.992884	0.00660634	0.00050955	0.930232	0.97928	0.991184	0.107881	0.239379	71.9422	0.106114	0.236855	74.2598	0.624262	0.375257	0.000481182	0.927559	0.976898	1.00742	smash - smallish
LOC132918478	0.03464	0.02943	0.03463	0.0337	0.02541	-0.00829	0.113508	0.33865	0.00197954	0.0236455	1	0.00461992	0.0393696	1	0.239961	0.744232	0.0158073	0.0747791	0.244707	0.863851	0.0283575	0.0387802	1.06852	0.0169525	0.0242553	1.07879	0.642113	0.344255	0.0136325	0.0743761	0.243061	1.1444	CPSF1 - cleavage and polyadenylation specificity factor subunit 1
LOC132918483	0.0478	0.05394	0.04777	0.07024	0.03864	-0.0316	0.00589088	0.0639542	0.0162709	0.03146	3.74684	0.0467719	0.0763688	2.67045	0.301514	0.691241	0.00724532	0.04189	0.177641	0.743612	0.0396078	0.0420512	1.03015	0.000330924	0.00038393	1.07651	0.465815	0.487311	0.0468745	0.0986258	0.28139	2.48197	LOC132918483 - bifunctional purine biosynthesis protein ATIC
LOC132918484	0.09453	0.07496	0.09451	0.08093	0.0697	-0.01123	0.538506	0.756265	0.0774965	0.217327	55.0351	0.109689	0.267399	31.9295	0.963094	0.0364769	0.00042962	0.191287	0.407179	0.86416	0.0744874	0.0764927	1.14234	2.33373e-08	2.79329e-08	2.46068	0.718365	0.239577	0.0420573	0.304695	0.52742	6.76641	LOC132918484 - coiled-coil domain-containing protein 102A
LOC132918485	0.02666	0.03298	0.02667	0.04198	0.02233	-0.01965	0.0200208	0.129087	0	0.00312246	1	0	0.0641454	1	0.563671	0.400492	0.0358369	0.0362362	0.163344	0.476086	0	0.0313654	1	0	1.13644e-14	1	0.184948	0.778068	0.0369833	0.0367013	0.162759	9.27435	Cpr - Cytochrome P450 reductase
LOC132918486	0.25523	0.29711	0.25414	0.33508	0.25028	-0.0848	0.235521	0.493422	0.0377544	0.094194	1.20112	1.22866e-07	1.04142e-05	2.43493	0.54946	0.260463	0.190077	0.239014	0.461558	4.85623	0	1	532.199	0	1	1.00012	0.685185	0.307281	0.00753432	0.00589971	0.0582088	1.9619e-05	LOC132918486 - uncharacterized LOC132918486
LOC132918487	0.09841	0.09485	0.09848	0.11125	0.07923	-0.03202	0.0122368	0.0946547	0.0181287	0.027158	3.83298	0.0559356	0.0748001	2.62778	0.456709	0.521292	0.021999	0.0156228	0.100832	0.719045	0.0655453	0.0672897	2.64492	0.0227074	0.0235511	3.86131	0.349342	0.628903	0.0217546	0.0192868	0.114808	1.38901	trp - transient receptor potential
LOC132918490	0.12289	0.09566	0.12285	0.10424	0.08736	-0.01688	0.231843	0.489381	0	0.810997	1.35015	0	0.517049	2.57351	0.873466	0.0796579	0.0468756	0.0864188	0.263604	3.14868	0	0.000195102	1.88702	0	0.0985702	1.18796	0.668985	0.245446	0.0855687	0.0976547	0.280277	0.271247	ida - anaphase promoting complex subunit 5 ida
LOC132918491	0.0912	0.09982	0.09101	0.12243	0.074	-0.04843	0.00987533	0.0842164	0	0.583129	1.00231	0	1	1	0.845439	0.154561	0	0.0134709	0.0927705	1.05879e-22	0.0357628	0.0504996	1	3.66273e-27	2.0066e-24	1	0.103833	0.796627	0.0995407	0.0332911	0.152807	18.2751	S2P - membrane-bound transcription factor site-2 protease
LOC132918492	0.0497	0.05244	0.04968	0.06745	0.03578	-0.03167	0.0851088	0.292628	0.0317654	0.0418379	40869.6	0.0707909	0.0874589	3468.07	0.990403	0.00945449	0.000142492	0.0385956	0.169304	0.767682	0	0.0738372	2485.19	0	0.0314939	32030.8	0.021673	0.978184	0.000143045	0.0379748	0.166111	1.32698	Naam - Nicotinamide amidase
LOC132918494	0.00383	0.0001	0.00383	0.0001	0.0001	0	1	1	0	0	1.34792	0	0	1.3181	0.0678989	0.932101	0	1	1	0.925055	0	0.00833178	1.24933	0	0.011928	1.22866	1	0	0	1	1	0.925055	Snx3 - sorting nexin 3
LOC132918493	0.00755	0.00953	0.00755	0.01262	0.00622	-0.0064	0.0406309	0.192978	0	0	1.31256	0	0	2.88191	0.791591	0.202344	0.00606422	0.0554352	0.208307	3.89167	0.00302591	0.00842821	2.95381	0.00209485	0.00622638	3.16375	0.996762	0	0.00323822	0.836341	0.92748	1.0634	brat - tripartite motif-containing protein brain tumor
LOC132918496	0.0001	0.0066	0.0001	0.0001	0.01237	0.01227	0.267592	0.526025	0.00878523	0.0170241	1.41814	1.8909e-19	7.81279e-17	24.0712	0.741398	0.258602	0	0.264606	0.486467	9.10558	8.46971e-05	0.000389241	1.86269	0.0109772	0.0228672	1.34894	1	2.15518e-11	0	0.267247	0.490524	0.4812	cpo - RNA-binding protein
[truncated: 8,103 more rows]
