# Supplementary material for: Life Cycle Simplifications in Aphids Drive Changes in Evolutionary Rates and Selection Regimes
Source: Mol Biol Evol. 2025 Dec 1;42(12):msaf307. doi: 10.1093/molbev/msaf307 (PMC12696414; doi:10.1093/molbev/msaf307)
Supplement: msaf307_Supplementary_Data [file msaf307_supplementary_data.zip › Table_S3.xlsx]

## Sheet: GOterms (Codeml gene set)
ONTOLOGY	GOterm_ID	Description	GeneRatio	BgRatio	pvalue	p.adjust	qvalue	Count	list_of_geneID
CC	GO:0016324	apical plasma membrane	36/713	228/9301	2.31063e-05	0.0105134	0.0100209	36	LOC132924352/LOC132932038/LOC132918860/LOC132931682/LOC132918393/LOC132918314/LOC132931676/LOC132917459/LOC132917307/LOC132918564/LOC132917344/LOC132931878/LOC132919884/LOC132926991/LOC132922453/LOC132923052/LOC132919191/LOC132923325/LOC132922430/LOC132919355/LOC132920425/LOC132920315/LOC132924674/LOC132924591/LOC132923930/LOC132927325/LOC132926537/LOC132924287/LOC132923975/LOC132927434/LOC132924…
CC	GO:0009925	basal plasma membrane	20/713	101/9301	6.68362e-05	0.0140513	0.0133931	20	LOC132917477/LOC132918639/LOC132919077/LOC132918860/LOC132931661/LOC132931676/LOC132917459/LOC132926991/LOC132922453/LOC132923052/LOC132919572/LOC132921712/LOC132920315/LOC132923681/LOC132927325/LOC132924287/LOC132927434/LOC132929564/LOC132929319/LOC132928932
CC	GO:0045178	basal part of cell	21/713	112/9301	0.000101659	0.0140513	0.0133931	21	LOC132917477/LOC132918639/LOC132924352/LOC132919077/LOC132918860/LOC132931661/LOC132931676/LOC132917459/LOC132926991/LOC132922453/LOC132923052/LOC132919572/LOC132921712/LOC132920315/LOC132923681/LOC132927325/LOC132924287/LOC132927434/LOC132929564/LOC132929319/LOC132928932
CC	GO:0045177	apical part of cell	39/713	275/9301	0.000123528	0.0140513	0.0133931	39	LOC132924352/LOC132932038/LOC132918860/LOC132931682/LOC132918393/LOC132918314/LOC132931676/LOC132917459/LOC132917307/LOC132918564/LOC132917344/LOC132931878/LOC132919884/LOC132926991/LOC132922453/LOC132920854/LOC132923052/LOC132919191/LOC132923325/LOC132922430/LOC132919355/LOC132919653/LOC132920425/LOC132920315/LOC132924674/LOC132924591/LOC132923930/LOC132927325/LOC132926537/LOC132924287/LOC132923…
MF	GO:0016798	hydrolase activity, acting on glycosyl bonds	19/715	89/9302	3.54906e-05	0.0214009	0.0199868	19	LOC132918639/LOC132925494/LOC132916903/LOC132931593/LOC132918314/LOC132918776/LOC132923798/LOC132920555/LOC132931809/LOC132923325/LOC132922430/LOC132919764/LOC132926918/LOC132923782/LOC132929285/LOC132929294/LOC132930727/LOC132929861/LOC132929119
CC	GO:0005938	cell cortex	33/713	242/9301	0.000815639	0.0640164	0.0610173	33	LOC132924352/LOC132916890/LOC132929243/LOC132921303/LOC132918393/LOC132930401/LOC132921846/LOC132931977/LOC132917307/LOC132918564/LOC132929405/LOC132917922/LOC132927410/LOC132920375/LOC132920854/LOC132920175/LOC132923313/LOC132919191/LOC132919488/LOC132920034/LOC132919653/LOC132921710/LOC132921762/LOC132920442/LOC132918878/LOC132924674/LOC132924026/LOC132926601/LOC132924417/LOC132927019/LOC132929…
CC	GO:0062023	collagen-containing extracellular matrix	14/713	71/9301	0.000844172	0.0640164	0.0610173	14	LOC132932038/LOC132916913/LOC132917392/LOC132931815/LOC132925581/LOC132931878/LOC132923926/LOC132926305/LOC132927894/LOC132923740/LOC132923975/LOC132930075/LOC132931072/LOC132929003
CC	GO:0016234	inclusion body	5/713	12/9301	0.00131133	0.0852367	0.0812436	5	LOC132918584/LOC132920555/LOC132922962/LOC132919385/LOC132921218
MF	GO:0009975	cyclase activity	7/715	20/9302	0.000490837	0.0961586	0.0898051	7	LOC132918307/LOC132918308/LOC132927173/LOC132921412/LOC132922015/LOC132922766/LOC132928191
MF	GO:0005544	calcium-dependent phospholipid binding	5/715	11/9302	0.000826345	0.0961586	0.0898051	5	LOC132918052/LOC132922962/LOC132919488/LOC132920442/LOC132923876
MF	GO:0005509	calcium ion binding	30/715	215/9302	0.000995336	0.0961586	0.0898051	30	LOC132918719/LOC132931900/LOC132931676/LOC132918200/LOC132918504/LOC132932395/LOC132917466/LOC132918052/LOC132918125/LOC132922962/LOC132919412/LOC132919488/LOC132920034/LOC132921401/LOC132920442/LOC132923470/LOC132923719/LOC132923876/LOC132926716/LOC132924244/LOC132927855/LOC132926324/LOC132923848/LOC132924417/LOC132923939/LOC132924530/LOC132923917/LOC132929285/LOC132930166/LOC132928821
MF	GO:0003953	NAD+ nucleosidase activity	6/715	17/9302	0.00119652	0.0961586	0.0898051	6	LOC132925494/LOC132931593/LOC132918314/LOC132923325/LOC132922430/LOC132926918
MF	GO:0050135	NAD(P)+ nucleosidase activity	6/715	17/9302	0.00119652	0.0961586	0.0898051	6	LOC132925494/LOC132931593/LOC132918314/LOC132923325/LOC132922430/LOC132926918
MF	GO:0061809	NAD+ nucleotidase, cyclic ADP-ribose generating	6/715	17/9302	0.00119652	0.0961586	0.0898051	6	LOC132925494/LOC132931593/LOC132918314/LOC132923325/LOC132922430/LOC132926918
MF	GO:0008289	lipid binding	40/715	322/9302	0.00162149	0.0961586	0.0898051	40	LOC132917265/LOC132924352/LOC132919077/LOC132931710/LOC132925418/LOC132921846/LOC132931977/LOC132918584/LOC132931840/LOC132918052/LOC132918582/LOC132929405/LOC132918543/LOC132927410/LOC132922962/LOC132919659/LOC132922915/LOC132920492/LOC132923340/LOC132919488/LOC132920034/LOC132920363/LOC132922716/LOC132921710/LOC132923508/LOC132921401/LOC132919699/LOC132920442/LOC132919428/LOC132922564/LOC132920…
MF	GO:0015103	inorganic anion transmembrane transporter activity	12/715	60/9302	0.00175203	0.0961586	0.0898051	12	LOC132918458/LOC132931936/LOC132917034/LOC132931748/LOC132925269/LOC132920121/LOC132919355/LOC132920412/LOC132921452/LOC132922205/LOC132921405/LOC132928932
MF	GO:0004175	endopeptidase activity	33/715	253/9302	0.00182523	0.0961586	0.0898051	33	LOC132928193/LOC132932439/LOC132932264/LOC132918393/LOC132920714/LOC132929827/LOC132932337/LOC132916991/LOC132932234/LOC132919710/LOC132920844/LOC132919852/LOC132922962/LOC132920292/LOC132922589/LOC132922512/LOC132922088/LOC132919894/LOC132921835/LOC132921712/LOC132923704/LOC132924215/LOC132926305/LOC132927740/LOC132924587/LOC132927000/LOC132924530/LOC132928556/LOC132929002/LOC132930987/LOC132929…
MF	GO:0004553	hydrolase activity, hydrolyzing O-glycosyl compounds	12/715	61/9302	0.00203218	0.0961586	0.0898051	12	LOC132918639/LOC132918776/LOC132923798/LOC132920555/LOC132931809/LOC132919764/LOC132923782/LOC132929285/LOC132929294/LOC132930727/LOC132929861/LOC132929119
MF	GO:0015267	channel activity	31/715	235/9302	0.00207307	0.0961586	0.0898051	31	LOC132918458/LOC132931661/LOC132931936/LOC132916938/LOC132931676/LOC132917034/LOC132917466/LOC132919491/LOC132923052/LOC132922258/LOC132920310/LOC132922139/LOC132920412/LOC132921452/LOC132923113/LOC132922205/LOC132923703/LOC132923775/LOC132923848/LOC132927994/LOC132924646/LOC132924064/LOC132927585/LOC132923939/LOC132929714/LOC132930723/LOC132928251/LOC132930221/LOC132928917/LOC132928389/LOC132928…
MF	GO:0022803	passive transmembrane transporter activity	31/715	235/9302	0.00207307	0.0961586	0.0898051	31	LOC132918458/LOC132931661/LOC132931936/LOC132916938/LOC132931676/LOC132917034/LOC132917466/LOC132919491/LOC132923052/LOC132922258/LOC132920310/LOC132922139/LOC132920412/LOC132921452/LOC132923113/LOC132922205/LOC132923703/LOC132923775/LOC132923848/LOC132927994/LOC132924646/LOC132924064/LOC132927585/LOC132923939/LOC132929714/LOC132930723/LOC132928251/LOC132930221/LOC132928917/LOC132928389/LOC132928…
MF	GO:0005048	signal sequence binding	7/715	26/9302	0.00277462	0.117652	0.109878	7	LOC132928989/LOC132921553/LOC132917855/LOC132923055/LOC132923053/LOC132919551/LOC132928455
MF	GO:0005548	phospholipid transporter activity	6/715	20/9302	0.00307079	0.117652	0.109878	6	LOC132919077/LOC132918582/LOC132920363/LOC132919428/LOC132927325/LOC132929319
MF	GO:0015171	amino acid transmembrane transporter activity	11/715	56/9302	0.00312178	0.117652	0.109878	11	LOC132916992/LOC132917344/LOC132920611/LOC132921410/LOC132921113/LOC132923160/LOC132919576/LOC132924624/LOC132924623/LOC132927004/LOC132926537
MF	GO:0051015	actin filament binding	15/715	93/9302	0.00461526	0.156694	0.14634	15	LOC132916890/LOC132918185/LOC132929243/LOC132917466/LOC132917307/LOC132927410/LOC132920606/LOC132920375/LOC132919542/LOC132921876/LOC132919311/LOC132920241/LOC132921762/LOC132921401/LOC132927684
MF	GO:0015108	chloride transmembrane transporter activity	9/715	43/9302	0.00467742	0.156694	0.14634	9	LOC132918458/LOC132931936/LOC132917034/LOC132931748/LOC132919355/LOC132920412/LOC132921452/LOC132922205/LOC132928932
MF	GO:0005342	organic acid transmembrane transporter activity	15/715	95/9302	0.00565419	0.170474	0.15921	15	LOC132918460/LOC132917477/LOC132917034/LOC132916992/LOC132917344/LOC132931748/LOC132920611/LOC132921410/LOC132921113/LOC132923160/LOC132919576/LOC132924624/LOC132924623/LOC132927004/LOC132926537
MF	GO:0046943	carboxylic acid transmembrane transporter activity	15/715	95/9302	0.00565419	0.170474	0.15921	15	LOC132918460/LOC132917477/LOC132917034/LOC132916992/LOC132917344/LOC132931748/LOC132920611/LOC132921410/LOC132921113/LOC132923160/LOC132919576/LOC132924624/LOC132924623/LOC132927004/LOC132926537
MF	GO:0015318	inorganic molecular entity transmembrane transporter activity	42/715	370/9302	0.00661072	0.171018	0.159719	42	LOC132918458/LOC132918460/LOC132931661/LOC132931936/LOC132932361/LOC132916938/LOC132931676/LOC132917034/LOC132931748/LOC132917133/LOC132925269/LOC132919491/LOC132923332/LOC132923052/LOC132922258/LOC132920939/LOC132920121/LOC132919355/LOC132920310/LOC132922139/LOC132920316/LOC132920412/LOC132921452/LOC132923113/LOC132922205/LOC132921405/LOC132924591/LOC132927325/LOC132923775/LOC132923848/LOC132927…
MF	GO:0015923	mannosidase activity	4/715	11/9302	0.00737489	0.171018	0.159719	4	LOC132918776/LOC132923798/LOC132929285/LOC132929861
MF	GO:0120013	lipid transfer activity	4/715	11/9302	0.00737489	0.171018	0.159719	4	LOC132918582/LOC132920363/LOC132919428/LOC132929319
MF	GO:0030695	GTPase regulator activity	28/715	225/9302	0.00749029	0.171018	0.159719	28	LOC132923386/LOC132923402/LOC132932038/LOC132918880/LOC132917720/LOC132917470/LOC132918564/LOC132931878/LOC132919491/LOC132919709/LOC132921876/LOC132920396/LOC132919191/LOC132922659/LOC132919488/LOC132920035/LOC132919653/LOC132922716/LOC132919699/LOC132923351/LOC132919668/LOC132919873/LOC132920315/LOC132927364/LOC132924143/LOC132923975/LOC132924122/LOC132930068
MF	GO:0060589	nucleoside-triphosphatase regulator activity	28/715	225/9302	0.00749029	0.171018	0.159719	28	LOC132923386/LOC132923402/LOC132932038/LOC132918880/LOC132917720/LOC132917470/LOC132918564/LOC132931878/LOC132919491/LOC132919709/LOC132921876/LOC132920396/LOC132919191/LOC132922659/LOC132919488/LOC132920035/LOC132919653/LOC132922716/LOC132919699/LOC132923351/LOC132919668/LOC132919873/LOC132920315/LOC132927364/LOC132924143/LOC132923975/LOC132924122/LOC132930068
MF	GO:0005253	anion channel activity	7/715	31/9302	0.00792696	0.171018	0.159719	7	LOC132918458/LOC132931936/LOC132917034/LOC132920412/LOC132921452/LOC132922205/LOC132928932
MF	GO:0005254	chloride channel activity	7/715	31/9302	0.00792696	0.171018	0.159719	7	LOC132918458/LOC132931936/LOC132917034/LOC132920412/LOC132921452/LOC132922205/LOC132928932
MF	GO:0016799	hydrolase activity, hydrolyzing N-glycosyl compounds	6/715	24/9302	0.00819026	0.171018	0.159719	6	LOC132925494/LOC132931593/LOC132918314/LOC132923325/LOC132922430/LOC132926918
MF	GO:0005543	phospholipid binding	25/715	196/9302	0.00822476	0.171018	0.159719	25	LOC132924352/LOC132931710/LOC132931977/LOC132918584/LOC132931840/LOC132918052/LOC132918582/LOC132927410/LOC132922962/LOC132923340/LOC132919488/LOC132920034/LOC132920363/LOC132922716/LOC132921710/LOC132921401/LOC132919699/LOC132920442/LOC132919428/LOC132922564/LOC132920188/LOC132923876/LOC132924674/LOC132923975/LOC132923939
CC	GO:0000145	exocyst	5/713	15/9301	0.00409715	0.200797	0.19139	5	LOC132917922/LOC132920175/LOC132921710/LOC132918878/LOC132929359
CC	GO:0098636	protein complex involved in cell adhesion	5/713	15/9301	0.00409715	0.200797	0.19139	5	LOC132917459/LOC132922453/LOC132924279/LOC132923930/LOC132927434
CC	GO:0016323	basolateral plasma membrane	14/713	84/9301	0.00441312	0.200797	0.19139	14	LOC132917477/LOC132918639/LOC132919077/LOC132931661/LOC132931676/LOC132926991/LOC132923052/LOC132919572/LOC132921712/LOC132920315/LOC132923681/LOC132927325/LOC132924287/LOC132929319
MF	GO:0005216	ion channel activity	27/715	220/9302	0.0102033	0.205086	0.191536	27	LOC132918458/LOC132931661/LOC132931936/LOC132916938/LOC132931676/LOC132917034/LOC132919491/LOC132922258/LOC132920310/LOC132922139/LOC132920412/LOC132921452/LOC132923113/LOC132922205/LOC132923775/LOC132923848/LOC132927994/LOC132924646/LOC132924064/LOC132927585/LOC132923939/LOC132930723/LOC132928251/LOC132930221/LOC132928917/LOC132928389/LOC132928932
MF	GO:0022836	gated channel activity	20/715	150/9302	0.0107151	0.208427	0.194655	20	LOC132918458/LOC132931661/LOC132931936/LOC132916938/LOC132931676/LOC132919491/LOC132922258/LOC132922139/LOC132920412/LOC132921452/LOC132927994/LOC132924646/LOC132924064/LOC132923939/LOC132930723/LOC132928251/LOC132930221/LOC132928917/LOC132928389/LOC132928932
CC	GO:0030424	axon	38/713	324/9301	0.00539064	0.222976	0.21253	38	LOC132925494/LOC132918393/LOC132931896/LOC132923673/LOC132918396/LOC132932132/LOC132918584/LOC132920826/LOC132921113/LOC132923160/LOC132923361/LOC132923313/LOC132919804/LOC132921939/LOC132920224/LOC132919385/LOC132922015/LOC132920034/LOC132919309/LOC132920215/LOC132919576/LOC132923474/LOC132922205/LOC132918878/LOC132920315/LOC132923876/LOC132926990/LOC132924026/LOC132927939/LOC132924417/LOC132927…
MF	GO:0016849	phosphorus-oxygen lyase activity	5/715	19/9302	0.0124164	0.233971	0.218512	5	LOC132927173/LOC132921412/LOC132922015/LOC132922766/LOC132928191
MF	GO:0008233	peptidase activity	41/715	375/9302	0.0133125	0.236792	0.221147	41	LOC132928193/LOC132932439/LOC132932264/LOC132918393/LOC132920714/LOC132929827/LOC132932337/LOC132916991/LOC132932234/LOC132919710/LOC132920844/LOC132919852/LOC132922962/LOC132920292/LOC132922585/LOC132921446/LOC132920444/LOC132922589/LOC132922512/LOC132919064/LOC132922088/LOC132919894/LOC132922287/LOC132921835/LOC132921712/LOC132923704/LOC132924215/LOC132926305/LOC132927740/LOC132924587/LOC132927…
MF	GO:0050839	cell adhesion molecule binding	14/715	95/9302	0.0133515	0.236792	0.221147	14	LOC132918393/LOC132917459/LOC132916937/LOC132926991/LOC132922453/LOC132924279/LOC132927684/LOC132923930/LOC132924026/LOC132927434/LOC132924447/LOC132931002/LOC132929965/LOC132930166
MF	GO:0003779	actin binding	20/715	154/9302	0.0140963	0.242858	0.226812	20	LOC132916890/LOC132918185/LOC132929243/LOC132921303/LOC132917466/LOC132917307/LOC132927410/LOC132920606/LOC132920375/LOC132919542/LOC132921876/LOC132919311/LOC132920241/LOC132921762/LOC132921401/LOC132920232/LOC132924674/LOC132927684/LOC132927810/LOC132929709
MF	GO:0030246	carbohydrate binding	14/715	96/9302	0.0145656	0.243973	0.227853	14	LOC132917392/LOC132917348/LOC132918776/LOC132923798/LOC132920555/LOC132920614/LOC132920844/LOC132924030/LOC132924244/LOC132924693/LOC132924417/LOC132930120/LOC132931072/LOC132929937
MF	GO:0050660	flavin adenine dinucleotide binding	12/715	79/9302	0.0168709	0.272992	0.254954	12	LOC132932448/LOC132918315/LOC132918642/LOC132920688/LOC132916977/LOC132920488/LOC132919317/LOC132920203/LOC132921199/LOC132921704/LOC132920960/LOC132929709
MF	GO:0008047	enzyme activator activity	26/715	219/9302	0.0172034	0.272992	0.254954	26	LOC132923386/LOC132923402/LOC132932038/LOC132918880/LOC132929827/LOC132917963/LOC132917720/LOC132918564/LOC132931878/LOC132917612/LOC132919491/LOC132919191/LOC132922659/LOC132919653/LOC132922716/LOC132919698/LOC132921184/LOC132919668/LOC132919873/LOC132923975/LOC132924122/LOC132929174/LOC132930144/LOC132928808/LOC132930068/LOC132929965
MF	GO:0008509	anion transmembrane transporter activity	19/715	148/9302	0.0184073	0.280262	0.261744	19	LOC132918458/LOC132918460/LOC132917477/LOC132931936/LOC132917034/LOC132916992/LOC132931748/LOC132925269/LOC132920611/LOC132920822/LOC132920121/LOC132919355/LOC132920412/LOC132921452/LOC132922205/LOC132921405/LOC132929598/LOC132929780/LOC132928932
MF	GO:0140358	P-type transmembrane transporter activity	4/715	14/9302	0.0185912	0.280262	0.261744	4	LOC132917133/LOC132923332/LOC132924591/LOC132927325
CC	GO:0005604	basement membrane	7/713	31/9301	0.00781343	0.292938	0.279215	7	LOC132916913/LOC132925581/LOC132923926/LOC132926305/LOC132927894/LOC132923740/LOC132930075
CC	GO:0031252	cell leading edge	18/713	129/9301	0.00934291	0.292938	0.279215	18	LOC132931968/LOC132918041/LOC132931936/LOC132931896/LOC132917459/LOC132927410/LOC132923313/LOC132919191/LOC132919394/LOC132919488/LOC132921367/LOC132922205/LOC132927684/LOC132924026/LOC132923804/LOC132924417/LOC132927019/LOC132929564
CC	GO:0030425	dendrite	30/713	252/9301	0.0102819	0.292938	0.279215	30	LOC132931969/LOC132917651/LOC132931968/LOC132925494/LOC132918041/LOC132918393/LOC132931936/LOC132931896/LOC132923673/LOC132924670/LOC132917779/LOC132917459/LOC132920826/LOC132921113/LOC132923160/LOC132919804/LOC132921939/LOC132919385/LOC132922015/LOC132920416/LOC132921367/LOC132919576/LOC132922205/LOC132920315/LOC132923853/LOC132924026/LOC132930723/LOC132930865/LOC132929822/LOC132929485
CC	GO:0097447	dendritic tree	30/713	252/9301	0.0102819	0.292938	0.279215	30	LOC132931969/LOC132917651/LOC132931968/LOC132925494/LOC132918041/LOC132918393/LOC132931936/LOC132931896/LOC132923673/LOC132924670/LOC132917779/LOC132917459/LOC132920826/LOC132921113/LOC132923160/LOC132919804/LOC132921939/LOC132919385/LOC132922015/LOC132920416/LOC132921367/LOC132919576/LOC132922205/LOC132920315/LOC132923853/LOC132924026/LOC132930723/LOC132930865/LOC132929822/LOC132929485
CC	GO:0036019	endolysosome	4/713	12/9301	0.0103011	0.292938	0.279215	4	LOC132921113/LOC132923160/LOC132919576/LOC132929002
MF	GO:0015085	calcium ion transmembrane transporter activity	9/715	54/9302	0.0207759	0.305557	0.285368	9	LOC132931676/LOC132917133/LOC132919491/LOC132922258/LOC132924591/LOC132923848/LOC132924064/LOC132923939/LOC132928917
MF	GO:0005085	guanyl-nucleotide exchange factor activity	14/715	101/9302	0.0219536	0.315191	0.294366	14	LOC132923402/LOC132932038/LOC132917470/LOC132919709/LOC132921876/LOC132920396/LOC132922659/LOC132919488/LOC132920035/LOC132919699/LOC132920315/LOC132927364/LOC132924143/LOC132923975
MF	GO:0030165	PDZ domain binding	5/715	22/9302	0.0232302	0.318359	0.297324	5	LOC132920978/LOC132917344/LOC132931584/LOC132923930/LOC132926537
MF	GO:0045296	cadherin binding	5/715	22/9302	0.0232302	0.318359	0.297324	5	LOC132918393/LOC132916937/LOC132924026/LOC132931002/LOC132929965
MF	GO:0005217	intracellular ligand-gated ion channel activity	4/715	15/9302	0.0238442	0.319512	0.298401	4	LOC132919491/LOC132924064/LOC132923939/LOC132930221
MF	GO:0005319	lipid transporter activity	8/715	47/9302	0.0253625	0.330012	0.308207	8	LOC132917477/LOC132919077/LOC132918582/LOC132920363/LOC132919428/LOC132927325/LOC132930854/LOC132929319
MF	GO:0044877	protein-containing complex binding	42/715	403/9302	0.0257224	0.330012	0.308207	42	LOC132919905/LOC132916890/LOC132918185/LOC132928989/LOC132929243/LOC132917826/LOC132917459/LOC132917466/LOC132917307/LOC132928799/LOC132916937/LOC132917248/LOC132920940/LOC132917612/LOC132927410/LOC132923262/LOC132920606/LOC132922453/LOC132920375/LOC132920084/LOC132919542/LOC132921876/LOC132923313/LOC132919311/LOC132920241/LOC132919244/LOC132921762/LOC132921401/LOC132920442/LOC132921656/LOC132920…
MF	GO:0015075	ion transmembrane transporter activity	46/715	450/9302	0.0273593	0.33397	0.311903	46	LOC132918458/LOC132918460/LOC132917477/LOC132931661/LOC132931936/LOC132932361/LOC132916938/LOC132931676/LOC132917034/LOC132916992/LOC132931748/LOC132917133/LOC132925269/LOC132919491/LOC132920611/LOC132923332/LOC132922258/LOC132920822/LOC132920939/LOC132920121/LOC132919355/LOC132920310/LOC132922139/LOC132920316/LOC132920412/LOC132921452/LOC132923113/LOC132922205/LOC132921405/LOC132924591/LOC132927…
MF	GO:0042626	ATPase-coupled transmembrane transporter activity	11/715	75/9302	0.027383	0.33397	0.311903	11	LOC132923716/LOC132917133/LOC132917123/LOC132923332/LOC132920939/LOC132923146/LOC132923703/LOC132924591/LOC132927325/LOC132929780/LOC132930854
MF	GO:0005178	integrin binding	5/715	23/9302	0.0278607	0.33397	0.311903	5	LOC132917459/LOC132922453/LOC132927684/LOC132927434/LOC132924447
MF	GO:0043021	ribonucleoprotein complex binding	11/715	76/9302	0.0298843	0.33397	0.311903	11	LOC132919905/LOC132928989/LOC132928799/LOC132916937/LOC132917248/LOC132920940/LOC132917612/LOC132919244/LOC132921656/LOC132928461/LOC132928982
MF	GO:0004344	glucose dehydrogenase activity	4/715	16/9302	0.0299077	0.33397	0.311903	4	LOC132916977/LOC132921199/LOC132921704/LOC132920960
MF	GO:0008013	beta-catenin binding	4/715	16/9302	0.0299077	0.33397	0.311903	4	LOC132918393/LOC132920269/LOC132926601/LOC132928873
MF	GO:0140762	glucose dehydrogenase (FAD, quinone) activity	4/715	16/9302	0.0299077	0.33397	0.311903	4	LOC132916977/LOC132921199/LOC132921704/LOC132920960
MF	GO:0005096	GTPase activator activity	17/715	138/9302	0.0353026	0.354824	0.33138	17	LOC132923386/LOC132923402/LOC132932038/LOC132918880/LOC132917720/LOC132918564/LOC132931878/LOC132919491/LOC132919191/LOC132922659/LOC132919653/LOC132922716/LOC132919668/LOC132919873/LOC132923975/LOC132924122/LOC132930068
MF	GO:0003951	NAD+ kinase activity	3/715	10/9302	0.0360708	0.354824	0.33138	3	LOC132918200/LOC132920418/LOC132930863
MF	GO:0015562	efflux transmembrane transporter activity	3/715	10/9302	0.0360708	0.354824	0.33138	3	LOC132917123/LOC132925269/LOC132929780
MF	GO:0022829	wide pore channel activity	3/715	10/9302	0.0360708	0.354824	0.33138	3	LOC132917466/LOC132923703/LOC132929714
MF	GO:0022839	ion gated channel activity	3/715	10/9302	0.0360708	0.354824	0.33138	3	LOC132918458/LOC132922139/LOC132924646
MF	GO:0035251	UDP-glucosyltransferase activity	3/715	10/9302	0.0360708	0.354824	0.33138	3	LOC132918550/LOC132918360/LOC132924081
MF	GO:0090599	alpha-glucosidase activity	3/715	10/9302	0.0360708	0.354824	0.33138	3	LOC132920555/LOC132929294/LOC132930727
MF	GO:0015926	glucosidase activity	4/715	17/9302	0.0367992	0.354824	0.33138	4	LOC132920555/LOC132923782/LOC132929294/LOC132930727
MF	GO:0004222	metalloendopeptidase activity	10/715	69/9302	0.0370712	0.354824	0.33138	10	LOC132932264/LOC132929827/LOC132932337/LOC132932234/LOC132919852/LOC132922589/LOC132921712/LOC132924215/LOC132926305/LOC132927740
CC	GO:0034702	ion channel complex	14/713	96/9301	0.0142533	0.381484	0.363613	14	LOC132931661/LOC132931936/LOC132931676/LOC132922258/LOC132920822/LOC132919394/LOC132922139/LOC132920412/LOC132921452/LOC132924064/LOC132927585/LOC132930221/LOC132928917/LOC132928932
MF	GO:0033218	amide binding	15/715	120/9302	0.0413102	0.38922	0.363503	15	LOC132928989/LOC132918596/LOC132932099/LOC132917826/LOC132918525/LOC132921553/LOC132917855/LOC132918046/LOC132923055/LOC132923053/LOC132920792/LOC132920363/LOC132919551/LOC132928455/LOC132929295
MF	GO:0000149	SNARE binding	8/715	52/9302	0.0434514	0.403096	0.376462	8	LOC132916899/LOC132920175/LOC132920034/LOC132923499/LOC132918878/LOC132923876/LOC132929359/LOC132929929
MF	GO:0042277	peptide binding	11/715	81/9302	0.0448664	0.405718	0.378911	11	LOC132928989/LOC132918596/LOC132917826/LOC132918525/LOC132921553/LOC132917855/LOC132923055/LOC132923053/LOC132919551/LOC132928455/LOC132929295
MF	GO:0140318	protein transporter activity	5/715	26/9302	0.0450798	0.405718	0.378911	5	LOC132917133/LOC132917855/LOC132923703/LOC132924591/LOC132929714
BP	GO:0031589	cell-substrate adhesion	13/714	54/9298	0.00016765	0.408429	0.397707	13	LOC132930796/LOC132917459/LOC132925581/LOC132922453/LOC132923313/LOC132919699/LOC132922113/LOC132923926/LOC132927684/LOC132927434/LOC132923804/LOC132930075/LOC132929003
BP	GO:0098661	inorganic anion transmembrane transport	13/714	58/9298	0.000358662	0.408429	0.397707	13	LOC132918458/LOC132931936/LOC132917034/LOC132931748/LOC132925269/LOC132920121/LOC132919355/LOC132920412/LOC132921452/LOC132922205/LOC132921405/LOC132928443/LOC132928932
BP	GO:0044087	regulation of cellular component biogenesis	42/714	323/9298	0.000484559	0.408429	0.397707	42	LOC132916890/LOC132923402/LOC132931680/LOC132931778/LOC132921303/LOC132918315/LOC132932084/LOC132918396/LOC132917459/LOC132917466/LOC132917612/LOC132922453/LOC132920269/LOC132920375/LOC132920854/LOC132920175/LOC132923361/LOC132920383/LOC132923313/LOC132919311/LOC132919385/LOC132921954/LOC132919653/LOC132921762/LOC132920215/LOC132921401/LOC132919699/LOC132919966/LOC132920232/LOC132928009/LOC132924…
BP	GO:0033627	cell adhesion mediated by integrin	6/714	15/9298	0.000549994	0.408429	0.397707	6	LOC132917459/LOC132922453/LOC132923926/LOC132927684/LOC132927434/LOC132930075
BP	GO:0035987	endodermal cell differentiation	7/714	22/9298	0.000937308	0.408429	0.397707	7	LOC132931680/LOC132924172/LOC132919402/LOC132923740/LOC132926601/LOC132926713/LOC132928873
BP	GO:0044089	positive regulation of cellular component biogenesis	25/714	168/9298	0.00100521	0.408429	0.397707	25	LOC132931680/LOC132931778/LOC132918315/LOC132932084/LOC132917466/LOC132917612/LOC132920269/LOC132920854/LOC132923361/LOC132920383/LOC132923313/LOC132919385/LOC132921954/LOC132919699/LOC132919966/LOC132920232/LOC132924674/LOC132926967/LOC132927684/LOC132926565/LOC132924526/LOC132923804/LOC132926713/LOC132929564/LOC132929357
BP	GO:0001706	endoderm formation	7/714	23/9298	0.00125921	0.408429	0.397707	7	LOC132931680/LOC132924172/LOC132919402/LOC132923740/LOC132926601/LOC132926713/LOC132928873
BP	GO:0120009	intermembrane lipid transfer	5/714	12/9298	0.00132164	0.408429	0.397707	5	LOC132918582/LOC132923340/LOC132920363/LOC132919428/LOC132929319
BP	GO:0043087	regulation of GTPase activity	23/714	153/9298	0.00137144	0.408429	0.397707	23	LOC132923386/LOC132932038/LOC132918880/LOC132924670/LOC132917720/LOC132931878/LOC132917612/LOC132919491/LOC132919709/LOC132923313/LOC132919191/LOC132922659/LOC132922512/LOC132919653/LOC132922716/LOC132919699/LOC132919873/LOC132920315/LOC132924174/LOC132924143/LOC132923975/LOC132926713/LOC132930068
BP	GO:0015914	phospholipid transport	8/714	30/9298	0.00148676	0.408429	0.397707	8	LOC132919077/LOC132918582/LOC132923340/LOC132920363/LOC132919428/LOC132927325/LOC132930854/LOC132929319
BP	GO:0034446	substrate adhesion-dependent cell spreading	6/714	18/9298	0.0016709	0.408429	0.397707	6	LOC132917459/LOC132925581/LOC132922453/LOC132923926/LOC132927434/LOC132930075
BP	GO:0015698	inorganic anion transport	13/714	68/9298	0.00174894	0.408429	0.397707	13	LOC132918458/LOC132931936/LOC132917034/LOC132931748/LOC132925269/LOC132920121/LOC132919355/LOC132920412/LOC132921452/LOC132922205/LOC132921405/LOC132928443/LOC132928932
BP	GO:0007638	mechanosensory behavior	5/714	13/9298	0.00201296	0.408429	0.397707	5	LOC132922258/LOC132923055/LOC132919385/LOC132927994/LOC132930723
BP	GO:0042303	molting cycle	17/714	103/9298	0.00204127	0.408429	0.397707	17	LOC132932038/LOC132917901/LOC132917058/LOC132916977/LOC132921172/LOC132921086/LOC132919309/LOC132921199/LOC132921704/LOC132920960/LOC132927684/LOC132927740/LOC132923975/LOC132924498/LOC132923939/LOC132928460/LOC132929119
BP	GO:0051336	regulation of hydrolase activity	34/714	266/9298	0.00217177	0.408429	0.397707	34	LOC132923386/LOC132932038/LOC132918880/LOC132930796/LOC132918393/LOC132917901/LOC132924670/LOC132917720/LOC132931878/LOC132930227/LOC132917612/LOC132919491/LOC132919709/LOC132919659/LOC132923313/LOC132919191/LOC132919385/LOC132922659/LOC132922512/LOC132919653/LOC132922716/LOC132919699/LOC132919873/LOC132920315/LOC132926967/LOC132924174/LOC132926305/LOC132924143/LOC132923975/LOC132923804/LOC132926…
BP	GO:0036503	ERAD pathway	11/714	54/9298	0.0022916	0.408429	0.397707	11	LOC132931975/LOC132918360/LOC132919698/LOC132921070/LOC132920065/LOC132926359/LOC132926361/LOC132928303/LOC132930120/LOC132929285/LOC132928982
BP	GO:0032535	regulation of cellular component size	26/714	188/9298	0.00235892	0.408429	0.397707	26	LOC132916890/LOC132932130/LOC132921303/LOC132917612/LOC132919712/LOC132920375/LOC132921113/LOC132919709/LOC132923160/LOC132923361/LOC132923313/LOC132919191/LOC132922659/LOC132919355/LOC132919195/LOC132919653/LOC132921762/LOC132921401/LOC132919576/LOC132924674/LOC132924526/LOC132924143/LOC132924122/LOC132929564/LOC132929965/LOC132930166
BP	GO:0051146	striated muscle cell differentiation	17/714	105/9298	0.00252114	0.408429	0.397707	17	LOC132916890/LOC132929827/LOC132917459/LOC132922453/LOC132921876/LOC132923313/LOC132919311/LOC132919264/LOC132921762/LOC132921184/LOC132923926/LOC132924674/LOC132923930/LOC132927894/LOC132927146/LOC132924530/LOC132931002
BP	GO:0071559	response to transforming growth factor beta	10/714	47/9298	0.00255596	0.408429	0.397707	10	LOC132931680/LOC132917755/LOC132930796/LOC132931710/LOC132919712/LOC132920816/LOC132921712/LOC132927684/LOC132923740/LOC132923804
BP	GO:0003333	amino acid transmembrane transport	11/714	55/9298	0.00267047	0.408429	0.397707	11	LOC132917344/LOC132920611/LOC132921410/LOC132921113/LOC132923160/LOC132920862/LOC132919576/LOC132924624/LOC132924623/LOC132927004/LOC132926537
BP	GO:0007160	cell-matrix adhesion	8/714	33/9298	0.00287277	0.408429	0.397707	8	LOC132917459/LOC132922453/LOC132923313/LOC132919699/LOC132927684/LOC132927434/LOC132923804/LOC132929003
BP	GO:0051130	positive regulation of cellular component organization	45/714	386/9298	0.00299776	0.408429	0.397707	45	LOC132916890/LOC132928193/LOC132931680/LOC132931778/LOC132918315/LOC132932084/LOC132932353/LOC132919559/LOC132917459/LOC132932132/LOC132917466/LOC132931840/LOC132917612/LOC132923262/LOC132920269/LOC132920854/LOC132923361/LOC132920383/LOC132923313/LOC132921932/LOC132920231/LOC132919385/LOC132921954/LOC132919488/LOC132920215/LOC132919699/LOC132919966/LOC132920232/LOC132924674/LOC132926967/LOC132927…
BP	GO:0001711	endodermal cell fate commitment	6/714	20/9298	0.00305576	0.408429	0.397707	6	LOC132931680/LOC132924172/LOC132919402/LOC132926601/LOC132926713/LOC132928873
BP	GO:0060795	cell fate commitment involved in formation of primary germ layer	11/714	56/9298	0.00309832	0.408429	0.397707	11	LOC132931680/LOC132917755/LOC132924172/LOC132919712/LOC132920816/LOC132919402/LOC132921712/LOC132926601/LOC132926713/LOC132930701/LOC132928873
BP	GO:0007264	small GTPase mediated signal transduction	23/714	163/9298	0.00317497	0.408429	0.397707	23	LOC132923386/LOC132932038/LOC132918880/LOC132918396/LOC132917720/LOC132919491/LOC132919709/LOC132920396/LOC132919191/LOC132920862/LOC132922659/LOC132919488/LOC132919653/LOC132922716/LOC132919699/LOC132923351/LOC132919873/LOC132920315/LOC132927364/LOC132924143/LOC132923975/LOC132923804/LOC132924122
BP	GO:1902476	chloride transmembrane transport	9/714	41/9298	0.00331369	0.409878	0.399118	9	LOC132918458/LOC132931936/LOC132917034/LOC132931748/LOC132919355/LOC132920412/LOC132921452/LOC132922205/LOC132928932
CC	GO:0036477	somatodendritic compartment	38/713	350/9301	0.0178459	0.41379	0.394405	38	LOC132931969/LOC132917651/LOC132931968/LOC132931661/LOC132925494/LOC132918041/LOC132918393/LOC132931936/LOC132931896/LOC132923673/LOC132924670/LOC132917779/LOC132917459/LOC132918584/LOC132920826/LOC132921113/LOC132923160/LOC132919804/LOC132921939/LOC132923055/LOC132919385/LOC132922015/LOC132919309/LOC132920416/LOC132921367/LOC132919576/LOC132922205/LOC132920315/LOC132927564/LOC132923853/LOC132924…
CC	GO:0098799	outer mitochondrial membrane protein complex	4/713	14/9301	0.0184231	0.41379	0.394405	4	LOC132921553/LOC132917855/LOC132923703/LOC132929714
CC	GO:0045202	synapse	46/713	440/9301	0.018435	0.41379	0.394405	46	LOC132929243/LOC132917468/LOC132923716/LOC132918393/LOC132931936/LOC132923673/LOC132918396/LOC132917779/LOC132917459/LOC132923262/LOC132920269/LOC132923361/LOC132920383/LOC132923313/LOC132923055/LOC132919191/LOC132921388/LOC132920224/LOC132919385/LOC132919394/LOC132919488/LOC132920034/LOC132923499/LOC132920939/LOC132920416/LOC132919355/LOC132921336/LOC132919244/LOC132920215/LOC132919699/LOC132922…
CC	GO:0005773	vacuole	36/713	333/9301	0.0220041	0.41379	0.394405	36	LOC132916903/LOC132918393/LOC132932256/LOC132918550/LOC132918447/LOC132918584/LOC132918730/LOC132918144/LOC132931809/LOC132929405/LOC132923332/LOC132921113/LOC132923160/LOC132920231/LOC132922585/LOC132921446/LOC132919385/LOC132920155/LOC132920939/LOC132923237/LOC132920476/LOC132919576/LOC132921072/LOC132919668/LOC132924623/LOC132927004/LOC132924409/LOC132923782/LOC132924005/LOC132924094/LOC132924…
CC	GO:0031968	organelle outer membrane	13/713	92/9301	0.0226478	0.41379	0.394405	13	LOC132930401/LOC132916968/LOC132932132/LOC132921553/LOC132917855/LOC132917864/LOC132920940/LOC132919542/LOC132921735/LOC132923703/LOC132924485/LOC132929714/LOC132928487
CC	GO:0098797	plasma membrane protein complex	19/713	152/9301	0.0231372	0.41379	0.394405	19	LOC132929243/LOC132931661/LOC132918393/LOC132917963/LOC132931676/LOC132917459/LOC132917344/LOC132917123/LOC132923262/LOC132922453/LOC132920822/LOC132919394/LOC132922139/LOC132926537/LOC132924026/LOC132926726/LOC132927434/LOC132928917/LOC132928873
CC	GO:0016529	sarcoplasmic reticulum	4/713	15/9301	0.0236325	0.41379	0.394405	4	LOC132920555/LOC132924064/LOC132925320/LOC132923939
CC	GO:0042734	presynaptic membrane	6/713	30/9301	0.0241226	0.41379	0.394405	6	LOC132917459/LOC132923361/LOC132920034/LOC132923499/LOC132922205/LOC132930075
CC	GO:0019867	outer membrane	13/713	93/9301	0.0245546	0.41379	0.394405	13	LOC132930401/LOC132916968/LOC132932132/LOC132921553/LOC132917855/LOC132917864/LOC132920940/LOC132919542/LOC132921735/LOC132923703/LOC132924485/LOC132929714/LOC132928487
CC	GO:0031227	intrinsic component of endoplasmic reticulum membrane	13/713	93/9301	0.0245546	0.41379	0.394405	13	LOC132917651/LOC132923402/LOC132930401/LOC132924172/LOC132918052/LOC132917133/LOC132920106/LOC132919852/LOC132919698/LOC132924591/LOC132928556/LOC132928982/LOC132928572
BP	GO:1902903	regulation of supramolecular fiber organization	20/714	136/9298	0.00355801	0.420929	0.409879	20	LOC132916890/LOC132921303/LOC132932084/LOC132917459/LOC132917612/LOC132922453/LOC132920375/LOC132919709/LOC132923313/LOC132919311/LOC132919653/LOC132921762/LOC132921401/LOC132919966/LOC132920232/LOC132924674/LOC132924526/LOC132924143/LOC132926206/LOC132928873
BP	GO:0048598	embryonic morphogenesis	39/714	327/9298	0.00374956	0.420929	0.409879	39	LOC132918410/LOC132924352/LOC132931680/LOC132918860/LOC132917755/LOC132930796/LOC132929827/LOC132916913/LOC132917058/LOC132917459/LOC132932395/LOC132924172/LOC132917307/LOC132917370/LOC132919712/LOC132922298/LOC132920383/LOC132923313/LOC132919264/LOC132920816/LOC132921184/LOC132921027/LOC132923326/LOC132919402/LOC132921712/LOC132924326/LOC132923926/LOC132924599/LOC132927894/LOC132923740/LOC132923…
BP	GO:0001582	detection of chemical stimulus involved in sensory perception of sweet taste	6/714	21/9298	0.00400451	0.420929	0.409879	6	LOC132920826/LOC132919804/LOC132921939/LOC132922766/LOC132928191/LOC132930723
BP	GO:0055001	muscle cell development	14/714	83/9298	0.00400937	0.420929	0.409879	14	LOC132916890/LOC132929243/LOC132917459/LOC132922453/LOC132921876/LOC132919311/LOC132919264/LOC132921762/LOC132923926/LOC132924674/LOC132927894/LOC132927146/LOC132926713/LOC132931002
BP	GO:0042692	muscle cell differentiation	21/714	147/9298	0.00405746	0.420929	0.409879	21	LOC132916890/LOC132929243/LOC132929827/LOC132917459/LOC132922453/LOC132921876/LOC132923313/LOC132919311/LOC132919264/LOC132921762/LOC132921184/LOC132923926/LOC132924674/LOC132923930/LOC132927894/LOC132926601/LOC132927146/LOC132926713/LOC132924530/LOC132931002/LOC132929965
CC	GO:0042175	nuclear outer membrane-endoplasmic reticulum membrane network	47/713	462/9301	0.0268005	0.427165	0.407153	47	LOC132918458/LOC132917651/LOC132923402/LOC132918393/LOC132932448/LOC132917826/LOC132922101/LOC132930401/LOC132924172/LOC132916992/LOC132918052/LOC132917133/LOC132930227/LOC132918543/LOC132920106/LOC132919852/LOC132919709/LOC132919542/LOC132921671/LOC132922298/LOC132921008/LOC132922585/LOC132921446/LOC132921178/LOC132919698/LOC132919064/LOC132920890/LOC132924591/LOC132924244/LOC132926359/LOC132926…
CC	GO:0032590	dendrite membrane	5/713	23/9301	0.0275746	0.427165	0.407153	5	LOC132931968/LOC132918041/LOC132931936/LOC132921367/LOC132922205
CC	GO:0016528	sarcoplasm	4/713	16/9301	0.0296471	0.427165	0.407153	4	LOC132920555/LOC132924064/LOC132925320/LOC132923939
CC	GO:0034707	chloride channel complex	4/713	16/9301	0.0296471	0.427165	0.407153	4	LOC132931936/LOC132920412/LOC132921452/LOC132928932
CC	GO:0005789	endoplasmic reticulum membrane	46/713	454/9301	0.0300424	0.427165	0.407153	46	LOC132918458/LOC132917651/LOC132923402/LOC132918393/LOC132932448/LOC132917826/LOC132922101/LOC132930401/LOC132924172/LOC132916992/LOC132918052/LOC132917133/LOC132930227/LOC132918543/LOC132920106/LOC132919852/LOC132919709/LOC132921671/LOC132922298/LOC132921008/LOC132922585/LOC132921446/LOC132921178/LOC132919698/LOC132919064/LOC132920890/LOC132924591/LOC132924244/LOC132926359/LOC132926361/LOC132924…
CC	GO:0030016	myofibril	11/713	77/9301	0.0319953	0.430959	0.41077	11	LOC132929243/LOC132918393/LOC132917459/LOC132921876/LOC132919311/LOC132921762/LOC132924674/LOC132924244/LOC132924064/LOC132927146/LOC132925320
CC	GO:0005741	mitochondrial outer membrane	12/713	87/9301	0.0329115	0.430959	0.41077	12	LOC132930401/LOC132916968/LOC132932132/LOC132921553/LOC132917855/LOC132917864/LOC132920940/LOC132921735/LOC132923703/LOC132924485/LOC132929714/LOC132928487
CC	GO:0098827	endoplasmic reticulum subcompartment	46/713	457/9301	0.0331507	0.430959	0.41077	46	LOC132918458/LOC132917651/LOC132923402/LOC132918393/LOC132932448/LOC132917826/LOC132922101/LOC132930401/LOC132924172/LOC132916992/LOC132918052/LOC132917133/LOC132930227/LOC132918543/LOC132920106/LOC132919852/LOC132919709/LOC132921671/LOC132922298/LOC132921008/LOC132922585/LOC132921446/LOC132921178/LOC132919698/LOC132919064/LOC132920890/LOC132924591/LOC132924244/LOC132926359/LOC132926361/LOC132924…
MF	GO:0005201	extracellular matrix structural constituent	7/715	44/9302	0.0488265	0.432976	0.404368	7	LOC132917511/LOC132925581/LOC132923926/LOC132926305/LOC132927894/LOC132923740/LOC132929003
BP	GO:0031116	positive regulation of microtubule polymerization	4/714	10/9298	0.00497609	0.439406	0.427871	4	LOC132932084/LOC132919966/LOC132920232/LOC132924526
BP	GO:0001704	formation of primary germ layer	14/714	85/9298	0.00499716	0.439406	0.427871	14	LOC132931680/LOC132917755/LOC132924172/LOC132919712/LOC132920816/LOC132919402/LOC132921712/LOC132923740/LOC132926601/LOC132926713/LOC132930701/LOC132930239/LOC132928873/LOC132929965
BP	GO:0050916	sensory perception of sweet taste	6/714	22/9298	0.00515471	0.439406	0.427871	6	LOC132920826/LOC132919804/LOC132921939/LOC132922766/LOC132928191/LOC132930723
BP	GO:0000054	ribosomal subunit export from nucleus	5/714	16/9298	0.00563007	0.439406	0.427871	5	LOC132919905/LOC132921656/LOC132929147/LOC132929456/LOC132928461
BP	GO:0008205	ecdysone metabolic process	5/714	16/9298	0.00563007	0.439406	0.427871	5	LOC132918642/LOC132920688/LOC132932132/LOC132922298/LOC132920203
BP	GO:0033750	ribosome localization	5/714	16/9298	0.00563007	0.439406	0.427871	5	LOC132919905/LOC132921656/LOC132929147/LOC132929456/LOC132928461
BP	GO:0001708	cell fate specification	20/714	142/9298	0.00583577	0.439406	0.427871	20	LOC132918410/LOC132918719/LOC132931680/LOC132922488/LOC132917755/LOC132922719/LOC132931815/LOC132924172/LOC132931584/LOC132919712/LOC132920383/LOC132919191/LOC132920816/LOC132921712/LOC132926601/LOC132926713/LOC132928795/LOC132930701/LOC132930239/LOC132928873
BP	GO:0060259	regulation of feeding behavior	8/714	37/9298	0.00608368	0.439406	0.427871	8	LOC132917466/LOC132919804/LOC132921939/LOC132919191/LOC132923443/LOC132920034/LOC132920954/LOC132923939
BP	GO:0043547	positive regulation of GTPase activity	16/714	105/9298	0.00611848	0.439406	0.427871	16	LOC132923386/LOC132932038/LOC132918880/LOC132931878/LOC132919709/LOC132923313/LOC132919191/LOC132922659/LOC132922512/LOC132919653/LOC132919699/LOC132920315/LOC132924174/LOC132924143/LOC132923975/LOC132930068
BP	GO:0030433	ubiquitin-dependent ERAD pathway	9/714	45/9298	0.00636546	0.439406	0.427871	9	LOC132931975/LOC132919698/LOC132921070/LOC132920065/LOC132926361/LOC132928303/LOC132930120/LOC132929285/LOC132928982
BP	GO:0008344	adult locomotory behavior	12/714	70/9298	0.00653173	0.439406	0.427871	12	LOC132931969/LOC132917459/LOC132932132/LOC132923313/LOC132919394/LOC132919309/LOC132920215/LOC132924030/LOC132924417/LOC132923939/LOC132928978/LOC132928821
BP	GO:0006869	lipid transport	19/714	134/9298	0.00660896	0.439406	0.427871	19	LOC132917477/LOC132917651/LOC132919077/LOC132918182/LOC132932353/LOC132918052/LOC132918582/LOC132922915/LOC132920492/LOC132923340/LOC132919488/LOC132920363/LOC132919428/LOC132927325/LOC132924485/LOC132923939/LOC132928415/LOC132930854/LOC132929319
BP	GO:0051651	maintenance of location in cell	11/714	62/9298	0.00695345	0.439406	0.427871	11	LOC132918582/LOC132919491/LOC132919385/LOC132919428/LOC132920065/LOC132919551/LOC132927564/LOC132924674/LOC132925320/LOC132923939/LOC132928455
BP	GO:0006903	vesicle targeting	8/714	38/9298	0.00720022	0.439406	0.427871	8	LOC132923402/LOC132917922/LOC132920175/LOC132923055/LOC132920215/LOC132918878/LOC132926565/LOC132929359
BP	GO:0007591	molting cycle, chitin-based cuticle	10/714	54/9298	0.00726647	0.439406	0.427871	10	LOC132916977/LOC132921172/LOC132921086/LOC132919309/LOC132921199/LOC132921704/LOC132920960/LOC132924498/LOC132923939/LOC132929119
BP	GO:0003401	axis elongation	4/714	11/9298	0.00734948	0.439406	0.427871	4	LOC132918314/LOC132923325/LOC132922430/LOC132919264
BP	GO:0080009	mRNA methylation	4/714	11/9298	0.00734948	0.439406	0.427871	4	LOC132917102/LOC132919908/LOC132921208/LOC132929356
BP	GO:0097064	ncRNA export from nucleus	4/714	11/9298	0.00734948	0.439406	0.427871	4	LOC132918437/LOC132917330/LOC132923313/LOC132919631
BP	GO:0006821	chloride transport	9/714	46/9298	0.00738907	0.439406	0.427871	9	LOC132918458/LOC132931936/LOC132917034/LOC132931748/LOC132919355/LOC132920412/LOC132921452/LOC132922205/LOC132928932
BP	GO:0071560	cellular response to transforming growth factor beta stimulus	9/714	46/9298	0.00738907	0.439406	0.427871	9	LOC132931680/LOC132917755/LOC132930796/LOC132931710/LOC132919712/LOC132920816/LOC132921712/LOC132927684/LOC132923740
BP	GO:0009190	cyclic nucleotide biosynthetic process	5/714	17/9298	0.00747992	0.439406	0.427871	5	LOC132927173/LOC132921412/LOC132922015/LOC132922766/LOC132928191
BP	GO:0052652	cyclic purine nucleotide metabolic process	5/714	17/9298	0.00747992	0.439406	0.427871	5	LOC132927173/LOC132921412/LOC132922015/LOC132922766/LOC132928191
BP	GO:0007369	gastrulation	19/714	136/9298	0.00774153	0.439406	0.427871	19	LOC132924352/LOC132931680/LOC132917755/LOC132917459/LOC132932395/LOC132924172/LOC132919712/LOC132919264/LOC132920816/LOC132921184/LOC132919402/LOC132921712/LOC132923740/LOC132926601/LOC132926713/LOC132930701/LOC132930239/LOC132928873/LOC132929965
BP	GO:0043254	regulation of protein-containing complex assembly	17/714	117/9298	0.00777429	0.439406	0.427871	17	LOC132916890/LOC132923402/LOC132921303/LOC132932084/LOC132917612/LOC132920375/LOC132920175/LOC132919311/LOC132919653/LOC132921762/LOC132921401/LOC132919966/LOC132920232/LOC132924674/LOC132926967/LOC132927684/LOC132924526
BP	GO:0006865	amino acid transport	11/714	63/9298	0.00785726	0.439406	0.427871	11	LOC132917344/LOC132920611/LOC132921410/LOC132921113/LOC132923160/LOC132920862/LOC132919576/LOC132924624/LOC132924623/LOC132927004/LOC132926537
BP	GO:0009311	oligosaccharide metabolic process	7/714	31/9298	0.00788588	0.439406	0.427871	7	LOC132918639/LOC132918550/LOC132931809/LOC132923027/LOC132923782/LOC132929294/LOC132930727
BP	GO:0002165	instar larval or pupal development	36/714	310/9298	0.0079676	0.439406	0.427871	36	LOC132916890/LOC132929243/LOC132931680/LOC132918315/LOC132918642/LOC132927173/LOC132920688/LOC132917459/LOC132932132/LOC132916977/LOC132930227/LOC132922453/LOC132921172/LOC132922298/LOC132920383/LOC132923199/LOC132922659/LOC132921086/LOC132922317/LOC132920381/LOC132920890/LOC132919451/LOC132920203/LOC132921199/LOC132921704/LOC132920960/LOC132923926/LOC132927434/LOC132924417/LOC132924191/LOC132923…
BP	GO:1903825	organic acid transmembrane transport	12/714	72/9298	0.00819787	0.439406	0.427871	12	LOC132918460/LOC132917344/LOC132920611/LOC132921410/LOC132921113/LOC132923160/LOC132920862/LOC132919576/LOC132924624/LOC132924623/LOC132927004/LOC132926537
BP	GO:1905039	carboxylic acid transmembrane transport	12/714	72/9298	0.00819787	0.439406	0.427871	12	LOC132918460/LOC132917344/LOC132920611/LOC132921410/LOC132921113/LOC132923160/LOC132920862/LOC132919576/LOC132924624/LOC132924623/LOC132927004/LOC132926537
CC	GO:0070161	anchoring junction	29/713	268/9301	0.0366736	0.452313	0.431123	29	LOC132924352/LOC132918860/LOC132931778/LOC132917459/LOC132917466/LOC132917307/LOC132917123/LOC132932004/LOC132917370/LOC132922453/LOC132920269/LOC132919191/LOC132921184/LOC132920215/LOC132919699/LOC132923326/LOC132923926/LOC132924279/LOC132927684/LOC132923930/LOC132924026/LOC132924287/LOC132923975/LOC132927434/LOC132929564/LOC132929486/LOC132928873/LOC132930166/LOC132928821
CC	GO:0098796	membrane protein complex	47/713	473/9301	0.0382306	0.452313	0.431123	47	LOC132917651/LOC132929243/LOC132931661/LOC132918393/LOC132917963/LOC132931936/LOC132931676/LOC132917459/LOC132916991/LOC132917344/LOC132931840/LOC132921553/LOC132917123/LOC132917855/LOC132923262/LOC132922453/LOC132919542/LOC132922258/LOC132920822/LOC132919394/LOC132923443/LOC132923499/LOC132920939/LOC132919698/LOC132922139/LOC132920412/LOC132921452/LOC132923703/LOC132924176/LOC132926359/LOC132926…
CC	GO:0030176	integral component of endoplasmic reticulum membrane	12/713	89/9301	0.038367	0.452313	0.431123	12	LOC132917651/LOC132923402/LOC132930401/LOC132924172/LOC132917133/LOC132920106/LOC132919852/LOC132919698/LOC132924591/LOC132928556/LOC132928982/LOC132928572
CC	GO:0099023	vesicle tethering complex	8/713	51/9301	0.0387696	0.452313	0.431123	8	LOC132916899/LOC132924670/LOC132917922/LOC132920175/LOC132921710/LOC132918878/LOC132929359/LOC132929929
MF	GO:0016877	ligase activity, forming carbon-sulfur bonds	5/715	27/9302	0.0519623	0.453571	0.423602	5	LOC132927651/LOC132930033/LOC132918865/LOC132921851/LOC132924485
MF	GO:0019900	kinase binding	22/715	199/9302	0.0530352	0.453571	0.423602	22	LOC132932130/LOC132925494/LOC132917307/LOC132918730/LOC132931631/LOC132917612/LOC132931834/LOC132920360/LOC132920854/LOC132923456/LOC132923361/LOC132921876/LOC132919385/LOC132921184/LOC132919699/LOC132923326/LOC132924174/LOC132924026/LOC132924526/LOC132924485/LOC132929174/LOC132929965
MF	GO:0005261	cation channel activity	18/715	156/9302	0.053569	0.453571	0.423602	18	LOC132931661/LOC132916938/LOC132931676/LOC132919491/LOC132922258/LOC132920310/LOC132922139/LOC132923113/LOC132923775/LOC132923848/LOC132927994/LOC132924646/LOC132924064/LOC132927585/LOC132923939/LOC132928251/LOC132930221/LOC132928917
MF	GO:0005262	calcium channel activity	7/715	45/9302	0.0541577	0.453571	0.423602	7	LOC132931676/LOC132919491/LOC132922258/LOC132923848/LOC132924064/LOC132923939/LOC132928917
CC	GO:0098793	presynapse	21/713	183/9301	0.0404291	0.459881	0.438337	21	LOC132917468/LOC132923716/LOC132923673/LOC132918396/LOC132917459/LOC132923262/LOC132923361/LOC132923055/LOC132919191/LOC132920224/LOC132919385/LOC132920034/LOC132923499/LOC132920939/LOC132920215/LOC132922205/LOC132920315/LOC132923876/LOC132924026/LOC132930075/LOC132930773
CC	GO:0030684	preribosome	10/713	71/9301	0.043258	0.480058	0.457568	10	LOC132920604/LOC132917330/LOC132923055/LOC132921498/LOC132923397/LOC132920336/LOC132921968/LOC132923731/LOC132926324/LOC132928461
BP	GO:0110053	regulation of actin filament organization	13/714	82/9298	0.00924112	0.482185	0.469528	13	LOC132916890/LOC132921303/LOC132917459/LOC132917612/LOC132922453/LOC132920375/LOC132919709/LOC132923313/LOC132919653/LOC132921762/LOC132921401/LOC132924674/LOC132924143
BP	GO:0010243	response to organonitrogen compound	32/714	271/9298	0.00945022	0.482185	0.469528	32	LOC132917651/LOC132931593/LOC132917826/LOC132918396/LOC132918525/LOC132931975/LOC132918360/LOC132923313/LOC132921388/LOC132921008/LOC132919488/LOC132921178/LOC132922766/LOC132919698/LOC132921070/LOC132920065/LOC132922205/LOC132926359/LOC132923775/LOC132926361/LOC132923804/LOC132924498/LOC132928191/LOC132928303/LOC132930120/LOC132928917/LOC132929456/LOC132929822/LOC132929285/LOC132929564/LOC132929…
BP	GO:0071711	basement membrane organization	5/714	18/9298	0.00971416	0.482185	0.469528	5	LOC132916913/LOC132923926/LOC132927684/LOC132927894/LOC132930075
BP	GO:0045214	sarcomere organization	8/714	40/9298	0.00988793	0.482185	0.469528	8	LOC132916890/LOC132917459/LOC132922453/LOC132921876/LOC132919311/LOC132921762/LOC132924674/LOC132931002
BP	GO:0140029	exocytic process	8/714	40/9298	0.00988793	0.482185	0.469528	8	LOC132917922/LOC132920175/LOC132923055/LOC132920034/LOC132923499/LOC132920215/LOC132918878/LOC132929359
BP	GO:0098656	anion transmembrane transport	17/714	120/9298	0.00996145	0.482185	0.469528	17	LOC132918458/LOC132918460/LOC132931936/LOC132917034/LOC132931748/LOC132925269/LOC132920611/LOC132920862/LOC132920121/LOC132919355/LOC132920412/LOC132921452/LOC132922205/LOC132921405/LOC132929598/LOC132928443/LOC132928932
BP	GO:0032273	positive regulation of protein polymerization	6/714	25/9298	0.0100455	0.482185	0.469528	6	LOC132932084/LOC132917612/LOC132919966/LOC132920232/LOC132924674/LOC132924526
MF	GO:0015662	P-type ion transporter activity	3/715	12/9302	0.0589761	0.487159	0.45497	3	LOC132917133/LOC132924591/LOC132927325
BP	GO:0031112	positive regulation of microtubule polymerization or depolymerization	4/714	12/9298	0.0103634	0.490128	0.477262	4	LOC132932084/LOC132919966/LOC132920232/LOC132924526
BP	GO:0006893	Golgi to plasma membrane transport	7/714	33/9298	0.01121	0.515018	0.501499	7	LOC132917922/LOC132920175/LOC132923340/LOC132921710/LOC132918878/LOC132924485/LOC132929359
BP	GO:0007492	endoderm development	7/714	33/9298	0.01121	0.515018	0.501499	7	LOC132931680/LOC132924172/LOC132919402/LOC132923740/LOC132926601/LOC132926713/LOC132928873
CC	GO:0045179	apical cortex	7/713	44/9301	0.0482375	0.520349	0.495972	7	LOC132924352/LOC132918564/LOC132920854/LOC132919191/LOC132919653/LOC132924417/LOC132927019
CC	GO:0000151	ubiquitin ligase complex	18/713	155/9301	0.0497805	0.520349	0.495972	18	LOC132922488/LOC132916968/LOC132919559/LOC132917864/LOC132931964/LOC132921295/LOC132923361/LOC132919535/LOC132919698/LOC132922825/LOC132926361/LOC132927135/LOC132925375/LOC132930698/LOC132929968/LOC132929486/LOC132929754/LOC132928982
CC	GO:0043204	perikaryon	13/713	103/9301	0.0505748	0.520349	0.495972	13	LOC132931661/LOC132924670/LOC132918584/LOC132921113/LOC132923160/LOC132923055/LOC132922015/LOC132919309/LOC132919576/LOC132929822/LOC132929937/LOC132929485/LOC132928821
CC	GO:0030686	90S preribosome	5/713	27/9301	0.0514631	0.520349	0.495972	5	LOC132920604/LOC132917330/LOC132923397/LOC132920336/LOC132923731
BP	GO:0016485	protein processing	17/714	122/9298	0.0116733	0.522798	0.509075	17	LOC132932264/LOC132918393/LOC132929827/LOC132932337/LOC132924172/LOC132916991/LOC132932234/LOC132918144/LOC132919852/LOC132919317/LOC132922088/LOC132921835/LOC132926359/LOC132924587/LOC132924530/LOC132928556/LOC132929002
BP	GO:0034220	ion transmembrane transport	47/714	439/9298	0.0119534	0.522798	0.509075	47	LOC132918458/LOC132918460/LOC132931682/LOC132931661/LOC132931936/LOC132932361/LOC132916938/LOC132931676/LOC132917034/LOC132931748/LOC132917133/LOC132925269/LOC132919491/LOC132920611/LOC132923332/LOC132922258/LOC132919385/LOC132920862/LOC132920939/LOC132920121/LOC132919355/LOC132920932/LOC132920310/LOC132922139/LOC132920412/LOC132921452/LOC132923113/LOC132922205/LOC132921405/LOC132924591/LOC132927…
BP	GO:0061061	muscle structure development	29/714	244/9298	0.0120172	0.522798	0.509075	29	LOC132916890/LOC132929243/LOC132931593/LOC132929827/LOC132916913/LOC132917459/LOC132922453/LOC132921876/LOC132920383/LOC132923313/LOC132919311/LOC132919264/LOC132920363/LOC132921762/LOC132921184/LOC132919780/LOC132923926/LOC132924674/LOC132923930/LOC132927894/LOC132927434/LOC132926601/LOC132927146/LOC132925320/LOC132926713/LOC132924530/LOC132931002/LOC132930701/LOC132929965
BP	GO:0008063	Toll signaling pathway	14/714	94/9298	0.0121205	0.522798	0.509075	14	LOC132932172/LOC132917415/LOC132932042/LOC132931593/LOC132931977/LOC132923503/LOC132919710/LOC132920224/LOC132919317/LOC132921591/LOC132919780/LOC132919593/LOC132921835/LOC132930421
BP	GO:0010638	positive regulation of organelle organization	20/714	152/9298	0.0121921	0.522798	0.509075	20	LOC132916890/LOC132928193/LOC132931778/LOC132918315/LOC132932084/LOC132919559/LOC132932132/LOC132917612/LOC132920854/LOC132923313/LOC132919385/LOC132921954/LOC132919488/LOC132919966/LOC132920232/LOC132924674/LOC132924244/LOC132926565/LOC132924526/LOC132929357
BP	GO:0022404	molting cycle process	7/714	34/9298	0.0132065	0.532862	0.518874	7	LOC132917058/LOC132921086/LOC132919309/LOC132927684/LOC132927740/LOC132924498/LOC132929119
BP	GO:0007179	transforming growth factor beta receptor signaling pathway	8/714	42/9298	0.013257	0.532862	0.518874	8	LOC132931680/LOC132917755/LOC132930796/LOC132931710/LOC132919712/LOC132920816/LOC132921712/LOC132927684
BP	GO:1902905	positive regulation of supramolecular fiber organization	8/714	42/9298	0.013257	0.532862	0.518874	8	LOC132916890/LOC132932084/LOC132917612/LOC132923313/LOC132919966/LOC132920232/LOC132924674/LOC132924526
BP	GO:0042440	pigment metabolic process	16/714	114/9298	0.0132685	0.532862	0.518874	16	LOC132917477/LOC132931969/LOC132918307/LOC132918308/LOC132923716/LOC132917138/LOC132918776/LOC132923798/LOC132919710/LOC132920316/LOC132922088/LOC132922564/LOC132920188/LOC132924674/LOC132928735/LOC132930075
BP	GO:0042330	taxis	43/714	398/9298	0.0136437	0.532862	0.518874	43	LOC132932172/LOC132930033/LOC132932130/LOC132917415/LOC132932042/LOC132931593/LOC132916913/LOC132918200/LOC132917058/LOC132917459/LOC132923503/LOC132927410/LOC132918664/LOC132922453/LOC132921412/LOC132923361/LOC132922258/LOC132923199/LOC132920231/LOC132922015/LOC132922659/LOC132919488/LOC132919264/LOC132919309/LOC132919195/LOC132920967/LOC132919780/LOC132921208/LOC132919966/LOC132921686/LOC132921…
BP	GO:0030010	establishment of cell polarity	11/714	68/9298	0.0138182	0.532862	0.518874	11	LOC132924352/LOC132929243/LOC132917612/LOC132919385/LOC132919264/LOC132919966/LOC132921242/LOC132928009/LOC132927684/LOC132924174/LOC132930854
BP	GO:0032271	regulation of protein polymerization	12/714	77/9298	0.0138225	0.532862	0.518874	12	LOC132916890/LOC132921303/LOC132932084/LOC132917612/LOC132920375/LOC132919653/LOC132921762/LOC132921401/LOC132919966/LOC132920232/LOC132924674/LOC132924526
BP	GO:0030834	regulation of actin filament depolymerization	4/714	13/9298	0.0140747	0.532862	0.518874	4	LOC132916890/LOC132920375/LOC132921762/LOC132921401
BP	GO:0090522	vesicle tethering involved in exocytosis	4/714	13/9298	0.0140747	0.532862	0.518874	4	LOC132917922/LOC132920175/LOC132918878/LOC132929359
BP	GO:1901698	response to nitrogen compound	32/714	279/9298	0.0141246	0.532862	0.518874	32	LOC132917651/LOC132931593/LOC132917826/LOC132918396/LOC132918525/LOC132931975/LOC132918360/LOC132923313/LOC132921388/LOC132921008/LOC132919488/LOC132921178/LOC132922766/LOC132919698/LOC132921070/LOC132920065/LOC132922205/LOC132926359/LOC132923775/LOC132926361/LOC132923804/LOC132924498/LOC132928191/LOC132928303/LOC132930120/LOC132928917/LOC132929456/LOC132929822/LOC132929285/LOC132929564/LOC132929…
BP	GO:0051656	establishment of organelle localization	28/714	237/9298	0.0144763	0.532862	0.518874	28	LOC132919905/LOC132918410/LOC132924352/LOC132923402/LOC132931977/LOC132932132/LOC132924172/LOC132917922/LOC132927410/LOC132920175/LOC132919542/LOC132923055/LOC132919385/LOC132919485/LOC132919264/LOC132920215/LOC132919966/LOC132921242/LOC132921656/LOC132918878/LOC132928033/LOC132926565/LOC132929598/LOC132929147/LOC132929456/LOC132928461/LOC132930854/LOC132929359
BP	GO:0051495	positive regulation of cytoskeleton organization	9/714	51/9298	0.0144956	0.532862	0.518874	9	LOC132916890/LOC132932084/LOC132917612/LOC132920854/LOC132923313/LOC132919966/LOC132920232/LOC132924674/LOC132924526
BP	GO:1901879	regulation of protein depolymerization	6/714	27/9298	0.014731	0.532862	0.518874	6	LOC132916890/LOC132920375/LOC132921762/LOC132921401/LOC132926206/LOC132928873
BP	GO:0051345	positive regulation of hydrolase activity	20/714	155/9298	0.0149155	0.532862	0.518874	20	LOC132923386/LOC132932038/LOC132918880/LOC132930796/LOC132931878/LOC132919709/LOC132923313/LOC132919191/LOC132922659/LOC132922512/LOC132919653/LOC132919699/LOC132920315/LOC132926967/LOC132924174/LOC132924143/LOC132923975/LOC132923804/LOC132930144/LOC132930068
BP	GO:0032940	secretion by cell	28/714	238/9298	0.0152537	0.532862	0.518874	28	LOC132923402/LOC132929243/LOC132923673/LOC132931977/LOC132924172/LOC132917922/LOC132920175/LOC132920383/LOC132923055/LOC132921388/LOC132919488/LOC132920034/LOC132923499/LOC132920939/LOC132921710/LOC132920215/LOC132918878/LOC132920315/LOC132923876/LOC132924674/LOC132926967/LOC132924174/LOC132924409/LOC132923939/LOC132929359/LOC132929319/LOC132930988/LOC132930773
BP	GO:0048562	embryonic organ morphogenesis	11/714	69/9298	0.0153379	0.532862	0.518874	11	LOC132918410/LOC132930796/LOC132929827/LOC132924172/LOC132920383/LOC132919264/LOC132921184/LOC132923926/LOC132924599/LOC132923775/LOC132928873
BP	GO:0014812	muscle cell migration	5/714	20/9298	0.0154711	0.532862	0.518874	5	LOC132917826/LOC132919264/LOC132920315/LOC132923804/LOC132926713
BP	GO:0016125	sterol metabolic process	9/714	52/9298	0.0163748	0.532862	0.518874	9	LOC132917651/LOC132932448/LOC132918642/LOC132920688/LOC132932132/LOC132922298/LOC132922180/LOC132920203/LOC132926621
BP	GO:0051640	organelle localization	34/714	304/9298	0.0165937	0.532862	0.518874	34	LOC132919905/LOC132918410/LOC132924352/LOC132923402/LOC132931977/LOC132932132/LOC132924172/LOC132918052/LOC132917922/LOC132927410/LOC132920175/LOC132919542/LOC132923055/LOC132919385/LOC132919485/LOC132919264/LOC132920034/LOC132923499/LOC132920215/LOC132919966/LOC132921242/LOC132921656/LOC132918878/LOC132927564/LOC132923703/LOC132928033/LOC132926565/LOC132929598/LOC132929147/LOC132929456/LOC132928…
BP	GO:0031669	cellular response to nutrient levels	16/714	117/9298	0.0167355	0.532862	0.518874	16	LOC132917651/LOC132918396/LOC132925269/LOC132930227/LOC132917612/LOC132921848/LOC132923313/LOC132924176/LOC132926565/LOC132927146/LOC132924081/LOC132923939/LOC132928735/LOC132930586/LOC132929486/LOC132929965
BP	GO:0015748	organophosphate ester transport	10/714	61/9298	0.0168983	0.532862	0.518874	10	LOC132919077/LOC132919574/LOC132918582/LOC132923340/LOC132920363/LOC132919428/LOC132927325/LOC132929598/LOC132930854/LOC132929319
BP	GO:0051493	regulation of cytoskeleton organization	26/714	219/9298	0.0170117	0.532862	0.518874	26	LOC132916890/LOC132918185/LOC132918182/LOC132921303/LOC132932084/LOC132917459/LOC132924172/LOC132917612/LOC132922453/LOC132920375/LOC132920854/LOC132919709/LOC132923313/LOC132919311/LOC132922512/LOC132919653/LOC132921762/LOC132921401/LOC132919966/LOC132920232/LOC132924674/LOC132924526/LOC132924143/LOC132926206/LOC132923804/LOC132928873
BP	GO:0009612	response to mechanical stimulus	8/714	44/9298	0.0173961	0.532862	0.518874	8	LOC132922258/LOC132923055/LOC132919385/LOC132921072/LOC132923848/LOC132927994/LOC132925321/LOC132930723
BP	GO:0031334	positive regulation of protein-containing complex assembly	8/714	44/9298	0.0173961	0.532862	0.518874	8	LOC132932084/LOC132917612/LOC132919966/LOC132920232/LOC132924674/LOC132926967/LOC132927684/LOC132924526
BP	GO:1901890	positive regulation of cell junction assembly	8/714	44/9298	0.0173961	0.532862	0.518874	8	LOC132931680/LOC132917466/LOC132920269/LOC132923361/LOC132920383/LOC132923313/LOC132923804/LOC132926713
BP	GO:0009187	cyclic nucleotide metabolic process	6/714	28/9298	0.0175645	0.532862	0.518874	6	LOC132927173/LOC132921412/LOC132922015/LOC132922766/LOC132928191/LOC132928261
BP	GO:0008592	regulation of Toll signaling pathway	13/714	89/9298	0.0178152	0.532862	0.518874	13	LOC132932172/LOC132917415/LOC132932042/LOC132931977/LOC132923503/LOC132919710/LOC132920224/LOC132919317/LOC132921591/LOC132919780/LOC132919593/LOC132921835/LOC132930421
BP	GO:0006820	anion transport	24/714	199/9298	0.0179	0.532862	0.518874	24	LOC132918458/LOC132918460/LOC132917477/LOC132931936/LOC132917034/LOC132917344/LOC132931748/LOC132925269/LOC132920611/LOC132920822/LOC132920862/LOC132920363/LOC132920121/LOC132919355/LOC132920412/LOC132921452/LOC132922205/LOC132921405/LOC132926537/LOC132929598/LOC132929780/LOC132928443/LOC132929319/LOC132928932
BP	GO:0045455	ecdysteroid metabolic process	7/714	36/9298	0.0179423	0.532862	0.518874	7	LOC132918642/LOC132920688/LOC132932132/LOC132922298/LOC132921086/LOC132920890/LOC132920203
BP	GO:1902904	negative regulation of supramolecular fiber organization	7/714	36/9298	0.0179423	0.532862	0.518874	7	LOC132916890/LOC132921303/LOC132920375/LOC132921762/LOC132921401/LOC132926206/LOC132928873
BP	GO:0015849	organic acid transport	16/714	118/9298	0.0180343	0.532862	0.518874	16	LOC132918460/LOC132917477/LOC132917034/LOC132917344/LOC132931748/LOC132920611/LOC132921410/LOC132921113/LOC132923160/LOC132920862/LOC132919576/LOC132924624/LOC132924623/LOC132927004/LOC132926537/LOC132924485
BP	GO:0010876	lipid localization	20/714	158/9298	0.0180968	0.532862	0.518874	20	LOC132917477/LOC132917651/LOC132919077/LOC132918182/LOC132932353/LOC132921846/LOC132918052/LOC132918582/LOC132922915/LOC132920492/LOC132923340/LOC132919488/LOC132920363/LOC132919428/LOC132927325/LOC132924485/LOC132923939/LOC132928415/LOC132930854/LOC132929319
BP	GO:0040001	establishment of mitotic spindle localization	9/714	53/9298	0.0184263	0.532862	0.518874	9	LOC132918410/LOC132924352/LOC132924172/LOC132919385/LOC132919264/LOC132919966/LOC132921242/LOC132928033/LOC132930854
BP	GO:0001714	endodermal cell fate specification	4/714	14/9298	0.0185305	0.532862	0.518874	4	LOC132931680/LOC132924172/LOC132926601/LOC132928873
BP	GO:0006517	protein deglycosylation	4/714	14/9298	0.0185305	0.532862	0.518874	4	LOC132918776/LOC132923798/LOC132926359/LOC132929285
BP	GO:0051240	positive regulation of multicellular organismal process	44/714	417/9298	0.0185548	0.532862	0.518874	44	LOC132917265/LOC132917511/LOC132931680/LOC132917755/LOC132929827/LOC132925418/LOC132917826/LOC132918396/LOC132917466/LOC132931964/LOC132919712/LOC132920269/LOC132923361/LOC132920383/LOC132923055/LOC132919191/LOC132923443/LOC132919488/LOC132921178/LOC132920471/LOC132923508/LOC132920816/LOC132921184/LOC132919699/LOC132920954/LOC132922205/LOC132920315/LOC132923681/LOC132926967/LOC132927684/LOC132926…
BP	GO:0006892	post-Golgi vesicle-mediated transport	11/714	71/9298	0.0187492	0.532862	0.518874	11	LOC132931840/LOC132917922/LOC132920175/LOC132923340/LOC132920231/LOC132921710/LOC132918878/LOC132926565/LOC132924485/LOC132929359/LOC132929929
BP	GO:0030511	positive regulation of transforming growth factor beta receptor signaling pathway	5/714	21/9298	0.0190545	0.532862	0.518874	5	LOC132917755/LOC132930796/LOC132919712/LOC132921712/LOC132927684
BP	GO:1901880	negative regulation of protein depolymerization	5/714	21/9298	0.0190545	0.532862	0.518874	5	LOC132920375/LOC132921762/LOC132921401/LOC132926206/LOC132928873
BP	GO:1903846	positive regulation of cellular response to transforming growth factor beta stimulus	5/714	21/9298	0.0190545	0.532862	0.518874	5	LOC132917755/LOC132930796/LOC132919712/LOC132921712/LOC132927684
CC	GO:0030017	sarcomere	10/713	74/9301	0.0549306	0.543335	0.517881	10	LOC132929243/LOC132918393/LOC132921876/LOC132919311/LOC132921762/LOC132924674/LOC132924244/LOC132924064/LOC132927146/LOC132925320
BP	GO:0090066	regulation of anatomical structure size	28/714	243/9298	0.0196558	0.544939	0.530634	28	LOC132916890/LOC132932130/LOC132921303/LOC132917612/LOC132917370/LOC132919712/LOC132920375/LOC132921113/LOC132919709/LOC132923160/LOC132923361/LOC132923313/LOC132919191/LOC132922659/LOC132919355/LOC132919195/LOC132919653/LOC132921762/LOC132921401/LOC132919576/LOC132924674/LOC132924526/LOC132924143/LOC132923804/LOC132924122/LOC132929564/LOC132929965/LOC132930166
BP	GO:0006887	exocytosis	15/714	110/9298	0.0206036	0.547818	0.533437	15	LOC132931977/LOC132917922/LOC132920175/LOC132923055/LOC132920034/LOC132923499/LOC132921710/LOC132920215/LOC132918878/LOC132920315/LOC132923876/LOC132924174/LOC132924409/LOC132929359/LOC132930773
BP	GO:0055002	striated muscle cell development	9/714	54/9298	0.0206582	0.547818	0.533437	9	LOC132916890/LOC132917459/LOC132922453/LOC132921876/LOC132919311/LOC132919264/LOC132921762/LOC132924674/LOC132931002
BP	GO:0009743	response to carbohydrate	7/714	37/9298	0.0207093	0.547818	0.533437	7	LOC132920614/LOC132919804/LOC132921939/LOC132922766/LOC132924174/LOC132924081/LOC132928191
BP	GO:0098660	inorganic ion transmembrane transport	36/714	331/9298	0.0207378	0.547818	0.533437	36	LOC132918458/LOC132931682/LOC132931661/LOC132931936/LOC132932361/LOC132916938/LOC132931676/LOC132917034/LOC132931748/LOC132917133/LOC132925269/LOC132919491/LOC132922258/LOC132919385/LOC132920939/LOC132920121/LOC132919355/LOC132920932/LOC132920310/LOC132922139/LOC132920412/LOC132921452/LOC132923113/LOC132922205/LOC132921405/LOC132924591/LOC132927325/LOC132923775/LOC132923848/LOC132924064/LOC132925…
BP	GO:0046189	phenol-containing compound biosynthetic process	6/714	29/9298	0.0207505	0.547818	0.533437	6	LOC132917468/LOC132925494/LOC132917138/LOC132919710/LOC132919309/LOC132920316
BP	GO:0021551	central nervous system morphogenesis	10/714	63/9298	0.0208775	0.547818	0.533437	10	LOC132932172/LOC132917415/LOC132932042/LOC132917459/LOC132923503/LOC132922453/LOC132921591/LOC132919780/LOC132919593/LOC132930421
BP	GO:0071496	cellular response to external stimulus	17/714	130/9298	0.020952	0.547818	0.533437	17	LOC132917651/LOC132918396/LOC132925269/LOC132930227/LOC132917612/LOC132921848/LOC132923313/LOC132924176/LOC132926565/LOC132927994/LOC132927146/LOC132924081/LOC132923939/LOC132928735/LOC132930586/LOC132929486/LOC132929965
MF	GO:0019829	ATPase-coupled cation transmembrane transporter activity	5/715	29/9302	0.0674613	0.549719	0.513397	5	LOC132917133/LOC132923332/LOC132920939/LOC132924591/LOC132927325
BP	GO:0140352	export from cell	28/714	245/9298	0.021675	0.553892	0.539352	28	LOC132923402/LOC132929243/LOC132923673/LOC132931977/LOC132924172/LOC132917922/LOC132920175/LOC132920383/LOC132923055/LOC132921388/LOC132919488/LOC132920034/LOC132923499/LOC132920939/LOC132921710/LOC132920215/LOC132918878/LOC132920315/LOC132923876/LOC132924674/LOC132926967/LOC132924174/LOC132924409/LOC132923939/LOC132929359/LOC132929319/LOC132930988/LOC132930773
BP	GO:0048565	digestive tract development	15/714	111/9298	0.0221995	0.553892	0.539352	15	LOC132918410/LOC132922719/LOC132917459/LOC132932395/LOC132924172/LOC132919712/LOC132922453/LOC132922298/LOC132920383/LOC132919264/LOC132921027/LOC132927894/LOC132927434/LOC132930239/LOC132928873
BP	GO:1902652	secondary alcohol metabolic process	9/714	55/9298	0.0230785	0.553892	0.539352	9	LOC132917651/LOC132932448/LOC132918642/LOC132920688/LOC132932132/LOC132922298/LOC132922180/LOC132920203/LOC132926621
BP	GO:0048066	developmental pigmentation	10/714	64/9298	0.0231048	0.553892	0.539352	10	LOC132923716/LOC132918393/LOC132917138/LOC132918776/LOC132923798/LOC132919309/LOC132920316/LOC132922564/LOC132920188/LOC132924498
BP	GO:0005984	disaccharide metabolic process	5/714	22/9298	0.0231426	0.553892	0.539352	5	LOC132918639/LOC132918550/LOC132923027/LOC132929294/LOC132930727
BP	GO:0035209	pupal development	5/714	22/9298	0.0231426	0.553892	0.539352	5	LOC132916977/LOC132920890/LOC132921199/LOC132921704/LOC132920960
BP	GO:1901615	organic hydroxy compound metabolic process	26/714	225/9298	0.0232026	0.553892	0.539352	26	LOC132931969/LOC132917651/LOC132918726/LOC132917468/LOC132925494/LOC132917138/LOC132932448/LOC132931896/LOC132918642/LOC132920688/LOC132932132/LOC132919710/LOC132922298/LOC132919309/LOC132920792/LOC132920316/LOC132922180/LOC132922088/LOC132920203/LOC132923719/LOC132924674/LOC132926967/LOC132926621/LOC132928735/LOC132930075/LOC132929709
BP	GO:0006164	purine nucleotide biosynthetic process	14/714	102/9298	0.0235438	0.553892	0.539352	14	LOC132930033/LOC132927173/LOC132921412/LOC132922015/LOC132920939/LOC132922766/LOC132919355/LOC132918865/LOC132923113/LOC132924094/LOC132928191/LOC132928948/LOC132929598/LOC132929181
BP	GO:0050912	detection of chemical stimulus involved in sensory perception of taste	7/714	38/9298	0.0237598	0.553892	0.539352	7	LOC132920826/LOC132922258/LOC132919804/LOC132921939/LOC132922766/LOC132928191/LOC132930723
BP	GO:0051494	negative regulation of cytoskeleton organization	7/714	38/9298	0.0237598	0.553892	0.539352	7	LOC132916890/LOC132921303/LOC132920375/LOC132921762/LOC132921401/LOC132926206/LOC132928873
BP	GO:0030042	actin filament depolymerization	4/714	15/9298	0.0237677	0.553892	0.539352	4	LOC132916890/LOC132920375/LOC132921762/LOC132921401
BP	GO:0043052	thermotaxis	4/714	15/9298	0.0237677	0.553892	0.539352	4	LOC132918200/LOC132922258/LOC132919309/LOC132930221
BP	GO:0045167	asymmetric protein localization involved in cell fate determination	4/714	15/9298	0.0237677	0.553892	0.539352	4	LOC132918410/LOC132924172/LOC132926601/LOC132928735
BP	GO:0060026	convergent extension	4/714	15/9298	0.0237677	0.553892	0.539352	4	LOC132918314/LOC132923325/LOC132922430/LOC132919264
BP	GO:0097484	dendrite extension	4/714	15/9298	0.0237677	0.553892	0.539352	4	LOC132921113/LOC132923160/LOC132919576/LOC132926206
CC	GO:0031461	cullin-RING ubiquitin ligase complex	12/713	95/9301	0.0584769	0.553985	0.528032	12	LOC132922488/LOC132916968/LOC132919559/LOC132917864/LOC132931964/LOC132921295/LOC132923361/LOC132919535/LOC132927135/LOC132925375/LOC132929968/LOC132929754
CC	GO:0099738	cell cortex region	9/713	65/9301	0.0585983	0.553985	0.528032	9	LOC132924352/LOC132918564/LOC132920854/LOC132919191/LOC132920034/LOC132919653/LOC132924026/LOC132924417/LOC132927019
CC	GO:0032040	small-subunit processome	6/713	37/9301	0.0601985	0.553985	0.528032	6	LOC132920604/LOC132917330/LOC132923397/LOC132920336/LOC132921968/LOC132923731
CC	GO:0005791	rough endoplasmic reticulum	4/713	20/9301	0.061974	0.553985	0.528032	4	LOC132918360/LOC132926597/LOC132928382/LOC132929319
CC	GO:0005925	focal adhesion	8/713	56/9301	0.062095	0.553985	0.528032	8	LOC132917459/LOC132922453/LOC132919191/LOC132923926/LOC132927684/LOC132927434/LOC132929564/LOC132929486
CC	GO:0031256	leading edge membrane	10/713	76/9301	0.0637666	0.554764	0.528774	10	LOC132931968/LOC132918041/LOC132931936/LOC132927410/LOC132919394/LOC132919488/LOC132921367/LOC132922205/LOC132927684/LOC132924417
CC	GO:0043292	contractile fiber	12/713	97/9301	0.0665019	0.554764	0.528774	12	LOC132929243/LOC132918393/LOC132917459/LOC132918125/LOC132921876/LOC132919311/LOC132921762/LOC132924674/LOC132924244/LOC132924064/LOC132927146/LOC132925320
CC	GO:0000323	lytic vacuole	26/713	250/9301	0.0679627	0.554764	0.528774	26	LOC132916903/LOC132918393/LOC132932256/LOC132918447/LOC132918730/LOC132931809/LOC132929405/LOC132921113/LOC132923160/LOC132920231/LOC132922585/LOC132921446/LOC132920155/LOC132923237/LOC132920476/LOC132919576/LOC132921072/LOC132919668/LOC132927004/LOC132924409/LOC132923782/LOC132924005/LOC132924094/LOC132929002/LOC132928932/LOC132929861
CC	GO:0098573	intrinsic component of mitochondrial membrane	7/713	48/9301	0.0714356	0.554764	0.528774	7	LOC132932132/LOC132931642/LOC132917855/LOC132923703/LOC132928443/LOC132929396/LOC132928487
CC	GO:0030688	preribosome, small subunit precursor	3/713	13/9301	0.0719622	0.554764	0.528774	3	LOC132920604/LOC132920336/LOC132928461
CC	GO:0031306	intrinsic component of mitochondrial outer membrane	3/713	13/9301	0.0719622	0.554764	0.528774	3	LOC132932132/LOC132917855/LOC132923703
CC	GO:0031983	vesicle lumen	4/713	21/9301	0.0721032	0.554764	0.528774	4	LOC132932256/LOC132917392/LOC132920555/LOC132929002
CC	GO:0034703	cation channel complex	9/713	68/9301	0.0739479	0.554764	0.528774	9	LOC132931661/LOC132931676/LOC132922258/LOC132920822/LOC132922139/LOC132924064/LOC132927585/LOC132930221/LOC132928917
CC	GO:0030018	Z disc	6/713	39/9301	0.0743749	0.554764	0.528774	6	LOC132929243/LOC132918393/LOC132924674/LOC132924064/LOC132927146/LOC132925320
CC	GO:0031674	I band	6/713	39/9301	0.0743749	0.554764	0.528774	6	LOC132929243/LOC132918393/LOC132924674/LOC132924064/LOC132927146/LOC132925320
BP	GO:0031647	regulation of protein stability	12/714	83/9298	0.0239883	0.555009	0.54044	12	LOC132931594/LOC132923361/LOC132923313/LOC132919311/LOC132919385/LOC132923443/LOC132922113/LOC132926359/LOC132927494/LOC132924026/LOC132929052/LOC132929486
BP	GO:0032507	maintenance of protein location in cell	6/714	30/9298	0.0243062	0.558348	0.543691	6	LOC132918582/LOC132919428/LOC132920065/LOC132919551/LOC132924674/LOC132928455
CC	GO:0031012	extracellular matrix	22/713	208/9301	0.0761976	0.559192	0.532995	22	LOC132917265/LOC132917254/LOC132932038/LOC132917183/LOC132929827/LOC132916913/LOC132917392/LOC132931815/LOC132925581/LOC132931878/LOC132921172/LOC132922577/LOC132923926/LOC132926305/LOC132927894/LOC132923740/LOC132923975/LOC132926918/LOC132924447/LOC132930075/LOC132931072/LOC132929003
BP	GO:0009152	purine ribonucleotide biosynthetic process	13/714	93/9298	0.024863	0.559497	0.54481	13	LOC132930033/LOC132927173/LOC132921412/LOC132922015/LOC132920939/LOC132922766/LOC132918865/LOC132923113/LOC132924094/LOC132928191/LOC132928948/LOC132929598/LOC132929181
BP	GO:0006909	phagocytosis	11/714	74/9298	0.0248782	0.559497	0.54481	11	LOC132917265/LOC132932353/LOC132927410/LOC132922113/LOC132924174/LOC132927325/LOC132924526/LOC132928735/LOC132929002/LOC132930854/LOC132928873
BP	GO:0019318	hexose metabolic process	11/714	74/9298	0.0248782	0.559497	0.54481	11	LOC132918776/LOC132923798/LOC132916977/LOC132920614/LOC132923027/LOC132921199/LOC132921704/LOC132920960/LOC132924693/LOC132924081/LOC132928978
MF	GO:0016614	oxidoreductase activity, acting on CH-OH group of donors	13/715	108/9302	0.0700869	0.563499	0.526267	13	LOC132918642/LOC132920688/LOC132916977/LOC132921848/LOC132920792/LOC132919317/LOC132920203/LOC132921199/LOC132921704/LOC132920960/LOC132923719/LOC132929179/LOC132929709
BP	GO:0060070	canonical Wnt signaling pathway	14/714	103/9298	0.0254005	0.565551	0.550705	14	LOC132917254/LOC132918719/LOC132918393/LOC132924172/LOC132931584/LOC132919264/LOC132921208/LOC132927684/LOC132924026/LOC132926601/LOC132925321/LOC132930987/LOC132928873/LOC132929356
BP	GO:0046148	pigment biosynthetic process	10/714	65/9298	0.025499	0.565551	0.550705	10	LOC132918307/LOC132918308/LOC132923716/LOC132917138/LOC132918776/LOC132923798/LOC132919710/LOC132920316/LOC132922564/LOC132920188
CC	GO:0009986	cell surface	14/713	121/9301	0.0788628	0.569565	0.542882	14	LOC132931682/LOC132931593/LOC132918393/LOC132929827/LOC132923673/LOC132917865/LOC132922453/LOC132920375/LOC132923443/LOC132927434/LOC132927939/LOC132924417/LOC132930987/LOC132929564
BP	GO:0007163	establishment or maintenance of cell polarity	24/714	206/9298	0.0260417	0.571207	0.556213	24	LOC132918410/LOC132924352/LOC132929243/LOC132917058/LOC132917307/LOC132918564/LOC132917612/LOC132920269/LOC132919385/LOC132919485/LOC132919264/LOC132923474/LOC132920442/LOC132919966/LOC132921242/LOC132928009/LOC132927684/LOC132924174/LOC132924287/LOC132924615/LOC132927499/LOC132930854/LOC132930226/LOC132930166
BP	GO:0060828	regulation of canonical Wnt signaling pathway	12/714	84/9298	0.0261093	0.571207	0.556213	12	LOC132917254/LOC132918719/LOC132918393/LOC132931584/LOC132919264/LOC132921208/LOC132927684/LOC132924026/LOC132925321/LOC132930987/LOC132928873/LOC132929356
MF	GO:0046332	SMAD binding	3/715	13/9302	0.0724324	0.574694	0.536722	3	LOC132931680/LOC132930796/LOC132919712
BP	GO:0070588	calcium ion transmembrane transport	11/714	75/9298	0.027212	0.57592	0.560802	11	LOC132931676/LOC132917133/LOC132919491/LOC132922258/LOC132919385/LOC132924591/LOC132923848/LOC132924064/LOC132925320/LOC132923939/LOC132928917
BP	GO:0072522	purine-containing compound biosynthetic process	14/714	104/9298	0.0273636	0.57592	0.560802	14	LOC132930033/LOC132927173/LOC132921412/LOC132922015/LOC132920939/LOC132922766/LOC132919355/LOC132918865/LOC132923113/LOC132924094/LOC132928191/LOC132928948/LOC132929598/LOC132929181
BP	GO:0045229	external encapsulating structure organization	24/714	207/9298	0.0274058	0.57592	0.560802	24	LOC132927724/LOC132929827/LOC132916913/LOC132924172/LOC132918730/LOC132920224/LOC132919264/LOC132920853/LOC132922677/LOC132918865/LOC132919317/LOC132919048/LOC132921835/LOC132923926/LOC132927684/LOC132926305/LOC132927894/LOC132923740/LOC132928477/LOC132928648/LOC132930075/LOC132929049/LOC132930226/LOC132929003
BP	GO:0055123	digestive system development	15/714	114/9298	0.0275472	0.57592	0.560802	15	LOC132918410/LOC132922719/LOC132917459/LOC132932395/LOC132924172/LOC132919712/LOC132922453/LOC132922298/LOC132920383/LOC132919264/LOC132921027/LOC132927894/LOC132927434/LOC132930239/LOC132928873
BP	GO:0051093	negative regulation of developmental process	30/714	272/9298	0.0277288	0.57592	0.560802	30	LOC132931680/LOC132930796/LOC132931593/LOC132931429/LOC132927173/LOC132916913/LOC132932337/LOC132918396/LOC132917058/LOC132923361/LOC132920396/LOC132923199/LOC132919191/LOC132920224/LOC132919195/LOC132920967/LOC132921184/LOC132921208/LOC132919402/LOC132924326/LOC132927684/LOC132923740/LOC132923804/LOC132924417/LOC132928735/LOC132930075/LOC132930802/LOC132928873/LOC132929965/LOC132929356
BP	GO:0033619	membrane protein proteolysis	5/714	23/9298	0.0277573	0.57592	0.560802	5	LOC132918393/LOC132931815/LOC132921712/LOC132926967/LOC132928556
BP	GO:0035010	encapsulation of foreign target	5/714	23/9298	0.0277573	0.57592	0.560802	5	LOC132931969/LOC132918776/LOC132923798/LOC132924674/LOC132930075
BP	GO:0043242	negative regulation of protein-containing complex disassembly	5/714	23/9298	0.0277573	0.57592	0.560802	5	LOC132920375/LOC132921762/LOC132921401/LOC132926206/LOC132928873
BP	GO:0051604	protein maturation	19/714	155/9298	0.0281658	0.58065	0.565407	19	LOC132917509/LOC132932264/LOC132918393/LOC132929827/LOC132932337/LOC132924172/LOC132916991/LOC132932234/LOC132918144/LOC132919852/LOC132921671/LOC132919317/LOC132922088/LOC132921835/LOC132926359/LOC132924587/LOC132924530/LOC132928556/LOC132929002
CC	GO:0150034	distal axon	11/713	90/9301	0.0821143	0.583781	0.556432	11	LOC132918393/LOC132918396/LOC132923313/LOC132920224/LOC132920034/LOC132920215/LOC132918878/LOC132920315/LOC132926990/LOC132924026/LOC132923939
CC	GO:0030426	growth cone	7/713	50/9301	0.0851414	0.584594	0.557207	7	LOC132918393/LOC132923313/LOC132918878/LOC132920315/LOC132926990/LOC132924026/LOC132923939
CC	GO:0031594	neuromuscular junction	8/713	60/9301	0.0859677	0.584594	0.557207	8	LOC132929243/LOC132918393/LOC132923361/LOC132920224/LOC132920034/LOC132920416/LOC132920215/LOC132926713
CC	GO:0012506	vesicle membrane	31/713	314/9301	0.086083	0.584594	0.557207	31	LOC132917651/LOC132917468/LOC132931710/LOC132920978/LOC132917826/LOC132931840/LOC132923262/LOC132921113/LOC132923160/LOC132920231/LOC132919385/LOC132920006/LOC132919488/LOC132920034/LOC132920939/LOC132919207/LOC132920488/LOC132920316/LOC132919576/LOC132921712/LOC132923876/LOC132924674/LOC132927004/LOC132924174/LOC132927325/LOC132926726/LOC132924005/LOC132923939/LOC132927242/LOC132928251/LOC132929…
MF	GO:0004879	nuclear receptor activity	5/715	30/9302	0.0760716	0.588092	0.549235	5	LOC132917443/LOC132920539/LOC132921086/LOC132924498/LOC132924191
MF	GO:0098531	ligand-activated transcription factor activity	5/715	30/9302	0.0760716	0.588092	0.549235	5	LOC132917443/LOC132920539/LOC132921086/LOC132924498/LOC132924191
BP	GO:0031668	cellular response to extracellular stimulus	16/714	125/9298	0.0294017	0.588363	0.572918	16	LOC132917651/LOC132918396/LOC132925269/LOC132930227/LOC132917612/LOC132921848/LOC132923313/LOC132924176/LOC132926565/LOC132927146/LOC132924081/LOC132923939/LOC132928735/LOC132930586/LOC132929486/LOC132929965
BP	GO:0034976	response to endoplasmic reticulum stress	15/714	115/9298	0.029526	0.588363	0.572918	15	LOC132919077/LOC132932132/LOC132932395/LOC132930227/LOC132931975/LOC132918360/LOC132919698/LOC132921070/LOC132920065/LOC132926359/LOC132926361/LOC132928303/LOC132930120/LOC132929285/LOC132928982
BP	GO:0006817	phosphate ion transport	4/714	16/9298	0.0298136	0.588363	0.572918	4	LOC132925269/LOC132920121/LOC132921405/LOC132928443
BP	GO:0035435	phosphate ion transmembrane transport	4/714	16/9298	0.0298136	0.588363	0.572918	4	LOC132925269/LOC132920121/LOC132921405/LOC132928443
BP	GO:0048771	tissue remodeling	4/714	16/9298	0.0298136	0.588363	0.572918	4	LOC132917254/LOC132923804/LOC132926597/LOC132929965
BP	GO:0110020	regulation of actomyosin structure organization	4/714	16/9298	0.0298136	0.588363	0.572918	4	LOC132917459/LOC132922453/LOC132923313/LOC132924674
BP	GO:0000904	cell morphogenesis involved in differentiation	46/714	453/9298	0.0298206	0.588363	0.572918	46	LOC132932172/LOC132930033/LOC132932130/LOC132917415/LOC132932042/LOC132916913/LOC132922719/LOC132917058/LOC132917459/LOC132917307/LOC132923503/LOC132925581/LOC132917922/LOC132922453/LOC132921113/LOC132923160/LOC132923361/LOC132920396/LOC132923199/LOC132920231/LOC132922659/LOC132919488/LOC132919264/LOC132919195/LOC132919780/LOC132919699/LOC132919576/LOC132919966/LOC132920434/LOC132921712/LOC132923…
MF	GO:0030234	enzyme regulator activity	46/715	485/9302	0.0780088	0.58896	0.550045	46	LOC132923386/LOC132923402/LOC132932038/LOC132918880/LOC132929827/LOC132917963/LOC132920978/LOC132917720/LOC132917470/LOC132918564/LOC132931631/LOC132931878/LOC132930227/LOC132917612/LOC132920360/LOC132919491/LOC132919709/LOC132921876/LOC132920396/LOC132919191/LOC132920155/LOC132922659/LOC132919488/LOC132920035/LOC132919653/LOC132922716/LOC132919698/LOC132921184/LOC132919699/LOC132923351/LOC132919…
MF	GO:0004842	ubiquitin-protein transferase activity	16/715	142/9302	0.0781373	0.58896	0.550045	16	LOC132922886/LOC132918399/LOC132916968/LOC132932017/LOC132922597/LOC132923361/LOC132921532/LOC132922825/LOC132923923/LOC132926359/LOC132926361/LOC132925375/LOC132928303/LOC132930865/LOC132928596/LOC132929754
BP	GO:0048569	post-embryonic animal organ development	33/714	307/9298	0.0301645	0.591518	0.575991	33	LOC132916890/LOC132929243/LOC132931680/LOC132931593/LOC132917901/LOC132918315/LOC132917459/LOC132932132/LOC132922453/LOC132920383/LOC132921932/LOC132923199/LOC132922659/LOC132922317/LOC132920381/LOC132919780/LOC132920890/LOC132919451/LOC132921712/LOC132924326/LOC132923926/LOC132923681/LOC132927434/LOC132924417/LOC132926713/LOC132927019/LOC132931002/LOC132928795/LOC132930701/LOC132928460/LOC132930…
BP	GO:0048729	tissue morphogenesis	49/714	488/9298	0.0304741	0.593968	0.578377	49	LOC132916890/LOC132929243/LOC132931680/LOC132917755/LOC132931594/LOC132929827/LOC132918315/LOC132918314/LOC132917058/LOC132917459/LOC132917307/LOC132918564/LOC132917370/LOC132919712/LOC132922453/LOC132920269/LOC132922298/LOC132920383/LOC132923313/LOC132921932/LOC132923199/LOC132922659/LOC132923325/LOC132922430/LOC132919264/LOC132919985/LOC132920816/LOC132922317/LOC132920381/LOC132921184/LOC132920…
BP	GO:0018958	phenol-containing compound metabolic process	12/714	86/9298	0.0307565	0.59586	0.580218	12	LOC132931969/LOC132918726/LOC132917468/LOC132925494/LOC132917138/LOC132919710/LOC132919309/LOC132920316/LOC132922088/LOC132924674/LOC132928735/LOC132930075
BP	GO:0007606	sensory perception of chemical stimulus	17/714	136/9298	0.0309921	0.596829	0.581162	17	LOC132931968/LOC132918041/LOC132917459/LOC132922453/LOC132920826/LOC132922258/LOC132919804/LOC132921939/LOC132922015/LOC132922766/LOC132919515/LOC132923474/LOC132927434/LOC132923939/LOC132926494/LOC132928191/LOC132930723
BP	GO:0051293	establishment of spindle localization	9/714	58/9298	0.0315438	0.602342	0.58653	9	LOC132918410/LOC132924352/LOC132924172/LOC132919385/LOC132919264/LOC132919966/LOC132921242/LOC132928033/LOC132930854
BP	GO:0045185	maintenance of protein location	8/714	49/9298	0.0316529	0.602342	0.58653	8	LOC132918582/LOC132922453/LOC132920224/LOC132919428/LOC132920065/LOC132919551/LOC132924674/LOC132928455
BP	GO:0010498	proteasomal protein catabolic process	27/714	243/9298	0.0327068	0.607516	0.591568	27	LOC132928193/LOC132931594/LOC132916968/LOC132919559/LOC132931964/LOC132931975/LOC132918360/LOC132922597/LOC132919535/LOC132920155/LOC132921107/LOC132919698/LOC132921000/LOC132921070/LOC132920065/LOC132922005/LOC132922825/LOC132926359/LOC132926361/LOC132927146/LOC132928303/LOC132930120/LOC132930865/LOC132929968/LOC132929285/LOC132930144/LOC132928982
BP	GO:0045087	innate immune response	31/714	287/9298	0.032895	0.607516	0.591568	31	LOC132917265/LOC132931969/LOC132932172/LOC132917415/LOC132932042/LOC132925494/LOC132931593/LOC132918314/LOC132923503/LOC132919710/LOC132919712/LOC132923199/LOC132923325/LOC132922430/LOC132920471/LOC132921571/LOC132921591/LOC132919780/LOC132922088/LOC132919593/LOC132919894/LOC132923926/LOC132924674/LOC132926835/LOC132926967/LOC132923775/LOC132928077/LOC132926713/LOC132930421/LOC132928735/LOC132930…
BP	GO:0007494	midgut development	5/714	24/9298	0.0329166	0.607516	0.591568	5	LOC132917459/LOC132922453/LOC132922298/LOC132927434/LOC132930239
BP	GO:0008064	regulation of actin polymerization or depolymerization	10/714	68/9298	0.0337418	0.607516	0.591568	10	LOC132916890/LOC132921303/LOC132917612/LOC132920375/LOC132919709/LOC132919653/LOC132921762/LOC132921401/LOC132924674/LOC132924143
BP	GO:0030832	regulation of actin filament length	10/714	68/9298	0.0337418	0.607516	0.591568	10	LOC132916890/LOC132921303/LOC132917612/LOC132920375/LOC132919709/LOC132919653/LOC132921762/LOC132921401/LOC132924674/LOC132924143
BP	GO:0050832	defense response to fungus	10/714	68/9298	0.0337418	0.607516	0.591568	10	LOC132917265/LOC132925494/LOC132931593/LOC132918564/LOC132919710/LOC132919712/LOC132920224/LOC132919780/LOC132921072/LOC132924530
BP	GO:0030111	regulation of Wnt signaling pathway	14/714	107/9298	0.0339232	0.607516	0.591568	14	LOC132917254/LOC132918719/LOC132918393/LOC132924172/LOC132931584/LOC132919264/LOC132919699/LOC132921208/LOC132927684/LOC132924026/LOC132925321/LOC132930987/LOC132928873/LOC132929356
BP	GO:0046390	ribose phosphate biosynthetic process	14/714	107/9298	0.0339232	0.607516	0.591568	14	LOC132930033/LOC132927173/LOC132921412/LOC132922015/LOC132920939/LOC132922766/LOC132918865/LOC132923113/LOC132927399/LOC132924094/LOC132928191/LOC132928948/LOC132929598/LOC132929181
BP	GO:0035222	wing disc pattern formation	9/714	59/9298	0.0347899	0.607516	0.591568	9	LOC132931680/LOC132918182/LOC132924172/LOC132920383/LOC132920442/LOC132921208/LOC132924417/LOC132930987/LOC132929356
BP	GO:0035220	wing disc development	24/714	212/9298	0.0350618	0.607516	0.591568	24	LOC132916890/LOC132929243/LOC132931680/LOC132918182/LOC132918315/LOC132917459/LOC132924172/LOC132922453/LOC132920383/LOC132923199/LOC132919309/LOC132922317/LOC132920381/LOC132920442/LOC132921208/LOC132923926/LOC132927434/LOC132924417/LOC132927019/LOC132931002/LOC132930987/LOC132930773/LOC132930166/LOC132929356
BP	GO:0001954	positive regulation of cell-matrix adhesion	3/714	10/9298	0.0359803	0.607516	0.591568	3	LOC132923313/LOC132927684/LOC132923804
BP	GO:0010559	regulation of glycoprotein biosynthetic process	3/714	10/9298	0.0359803	0.607516	0.591568	3	LOC132918314/LOC132923325/LOC132922430
BP	GO:0031338	regulation of vesicle fusion	3/714	10/9298	0.0359803	0.607516	0.591568	3	LOC132920175/LOC132919488/LOC132924526
BP	GO:0032527	protein exit from endoplasmic reticulum	3/714	10/9298	0.0359803	0.607516	0.591568	3	LOC132924244/LOC132930120/LOC132928982
BP	GO:0032536	regulation of cell projection size	3/714	10/9298	0.0359803	0.607516	0.591568	3	LOC132921113/LOC132923160/LOC132919576
BP	GO:0035170	lymph gland crystal cell differentiation	3/714	10/9298	0.0359803	0.607516	0.591568	3	LOC132932132/LOC132924326/LOC132926713
BP	GO:0048934	peripheral nervous system neuron differentiation	3/714	10/9298	0.0359803	0.607516	0.591568	3	LOC132918314/LOC132923325/LOC132922430
BP	GO:0048935	peripheral nervous system neuron development	3/714	10/9298	0.0359803	0.607516	0.591568	3	LOC132918314/LOC132923325/LOC132922430
BP	GO:1903018	regulation of glycoprotein metabolic process	3/714	10/9298	0.0359803	0.607516	0.591568	3	LOC132918314/LOC132923325/LOC132922430
BP	GO:0042592	homeostatic process	48/714	482/9298	0.0362444	0.607516	0.591568	48	LOC132917651/LOC132929243/LOC132931661/LOC132930796/LOC132918393/LOC132916938/LOC132917459/LOC132917344/LOC132917133/LOC132925269/LOC132920614/LOC132917370/LOC132922453/LOC132919491/LOC132923332/LOC132920854/LOC132921848/LOC132923052/LOC132923199/LOC132919385/LOC132920939/LOC132919355/LOC132921107/LOC132920506/LOC132924326/LOC132924591/LOC132923681/LOC132924174/LOC132927325/LOC132927894/LOC132924…
BP	GO:0008364	pupal chitin-based cuticle development	4/714	17/9298	0.0366855	0.607516	0.591568	4	LOC132916977/LOC132921199/LOC132921704/LOC132920960
BP	GO:0030150	protein import into mitochondrial matrix	4/714	17/9298	0.0366855	0.607516	0.591568	4	LOC132921553/LOC132917855/LOC132924083/LOC132929714
BP	GO:0031113	regulation of microtubule polymerization	4/714	17/9298	0.0366855	0.607516	0.591568	4	LOC132932084/LOC132919966/LOC132920232/LOC132924526
BP	GO:0031638	zymogen activation	4/714	17/9298	0.0366855	0.607516	0.591568	4	LOC132929827/LOC132919317/LOC132921835/LOC132924587
BP	GO:0050982	detection of mechanical stimulus	4/714	17/9298	0.0366855	0.607516	0.591568	4	LOC132923055/LOC132923848/LOC132927994/LOC132930723
BP	GO:0019637	organophosphate metabolic process	47/714	471/9298	0.0368363	0.607516	0.591568	47	LOC132930033/LOC132927724/LOC132925494/LOC132916903/LOC132932448/LOC132931896/LOC132927173/LOC132930401/LOC132917365/LOC132932395/LOC132916992/LOC132917730/LOC132922515/LOC132920614/LOC132923027/LOC132922628/LOC132919642/LOC132921412/LOC132923340/LOC132920006/LOC132922015/LOC132920939/LOC132922766/LOC132919355/LOC132920932/LOC132918865/LOC132920425/LOC132921320/LOC132923113/LOC132923719/LOC132926…
CC	GO:0005902	microvillus	5/713	32/9301	0.094136	0.607541	0.579079	5	LOC132931682/LOC132922620/LOC132922659/LOC132923975/LOC132929319
CC	GO:0080008	Cul4-RING E3 ubiquitin ligase complex	3/713	15/9301	0.102297	0.607541	0.579079	3	LOC132931964/LOC132921295/LOC132927135
CC	GO:0044297	cell body	25/713	251/9301	0.105774	0.607541	0.579079	25	LOC132931661/LOC132925494/LOC132918393/LOC132931896/LOC132924670/LOC132918584/LOC132920826/LOC132921113/LOC132923160/LOC132919804/LOC132921939/LOC132923055/LOC132922015/LOC132919309/LOC132920416/LOC132919576/LOC132922205/LOC132920315/LOC132927564/LOC132924530/LOC132929822/LOC132929937/LOC132929485/LOC132929486/LOC132928821
CC	GO:0016328	lateral plasma membrane	4/713	24/9301	0.107087	0.607541	0.579079	4	LOC132917459/LOC132922453/LOC132924287/LOC132927434
CC	GO:0016459	myosin complex	4/713	24/9301	0.107087	0.607541	0.579079	4	LOC132931778/LOC132918125/LOC132927410/LOC132919311
CC	GO:0034704	calcium channel complex	4/713	24/9301	0.107087	0.607541	0.579079	4	LOC132931676/LOC132920822/LOC132924064/LOC132928917
CC	GO:0000322	storage vacuole	7/713	53/9301	0.108305	0.607541	0.579079	7	LOC132918730/LOC132922585/LOC132921446/LOC132920476/LOC132919668/LOC132923782/LOC132924094
CC	GO:0000324	fungal-type vacuole	7/713	53/9301	0.108305	0.607541	0.579079	7	LOC132918730/LOC132922585/LOC132921446/LOC132920476/LOC132919668/LOC132923782/LOC132924094
CC	GO:0032589	neuron projection membrane	7/713	53/9301	0.108305	0.607541	0.579079	7	LOC132931968/LOC132918041/LOC132931936/LOC132919394/LOC132921367/LOC132922205/LOC132924417
CC	GO:0031226	intrinsic component of plasma membrane	44/713	476/9301	0.109408	0.607541	0.579079	44	LOC132917477/LOC132917254/LOC132931661/LOC132931593/LOC132918393/LOC132929827/LOC132931936/LOC132916938/LOC132927173/LOC132923673/LOC132932217/LOC132917034/LOC132917459/LOC132931748/LOC132918578/LOC132925269/LOC132922620/LOC132922453/LOC132919491/LOC132920844/LOC132920822/LOC132919394/LOC132922766/LOC132920310/LOC132922139/LOC132921184/LOC132920476/LOC132920954/LOC132922205/LOC132924279/LOC132923…
CC	GO:0005912	adherens junction	11/713	95/9301	0.109979	0.607541	0.579079	11	LOC132924352/LOC132917307/LOC132920269/LOC132921184/LOC132923326/LOC132923930/LOC132924026/LOC132924287/LOC132923975/LOC132928873/LOC132928821
CC	GO:0031253	cell projection membrane	14/713	128/9301	0.111913	0.607541	0.579079	14	LOC132931968/LOC132918041/LOC132931936/LOC132927410/LOC132919394/LOC132922659/LOC132919488/LOC132921367/LOC132922205/LOC132927684/LOC132924417/LOC132929294/LOC132930727/LOC132929319
CC	GO:0030027	lamellipodium	5/713	34/9301	0.115037	0.607541	0.579079	5	LOC132923313/LOC132919191/LOC132924026/LOC132923804/LOC132927019
CC	GO:0098595	perivitelline space	5/713	34/9301	0.115037	0.607541	0.579079	5	LOC132920292/LOC132919317/LOC132921835/LOC132923704/LOC132930987
CC	GO:1902495	transmembrane transporter complex	15/713	140/9301	0.116672	0.607541	0.579079	15	LOC132931661/LOC132931936/LOC132931676/LOC132917123/LOC132922258/LOC132920822/LOC132919394/LOC132922139/LOC132920412/LOC132921452/LOC132924064/LOC132927585/LOC132930221/LOC132928917/LOC132928932
CC	GO:0097060	synaptic membrane	12/713	107/9301	0.117081	0.607541	0.579079	12	LOC132931936/LOC132917779/LOC132917459/LOC132923361/LOC132919394/LOC132920034/LOC132923499/LOC132922205/LOC132924279/LOC132923853/LOC132930075/LOC132928389
CC	GO:0043025	neuronal cell body	23/713	231/9301	0.117286	0.607541	0.579079	23	LOC132931661/LOC132918393/LOC132931896/LOC132924670/LOC132918584/LOC132920826/LOC132921113/LOC132923160/LOC132919804/LOC132921939/LOC132923055/LOC132922015/LOC132919309/LOC132920416/LOC132919576/LOC132922205/LOC132920315/LOC132927564/LOC132924530/LOC132929822/LOC132929937/LOC132929485/LOC132928821
CC	GO:0019005	SCF ubiquitin ligase complex	6/713	44/9301	0.117318	0.607541	0.579079	6	LOC132922488/LOC132916968/LOC132917864/LOC132923361/LOC132919535/LOC132929968
CC	GO:0005891	voltage-gated calcium channel complex	3/713	16/9301	0.119062	0.607541	0.579079	3	LOC132931676/LOC132920822/LOC132928917
CC	GO:0042470	melanosome	3/713	16/9301	0.119062	0.607541	0.579079	3	LOC132929827/LOC132920939/LOC132920316
CC	GO:0055038	recycling endosome membrane	3/713	16/9301	0.119062	0.607541	0.579079	3	LOC132917826/LOC132924174/LOC132927325
CC	GO:0070971	endoplasmic reticulum exit site	3/713	16/9301	0.119062	0.607541	0.579079	3	LOC132919709/LOC132927364/LOC132924143
CC	GO:0001726	ruffle	4/713	25/9301	0.120173	0.607541	0.579079	4	LOC132931896/LOC132919488/LOC132927684/LOC132923804
MF	GO:0047485	protein N-terminus binding	4/715	22/9302	0.0836675	0.610641	0.570294	4	LOC132930796/LOC132923313/LOC132926601/LOC132928873
MF	GO:0140658	ATP-dependent chromatin remodeler activity	4/715	22/9302	0.0836675	0.610641	0.570294	4	LOC132918379/LOC132923199/LOC132928934/LOC132928596
MF	GO:0008237	metallopeptidase activity	14/715	122/9302	0.0845669	0.610641	0.570294	14	LOC132932264/LOC132929827/LOC132932337/LOC132932234/LOC132919852/LOC132920444/LOC132922589/LOC132919064/LOC132921712/LOC132924215/LOC132926305/LOC132927740/LOC132928350/LOC132929295
MF	GO:0019905	syntaxin binding	5/715	31/9302	0.0852457	0.610641	0.570294	5	LOC132920034/LOC132918878/LOC132923876/LOC132929359/LOC132929929
MF	GO:0035091	phosphatidylinositol binding	16/715	144/9302	0.086077	0.610641	0.570294	16	LOC132924352/LOC132931710/LOC132931977/LOC132918584/LOC132931840/LOC132918052/LOC132927410/LOC132923340/LOC132920363/LOC132921710/LOC132921401/LOC132922564/LOC132920188/LOC132924674/LOC132923975/LOC132923939
MF	GO:0070003	threonine-type peptidase activity	3/715	14/9302	0.0871164	0.610828	0.570468	3	LOC132928193/LOC132922585/LOC132921446
BP	GO:0045165	cell fate commitment	36/714	346/9298	0.0372668	0.611479	0.595427	36	LOC132918410/LOC132918719/LOC132931680/LOC132922488/LOC132917755/LOC132925494/LOC132930796/LOC132922719/LOC132931815/LOC132924172/LOC132918564/LOC132931584/LOC132918543/LOC132919712/LOC132919740/LOC132920383/LOC132919191/LOC132922659/LOC132920816/LOC132919966/LOC132921027/LOC132919402/LOC132921712/LOC132927810/LOC132926601/LOC132924417/LOC132924615/LOC132926713/LOC132927788/LOC132928735/LOC132931…
CC	GO:0030055	cell-substrate junction	9/713	76/9301	0.125904	0.61299	0.584273	9	LOC132918860/LOC132917459/LOC132922453/LOC132919191/LOC132923926/LOC132927684/LOC132927434/LOC132929564/LOC132929486
CC	GO:0030427	site of polarized growth	9/713	76/9301	0.125904	0.61299	0.584273	9	LOC132918393/LOC132918543/LOC132920175/LOC132923313/LOC132918878/LOC132920315/LOC132926990/LOC132924026/LOC132923939
CC	GO:0032154	cleavage furrow	5/713	35/9301	0.126249	0.61299	0.584273	5	LOC132930796/LOC132931593/LOC132924674/LOC132927019/LOC132930773
CC	GO:0032592	integral component of mitochondrial membrane	6/713	45/9301	0.127134	0.61299	0.584273	6	LOC132931642/LOC132917855/LOC132923703/LOC132928443/LOC132929396/LOC132928487
CC	GO:0070062	extracellular exosome	10/713	87/9301	0.127987	0.61299	0.584273	10	LOC132932439/LOC132917392/LOC132923053/LOC132919207/LOC132923740/LOC132924026/LOC132925321/LOC132931002/LOC132929294/LOC132930727
BP	GO:0006935	chemotaxis	38/714	369/9298	0.0378265	0.617512	0.601303	38	LOC132932172/LOC132930033/LOC132932130/LOC132917415/LOC132932042/LOC132931593/LOC132916913/LOC132917058/LOC132917459/LOC132923503/LOC132927410/LOC132918664/LOC132922453/LOC132921412/LOC132923361/LOC132923199/LOC132920231/LOC132922015/LOC132922659/LOC132919488/LOC132919264/LOC132919195/LOC132920967/LOC132919780/LOC132919966/LOC132921686/LOC132921712/LOC132927434/LOC132927939/LOC132926494/LOC132924…
BP	GO:0007631	feeding behavior	11/714	79/9298	0.0381318	0.618291	0.602061	11	LOC132917466/LOC132919804/LOC132921939/LOC132919191/LOC132923443/LOC132920034/LOC132920506/LOC132920954/LOC132923939/LOC132928917/LOC132928982
BP	GO:0007419	ventral cord development	9/714	60/9298	0.0382587	0.618291	0.602061	9	LOC132931680/LOC132917459/LOC132918564/LOC132930299/LOC132922453/LOC132920383/LOC132923199/LOC132919488/LOC132926713
BP	GO:0002252	immune effector process	15/714	119/9298	0.0384957	0.619011	0.602761	15	LOC132917265/LOC132931969/LOC132931593/LOC132918776/LOC132923798/LOC132923313/LOC132920224/LOC132920471/LOC132919780/LOC132919894/LOC132921072/LOC132924326/LOC132924674/LOC132926967/LOC132930075
BP	GO:0051056	regulation of small GTPase mediated signal transduction	12/714	89/9298	0.0388003	0.620804	0.604508	12	LOC132918880/LOC132918396/LOC132917720/LOC132919491/LOC132920396/LOC132919191/LOC132922659/LOC132919488/LOC132919653/LOC132922716/LOC132919873/LOC132927364
BP	GO:0051261	protein depolymerization	7/714	42/9298	0.0390203	0.621234	0.604927	7	LOC132916890/LOC132920375/LOC132919485/LOC132921762/LOC132921401/LOC132926206/LOC132928873
BP	GO:0032956	regulation of actin cytoskeleton organization	17/714	140/9298	0.0394279	0.624632	0.608235	17	LOC132916890/LOC132918185/LOC132921303/LOC132917459/LOC132917612/LOC132922453/LOC132920375/LOC132919709/LOC132923313/LOC132919311/LOC132922512/LOC132919653/LOC132921762/LOC132921401/LOC132924674/LOC132924143/LOC132923804
CC	GO:0005887	integral component of plasma membrane	41/713	448/9301	0.132199	0.626215	0.596878	41	LOC132917477/LOC132917254/LOC132931661/LOC132931593/LOC132918393/LOC132929827/LOC132931936/LOC132916938/LOC132927173/LOC132923673/LOC132932217/LOC132917034/LOC132917459/LOC132931748/LOC132918578/LOC132922453/LOC132920844/LOC132920822/LOC132919394/LOC132922766/LOC132920310/LOC132922139/LOC132921184/LOC132920476/LOC132920954/LOC132922205/LOC132924279/LOC132923930/LOC132927325/LOC132923775/LOC132927…
CC	GO:0031902	late endosome membrane	9/713	77/9301	0.133501	0.626215	0.596878	9	LOC132920978/LOC132917826/LOC132921113/LOC132923160/LOC132920231/LOC132919576/LOC132927004/LOC132924005/LOC132929897
MF	GO:0016298	lipase activity	10/715	81/9302	0.0909063	0.630075	0.588444	10	LOC132927724/LOC132916903/LOC132918447/LOC132917730/LOC132932177/LOC132920241/LOC132922180/LOC132928518/LOC132930887/LOC132928821
CC	GO:0048770	pigment granule	3/713	17/9301	0.136757	0.634943	0.605198	3	LOC132929827/LOC132920939/LOC132920316
CC	GO:0043230	extracellular organelle	10/713	89/9301	0.142462	0.641786	0.611719	10	LOC132932439/LOC132917392/LOC132923053/LOC132919207/LOC132923740/LOC132924026/LOC132925321/LOC132931002/LOC132929294/LOC132930727
CC	GO:0065010	extracellular membrane-bounded organelle	10/713	89/9301	0.142462	0.641786	0.611719	10	LOC132932439/LOC132917392/LOC132923053/LOC132919207/LOC132923740/LOC132924026/LOC132925321/LOC132931002/LOC132929294/LOC132930727
CC	GO:1903561	extracellular vesicle	10/713	89/9301	0.142462	0.641786	0.611719	10	LOC132932439/LOC132917392/LOC132923053/LOC132919207/LOC132923740/LOC132924026/LOC132925321/LOC132931002/LOC132929294/LOC132930727
BP	GO:0051235	maintenance of location	15/714	120/9298	0.0410147	0.644962	0.628031	15	LOC132917651/LOC132918582/LOC132922453/LOC132919491/LOC132920224/LOC132919385/LOC132919488/LOC132919428/LOC132920065/LOC132919551/LOC132927564/LOC132924674/LOC132925320/LOC132923939/LOC132928455
BP	GO:0032990	cell part morphogenesis	46/714	463/9298	0.0411123	0.644962	0.628031	46	LOC132932172/LOC132930033/LOC132932130/LOC132917415/LOC132932042/LOC132916913/LOC132918396/LOC132922719/LOC132917058/LOC132917459/LOC132932132/LOC132923503/LOC132922453/LOC132922962/LOC132921113/LOC132923160/LOC132923361/LOC132920396/LOC132923199/LOC132920231/LOC132922659/LOC132923443/LOC132919488/LOC132919264/LOC132919195/LOC132921367/LOC132919780/LOC132919699/LOC132919576/LOC132919966/LOC132920…
BP	GO:0051653	spindle localization	9/714	61/9298	0.0419557	0.647134	0.630147	9	LOC132918410/LOC132924352/LOC132924172/LOC132919385/LOC132919264/LOC132919966/LOC132921242/LOC132928033/LOC132930854
BP	GO:0007155	cell adhesion	34/714	327/9298	0.0424092	0.647134	0.630147	34	LOC132917265/LOC132924352/LOC132930796/LOC132931593/LOC132923673/LOC132917392/LOC132917459/LOC132925581/LOC132917370/LOC132922620/LOC132922453/LOC132920269/LOC132923313/LOC132919412/LOC132920471/LOC132919699/LOC132922113/LOC132923926/LOC132924279/LOC132926967/LOC132927684/LOC132923930/LOC132924026/LOC132924287/LOC132927434/LOC132927939/LOC132923804/LOC132924447/LOC132927019/LOC132931002/LOC132930…
BP	GO:0048812	neuron projection morphogenesis	44/714	441/9298	0.042479	0.647134	0.630147	44	LOC132932172/LOC132930033/LOC132932130/LOC132917415/LOC132932042/LOC132916913/LOC132918396/LOC132922719/LOC132917058/LOC132917459/LOC132923503/LOC132922453/LOC132922962/LOC132921113/LOC132923160/LOC132923361/LOC132920396/LOC132923199/LOC132920231/LOC132922659/LOC132919488/LOC132919264/LOC132919195/LOC132921367/LOC132919780/LOC132919699/LOC132919576/LOC132919966/LOC132920434/LOC132921712/LOC132924…
BP	GO:0022413	reproductive process in single-celled organism	6/714	34/9298	0.0425081	0.647134	0.630147	6	LOC132923402/LOC132921846/LOC132918543/LOC132919740/LOC132923340/LOC132927788
BP	GO:0022406	membrane docking	8/714	52/9298	0.0432419	0.647134	0.630147	8	LOC132918052/LOC132920175/LOC132920034/LOC132923499/LOC132920215/LOC132918878/LOC132923703/LOC132923804
BP	GO:0007498	mesoderm development	15/714	121/9298	0.0436492	0.647134	0.630147	15	LOC132924352/LOC132917755/LOC132931429/LOC132917058/LOC132918125/LOC132919712/LOC132920816/LOC132921712/LOC132926713/LOC132931002/LOC132930075/LOC132930701/LOC132930802/LOC132930239/LOC132929965
BP	GO:0030534	adult behavior	15/714	121/9298	0.0436492	0.647134	0.630147	15	LOC132931969/LOC132918185/LOC132917459/LOC132932132/LOC132923313/LOC132919804/LOC132921939/LOC132919394/LOC132919309/LOC132920215/LOC132924030/LOC132924417/LOC132923939/LOC132928978/LOC132928821
BP	GO:0120039	plasma membrane bounded cell projection morphogenesis	44/714	442/9298	0.0438337	0.647134	0.630147	44	LOC132932172/LOC132930033/LOC132932130/LOC132917415/LOC132932042/LOC132916913/LOC132918396/LOC132922719/LOC132917058/LOC132917459/LOC132923503/LOC132922453/LOC132922962/LOC132921113/LOC132923160/LOC132923361/LOC132920396/LOC132923199/LOC132920231/LOC132922659/LOC132919488/LOC132919264/LOC132919195/LOC132921367/LOC132919780/LOC132919699/LOC132919576/LOC132919966/LOC132920434/LOC132921712/LOC132924…
BP	GO:0001505	regulation of neurotransmitter levels	14/714	111/9298	0.0443439	0.647134	0.630147	14	LOC132929243/LOC132917468/LOC132923673/LOC132920383/LOC132923055/LOC132919488/LOC132920034/LOC132923499/LOC132920939/LOC132919309/LOC132921336/LOC132920215/LOC132922205/LOC132923876
BP	GO:0003014	renal system process	4/714	18/9298	0.0443916	0.647134	0.630147	4	LOC132917123/LOC132923052/LOC132924646/LOC132928932
BP	GO:0007229	integrin-mediated signaling pathway	4/714	18/9298	0.0443916	0.647134	0.630147	4	LOC132917459/LOC132922453/LOC132927684/LOC132927434
BP	GO:0009250	glucan biosynthetic process	4/714	18/9298	0.0443916	0.647134	0.630147	4	LOC132920555/LOC132923027/LOC132923782/LOC132924081
BP	GO:0030837	negative regulation of actin filament polymerization	4/714	18/9298	0.0443916	0.647134	0.630147	4	LOC132921303/LOC132920375/LOC132921762/LOC132921401
BP	GO:0042688	crystal cell differentiation	4/714	18/9298	0.0443916	0.647134	0.630147	4	LOC132932132/LOC132924326/LOC132924417/LOC132926713
BP	GO:0040008	regulation of growth	36/714	351/9298	0.0445744	0.647134	0.630147	36	LOC132931680/LOC132932130/LOC132917755/LOC132930796/LOC132931593/LOC132927173/LOC132918396/LOC132932395/LOC132918578/LOC132931964/LOC132917612/LOC132919712/LOC132921113/LOC132923160/LOC132923361/LOC132920383/LOC132919191/LOC132923443/LOC132919195/LOC132920816/LOC132920215/LOC132919780/LOC132919576/LOC132924028/LOC132923681/LOC132926967/LOC132926206/LOC132924191/LOC132926713/LOC132928735/LOC132930…
BP	GO:0048566	embryonic digestive tract development	5/714	26/9298	0.0449207	0.647134	0.630147	5	LOC132918410/LOC132924172/LOC132922298/LOC132920383/LOC132928873
BP	GO:0023061	signal release	16/714	132/9298	0.0453699	0.647134	0.630147	16	LOC132929243/LOC132923673/LOC132931977/LOC132924172/LOC132920383/LOC132923055/LOC132919488/LOC132920034/LOC132923499/LOC132920939/LOC132920215/LOC132920315/LOC132923876/LOC132926967/LOC132924174/LOC132923939
BP	GO:0043161	proteasome-mediated ubiquitin-dependent protein catabolic process	24/714	218/9298	0.0462443	0.647134	0.630147	24	LOC132928193/LOC132931594/LOC132916968/LOC132919559/LOC132931964/LOC132931975/LOC132922597/LOC132919535/LOC132920155/LOC132921107/LOC132919698/LOC132921000/LOC132921070/LOC132920065/LOC132922005/LOC132922825/LOC132926361/LOC132927146/LOC132928303/LOC132930120/LOC132930865/LOC132929968/LOC132929285/LOC132928982
BP	GO:0007632	visual behavior	3/714	11/9298	0.0467169	0.647134	0.630147	3	LOC132918393/LOC132921208/LOC132927499
BP	GO:0009268	response to pH	3/714	11/9298	0.0467169	0.647134	0.630147	3	LOC132918730/LOC132921412/LOC132928932
BP	GO:0016201	synaptic target inhibition	3/714	11/9298	0.0467169	0.647134	0.630147	3	LOC132931593/LOC132927939/LOC132930987
BP	GO:0030437	ascospore formation	3/714	11/9298	0.0467169	0.647134	0.630147	3	LOC132923402/LOC132921846/LOC132923340
BP	GO:0031000	response to caffeine	3/714	11/9298	0.0467169	0.647134	0.630147	3	LOC132921008/LOC132922766/LOC132928191
BP	GO:0035567	non-canonical Wnt signaling pathway	3/714	11/9298	0.0467169	0.647134	0.630147	3	LOC132924172/LOC132919264/LOC132919699
BP	GO:0043935	sexual sporulation resulting in formation of a cellular spore	3/714	11/9298	0.0467169	0.647134	0.630147	3	LOC132923402/LOC132921846/LOC132923340
BP	GO:0009117	nucleotide metabolic process	30/714	285/9298	0.0473286	0.647134	0.630147	30	LOC132930033/LOC132925494/LOC132932448/LOC132927173/LOC132932395/LOC132922515/LOC132920614/LOC132922628/LOC132919642/LOC132921412/LOC132922015/LOC132920939/LOC132922766/LOC132919355/LOC132920932/LOC132918865/LOC132920425/LOC132921320/LOC132923113/LOC132924693/LOC132927399/LOC132924287/LOC132924485/LOC132924094/LOC132928191/LOC132928948/LOC132929598/LOC132928261/LOC132929187/LOC132929181
BP	GO:0006874	cellular calcium ion homeostasis	10/714	72/9298	0.0474024	0.647134	0.630147	10	LOC132918393/LOC132917133/LOC132919491/LOC132923332/LOC132919385/LOC132924591/LOC132924064/LOC132925320/LOC132923939/LOC132929598
BP	GO:0009620	response to fungus	10/714	72/9298	0.0474024	0.647134	0.630147	10	LOC132917265/LOC132925494/LOC132931593/LOC132918564/LOC132919710/LOC132919712/LOC132920224/LOC132919780/LOC132921072/LOC132924530
BP	GO:0030239	myofibril assembly	8/714	53/9298	0.0476536	0.647134	0.630147	8	LOC132916890/LOC132917459/LOC132922453/LOC132921876/LOC132919311/LOC132921762/LOC132924674/LOC132931002
BP	GO:0050909	sensory perception of taste	8/714	53/9298	0.0476536	0.647134	0.630147	8	LOC132920826/LOC132922258/LOC132919804/LOC132921939/LOC132922766/LOC132923939/LOC132928191/LOC132930723
BP	GO:0035120	post-embryonic appendage morphogenesis	18/714	154/9298	0.0478807	0.647134	0.630147	18	LOC132916890/LOC132929243/LOC132931680/LOC132918315/LOC132917459/LOC132922453/LOC132920383/LOC132923199/LOC132922659/LOC132922317/LOC132920381/LOC132920890/LOC132923926/LOC132927434/LOC132924417/LOC132931002/LOC132930773/LOC132930166
BP	GO:0051168	nuclear export	13/714	102/9298	0.0479007	0.647134	0.630147	13	LOC132919905/LOC132918437/LOC132917330/LOC132931834/LOC132923313/LOC132919631/LOC132921070/LOC132919551/LOC132921656/LOC132930915/LOC132929147/LOC132929456/LOC132928461
BP	GO:0030968	endoplasmic reticulum unfolded protein response	6/714	35/9298	0.0481072	0.647134	0.630147	6	LOC132919077/LOC132932395/LOC132930227/LOC132926361/LOC132930120/LOC132928982
BP	GO:0032505	reproduction of a single-celled organism	6/714	35/9298	0.0481072	0.647134	0.630147	6	LOC132923402/LOC132921846/LOC132918543/LOC132919740/LOC132923340/LOC132927788
BP	GO:0006897	endocytosis	26/714	241/9298	0.0482936	0.647134	0.630147	26	LOC132917265/LOC132931710/LOC132924091/LOC132917826/LOC132932353/LOC132923673/LOC132921846/LOC132931977/LOC132931840/LOC132918578/LOC132929405/LOC132927410/LOC132923262/LOC132920231/LOC132920215/LOC132919894/LOC132923876/LOC132927325/LOC132926726/LOC132927810/LOC132923804/LOC132928735/LOC132928251/LOC132930854/LOC132929486/LOC132928873
BP	GO:0042147	retrograde transport, endosome to Golgi	7/714	44/9298	0.0486136	0.648368	0.631348	7	LOC132924670/LOC132917470/LOC132931840/LOC132920862/LOC132924244/LOC132929524/LOC132929929
BP	GO:0048546	digestive tract morphogenesis	9/714	63/9298	0.0500541	0.648368	0.631348	9	LOC132918410/LOC132924172/LOC132920383/LOC132919264/LOC132921027/LOC132927894/LOC132927434/LOC132930239/LOC132928873
BP	GO:0005975	carbohydrate metabolic process	26/714	242/9298	0.0503443	0.648368	0.631348	26	LOC132918639/LOC132931896/LOC132918550/LOC132918776/LOC132923798/LOC132916977/LOC132920555/LOC132931809/LOC132920614/LOC132923027/LOC132921932/LOC132919764/LOC132921199/LOC132921704/LOC132920960/LOC132923719/LOC132924693/LOC132923782/LOC132924081/LOC132928978/LOC132929285/LOC132929294/LOC132930727/LOC132929861/LOC132930681/LOC132929119
BP	GO:0048638	regulation of developmental growth	25/714	231/9298	0.0504643	0.648368	0.631348	25	LOC132931680/LOC132932130/LOC132917755/LOC132930796/LOC132931593/LOC132927173/LOC132918396/LOC132931964/LOC132919712/LOC132923361/LOC132920383/LOC132919191/LOC132923443/LOC132919195/LOC132920816/LOC132920215/LOC132923681/LOC132926206/LOC132924191/LOC132926713/LOC132928735/LOC132930075/LOC132929564/LOC132929965/LOC132930166
BP	GO:0035114	imaginal disc-derived appendage morphogenesis	18/714	155/9298	0.050471	0.648368	0.631348	18	LOC132916890/LOC132929243/LOC132931680/LOC132918315/LOC132917459/LOC132922453/LOC132920383/LOC132923199/LOC132922659/LOC132922317/LOC132920381/LOC132920890/LOC132923926/LOC132927434/LOC132924417/LOC132931002/LOC132930773/LOC132930166
BP	GO:0006816	calcium ion transport	12/714	93/9298	0.0516794	0.648368	0.631348	12	LOC132918393/LOC132931676/LOC132917133/LOC132919491/LOC132922258/LOC132919385/LOC132924591/LOC132923848/LOC132924064/LOC132925320/LOC132923939/LOC132928917
BP	GO:0031503	protein-containing complex localization	12/714	93/9298	0.0516794	0.648368	0.631348	12	LOC132919905/LOC132923262/LOC132920175/LOC132923474/LOC132921686/LOC132921656/LOC132920315/LOC132923853/LOC132924287/LOC132929147/LOC132929456/LOC132928461
BP	GO:0008587	imaginal disc-derived wing margin morphogenesis	5/714	27/9298	0.051782	0.648368	0.631348	5	LOC132922453/LOC132923199/LOC132927434/LOC132924417/LOC132931002
BP	GO:0045752	positive regulation of Toll signaling pathway	5/714	27/9298	0.051782	0.648368	0.631348	5	LOC132931977/LOC132919710/LOC132919317/LOC132919780/LOC132921835
BP	GO:0097553	calcium ion transmembrane import into cytosol	5/714	27/9298	0.051782	0.648368	0.631348	5	LOC132931676/LOC132919491/LOC132919385/LOC132925320/LOC132923939
BP	GO:0008154	actin polymerization or depolymerization	11/714	83/9298	0.0517908	0.648368	0.631348	11	LOC132916890/LOC132921303/LOC132917612/LOC132927410/LOC132920375/LOC132919709/LOC132919653/LOC132921762/LOC132921401/LOC132924674/LOC132924143
BP	GO:0040014	regulation of multicellular organism growth	11/714	83/9298	0.0517908	0.648368	0.631348	11	LOC132917755/LOC132931593/LOC132927173/LOC132931964/LOC132919712/LOC132923443/LOC132919195/LOC132920816/LOC132923681/LOC132924191/LOC132928735
BP	GO:0032970	regulation of actin filament-based process	17/714	145/9298	0.0521664	0.648368	0.631348	17	LOC132916890/LOC132918185/LOC132921303/LOC132917459/LOC132917612/LOC132922453/LOC132920375/LOC132919709/LOC132923313/LOC132919311/LOC132922512/LOC132919653/LOC132921762/LOC132921401/LOC132924674/LOC132924143/LOC132923804
BP	GO:0048589	developmental growth	41/714	413/9298	0.0521942	0.648368	0.631348	41	LOC132931680/LOC132932130/LOC132917755/LOC132930796/LOC132931593/LOC132918314/LOC132927173/LOC132918396/LOC132917058/LOC132917459/LOC132916937/LOC132919884/LOC132931964/LOC132917922/LOC132919712/LOC132922962/LOC132921113/LOC132923160/LOC132923361/LOC132920383/LOC132919191/LOC132923443/LOC132923325/LOC132922430/LOC132919264/LOC132919195/LOC132920816/LOC132921367/LOC132920215/LOC132919576/LOC132924…
BP	GO:0048858	cell projection morphogenesis	44/714	448/9298	0.0526582	0.648368	0.631348	44	LOC132932172/LOC132930033/LOC132932130/LOC132917415/LOC132932042/LOC132916913/LOC132918396/LOC132922719/LOC132917058/LOC132917459/LOC132923503/LOC132922453/LOC132922962/LOC132921113/LOC132923160/LOC132923361/LOC132920396/LOC132923199/LOC132920231/LOC132922659/LOC132919488/LOC132919264/LOC132919195/LOC132921367/LOC132919780/LOC132919699/LOC132919576/LOC132919966/LOC132920434/LOC132921712/LOC132924…
BP	GO:0006753	nucleoside phosphate metabolic process	30/714	288/9298	0.0530311	0.648368	0.631348	30	LOC132930033/LOC132925494/LOC132932448/LOC132927173/LOC132932395/LOC132922515/LOC132920614/LOC132922628/LOC132919642/LOC132921412/LOC132922015/LOC132920939/LOC132922766/LOC132919355/LOC132920932/LOC132918865/LOC132920425/LOC132921320/LOC132923113/LOC132924693/LOC132927399/LOC132924287/LOC132924485/LOC132924094/LOC132928191/LOC132928948/LOC132929598/LOC132928261/LOC132929187/LOC132929181
BP	GO:0097485	neuron projection guidance	30/714	288/9298	0.0530311	0.648368	0.631348	30	LOC132932172/LOC132930033/LOC132932130/LOC132917415/LOC132932042/LOC132916913/LOC132917058/LOC132917459/LOC132923503/LOC132922453/LOC132923361/LOC132923199/LOC132920231/LOC132922659/LOC132919488/LOC132919264/LOC132919195/LOC132919780/LOC132919966/LOC132921712/LOC132927434/LOC132927939/LOC132924447/LOC132930421/LOC132930075/LOC132930987/LOC132929564/LOC132929486/LOC132929965/LOC132930166
BP	GO:0042335	cuticle development	19/714	167/9298	0.0539065	0.648368	0.631348	19	LOC132918726/LOC132932038/LOC132917183/LOC132917901/LOC132916977/LOC132931878/LOC132921172/LOC132922298/LOC132919309/LOC132922577/LOC132921199/LOC132921704/LOC132920960/LOC132927740/LOC132923975/LOC132924417/LOC132924498/LOC132924530/LOC132929119
BP	GO:0060627	regulation of vesicle-mediated transport	19/714	167/9298	0.0539065	0.648368	0.631348	19	LOC132923402/LOC132932353/LOC132931840/LOC132923262/LOC132920175/LOC132920231/LOC132919488/LOC132920215/LOC132920315/LOC132923876/LOC132926359/LOC132927325/LOC132924526/LOC132927810/LOC132923804/LOC132924485/LOC132928251/LOC132930854/LOC132930773
BP	GO:0007525	somatic muscle development	6/714	36/9298	0.0541401	0.648368	0.631348	6	LOC132931593/LOC132921876/LOC132919311/LOC132919780/LOC132926713/LOC132931002
BP	GO:0046496	nicotinamide nucleotide metabolic process	6/714	36/9298	0.0541401	0.648368	0.631348	6	LOC132925494/LOC132932448/LOC132922628/LOC132920932/LOC132921320/LOC132927399
BP	GO:0048878	chemical homeostasis	31/714	300/9298	0.0544613	0.648368	0.631348	31	LOC132917651/LOC132931661/LOC132918393/LOC132916938/LOC132917344/LOC132917133/LOC132925269/LOC132920614/LOC132919491/LOC132923332/LOC132921848/LOC132923052/LOC132919385/LOC132920939/LOC132919355/LOC132924591/LOC132923681/LOC132924174/LOC132927325/LOC132924693/LOC132926537/LOC132923884/LOC132924064/LOC132927585/LOC132925320/LOC132923939/LOC132929598/LOC132930221/LOC132928978/LOC132929319/LOC132928…
BP	GO:0060560	developmental growth involved in morphogenesis	21/714	189/9298	0.054801	0.648368	0.631348	21	LOC132932130/LOC132918314/LOC132917058/LOC132917459/LOC132919884/LOC132917922/LOC132922962/LOC132921113/LOC132923160/LOC132923361/LOC132923325/LOC132922430/LOC132919264/LOC132921367/LOC132919576/LOC132924279/LOC132926206/LOC132930075/LOC132929564/LOC132929965/LOC132930166
BP	GO:0031667	response to nutrient levels	25/714	233/9298	0.0548706	0.648368	0.631348	25	LOC132917651/LOC132917826/LOC132927173/LOC132918396/LOC132918564/LOC132925269/LOC132920555/LOC132930227/LOC132917612/LOC132921848/LOC132923313/LOC132919804/LOC132921939/LOC132920792/LOC132921072/LOC132924176/LOC132926565/LOC132927146/LOC132924081/LOC132923939/LOC132928735/LOC132928251/LOC132930586/LOC132929486/LOC132929965
BP	GO:0007444	imaginal disc development	31/714	301/9298	0.0564673	0.648368	0.631348	31	LOC132916890/LOC132929243/LOC132931680/LOC132918182/LOC132927724/LOC132918315/LOC132917459/LOC132924172/LOC132922453/LOC132920383/LOC132923199/LOC132922659/LOC132919309/LOC132920657/LOC132922317/LOC132920381/LOC132920890/LOC132919451/LOC132920442/LOC132921208/LOC132923926/LOC132924139/LOC132927434/LOC132924417/LOC132927019/LOC132931002/LOC132930987/LOC132930773/LOC132930166/LOC132929119/LOC132929…
BP	GO:0007417	central nervous system development	36/714	358/9298	0.0565406	0.648368	0.631348	36	LOC132917254/LOC132932172/LOC132931680/LOC132917415/LOC132932042/LOC132918393/LOC132917058/LOC132917459/LOC132917178/LOC132918564/LOC132923503/LOC132930299/LOC132917123/LOC132925269/LOC132922453/LOC132920269/LOC132922298/LOC132920383/LOC132923313/LOC132923199/LOC132919488/LOC132919264/LOC132921184/LOC132921591/LOC132921401/LOC132919780/LOC132919593/LOC132920434/LOC132926967/LOC132924026/LOC132924…
BP	GO:0007015	actin filament organization	19/714	168/9298	0.0566215	0.648368	0.631348	19	LOC132916890/LOC132921303/LOC132917459/LOC132917307/LOC132917612/LOC132927410/LOC132922453/LOC132920375/LOC132919709/LOC132923313/LOC132919311/LOC132919264/LOC132919653/LOC132921762/LOC132921401/LOC132922113/LOC132924674/LOC132924143/LOC132927434
BP	GO:0006582	melanin metabolic process	8/714	55/9298	0.0573305	0.648368	0.631348	8	LOC132931969/LOC132917138/LOC132919710/LOC132920316/LOC132922088/LOC132924674/LOC132928735/LOC132930075
BP	GO:0009150	purine ribonucleotide metabolic process	21/714	190/9298	0.0573735	0.648368	0.631348	21	LOC132930033/LOC132927173/LOC132932395/LOC132922515/LOC132920614/LOC132921412/LOC132922015/LOC132920939/LOC132922766/LOC132918865/LOC132920425/LOC132923113/LOC132924693/LOC132924287/LOC132924485/LOC132924094/LOC132928191/LOC132928948/LOC132929598/LOC132928261/LOC132929181
BP	GO:0006163	purine nucleotide metabolic process	22/714	201/9298	0.0575051	0.648368	0.631348	22	LOC132930033/LOC132927173/LOC132932395/LOC132922515/LOC132920614/LOC132921412/LOC132922015/LOC132920939/LOC132922766/LOC132919355/LOC132918865/LOC132920425/LOC132923113/LOC132924693/LOC132924287/LOC132924485/LOC132924094/LOC132928191/LOC132928948/LOC132929598/LOC132928261/LOC132929181
BP	GO:0007600	sensory perception	31/714	302/9298	0.0585262	0.648368	0.631348	31	LOC132931969/LOC132931968/LOC132923716/LOC132918041/LOC132932217/LOC132917459/LOC132922620/LOC132922453/LOC132920826/LOC132922258/LOC132919804/LOC132921939/LOC132923055/LOC132922015/LOC132922766/LOC132920316/LOC132919515/LOC132919699/LOC132923474/LOC132921208/LOC132922564/LOC132920188/LOC132924674/LOC132927434/LOC132924615/LOC132923939/LOC132926494/LOC132928191/LOC132930723/LOC132928735/LOC132928…
BP	GO:0002781	antifungal peptide production	3/714	12/9298	0.0588348	0.648368	0.631348	3	LOC132931593/LOC132920224/LOC132919780
BP	GO:0002788	regulation of antifungal peptide production	3/714	12/9298	0.0588348	0.648368	0.631348	3	LOC132931593/LOC132920224/LOC132919780
BP	GO:0007157	heterophilic cell-cell adhesion via plasma membrane cell adhesion molecules	3/714	12/9298	0.0588348	0.648368	0.631348	3	LOC132917459/LOC132922453/LOC132927434
BP	GO:0007629	flight behavior	3/714	12/9298	0.0588348	0.648368	0.631348	3	LOC132917459/LOC132923939/LOC132928821
BP	GO:0019732	antifungal humoral response	3/714	12/9298	0.0588348	0.648368	0.631348	3	LOC132931593/LOC132920224/LOC132919780
BP	GO:0030835	negative regulation of actin filament depolymerization	3/714	12/9298	0.0588348	0.648368	0.631348	3	LOC132920375/LOC132921762/LOC132921401
BP	GO:0032098	regulation of appetite	3/714	12/9298	0.0588348	0.648368	0.631348	3	LOC132919804/LOC132921939/LOC132920792
BP	GO:0046058	cAMP metabolic process	3/714	12/9298	0.0588348	0.648368	0.631348	3	LOC132927173/LOC132922766/LOC132928191
BP	GO:0051156	glucose 6-phosphate metabolic process	3/714	12/9298	0.0588348	0.648368	0.631348	3	LOC132923027/LOC132924693/LOC132927399
BP	GO:0051693	actin filament capping	3/714	12/9298	0.0588348	0.648368	0.631348	3	LOC132920375/LOC132921762/LOC132921401
BP	GO:0071852	fungal-type cell wall organization or biogenesis	3/714	12/9298	0.0588348	0.648368	0.631348	3	LOC132918730/LOC132919048/LOC132923782
BP	GO:0150105	protein localization to cell-cell junction	3/714	12/9298	0.0588348	0.648368	0.631348	3	LOC132917307/LOC132920269/LOC132923326
BP	GO:0072507	divalent inorganic cation homeostasis	12/714	95/9298	0.0590968	0.648368	0.631348	12	LOC132918393/LOC132917133/LOC132919491/LOC132923332/LOC132919385/LOC132924591/LOC132923681/LOC132924064/LOC132925320/LOC132923939/LOC132929598/LOC132930221
BP	GO:1901888	regulation of cell junction assembly	12/714	95/9298	0.0590968	0.648368	0.631348	12	LOC132931680/LOC132918396/LOC132917466/LOC132920269/LOC132923361/LOC132920383/LOC132923313/LOC132920215/LOC132923804/LOC132926713/LOC132930075/LOC132930166
BP	GO:0017015	regulation of transforming growth factor beta receptor signaling pathway	5/714	28/9298	0.0592206	0.648368	0.631348	5	LOC132917755/LOC132930796/LOC132919712/LOC132921712/LOC132927684
BP	GO:0030951	establishment or maintenance of microtubule cytoskeleton polarity	5/714	28/9298	0.0592206	0.648368	0.631348	5	LOC132919485/LOC132923474/LOC132919966/LOC132927499/LOC132930226
BP	GO:1903844	regulation of cellular response to transforming growth factor beta stimulus	5/714	28/9298	0.0592206	0.648368	0.631348	5	LOC132917755/LOC132930796/LOC132919712/LOC132921712/LOC132927684
BP	GO:0006638	neutral lipid metabolic process	7/714	46/9298	0.059585	0.648368	0.631348	7	LOC132917826/LOC132918200/LOC132918447/LOC132932177/LOC132920418/LOC132930863/LOC132929319
BP	GO:0006639	acylglycerol metabolic process	7/714	46/9298	0.059585	0.648368	0.631348	7	LOC132917826/LOC132918200/LOC132918447/LOC132932177/LOC132920418/LOC132930863/LOC132929319
BP	GO:0090090	negative regulation of canonical Wnt signaling pathway	7/714	46/9298	0.059585	0.648368	0.631348	7	LOC132918719/LOC132931584/LOC132919264/LOC132927684/LOC132924026/LOC132930987/LOC132928873
BP	GO:0043473	pigmentation	11/714	85/9298	0.0597182	0.648368	0.631348	11	LOC132923716/LOC132918393/LOC132917138/LOC132918776/LOC132917307/LOC132923798/LOC132919309/LOC132920316/LOC132922564/LOC132920188/LOC132924498
BP	GO:0099504	synaptic vesicle cycle	10/714	75/9298	0.0598022	0.648368	0.631348	10	LOC132923716/LOC132923673/LOC132923262/LOC132923055/LOC132920034/LOC132923499/LOC132920215/LOC132920315/LOC132923876/LOC132923804
BP	GO:0001710	mesodermal cell fate commitment	6/714	37/9298	0.0606106	0.648368	0.631348	6	LOC132917755/LOC132919712/LOC132920816/LOC132921712/LOC132926713/LOC132930701
BP	GO:0019362	pyridine nucleotide metabolic process	6/714	37/9298	0.0606106	0.648368	0.631348	6	LOC132925494/LOC132932448/LOC132922628/LOC132920932/LOC132921320/LOC132927399
BP	GO:0030952	establishment or maintenance of cytoskeleton polarity	6/714	37/9298	0.0606106	0.648368	0.631348	6	LOC132917307/LOC132919485/LOC132923474/LOC132919966/LOC132927499/LOC132930226
BP	GO:0046928	regulation of neurotransmitter secretion	6/714	37/9298	0.0606106	0.648368	0.631348	6	LOC132929243/LOC132923673/LOC132920383/LOC132919488/LOC132920939/LOC132920215
BP	GO:0009260	ribonucleotide biosynthetic process	13/714	106/9298	0.0617983	0.648368	0.631348	13	LOC132930033/LOC132927173/LOC132921412/LOC132922015/LOC132920939/LOC132922766/LOC132918865/LOC132923113/LOC132924094/LOC132928191/LOC132928948/LOC132929598/LOC132929181
BP	GO:0046486	glycerolipid metabolic process	18/714	159/9298	0.0618225	0.648368	0.631348	18	LOC132931896/LOC132917826/LOC132918200/LOC132918447/LOC132930401/LOC132916992/LOC132917730/LOC132932177/LOC132923340/LOC132920006/LOC132920418/LOC132924485/LOC132926621/LOC132928477/LOC132930863/LOC132930228/LOC132929319/LOC132928572
BP	GO:0048737	imaginal disc-derived appendage development	18/714	159/9298	0.0618225	0.648368	0.631348	18	LOC132916890/LOC132929243/LOC132931680/LOC132918315/LOC132917459/LOC132922453/LOC132920383/LOC132923199/LOC132922659/LOC132922317/LOC132920381/LOC132920890/LOC132923926/LOC132927434/LOC132924417/LOC132931002/LOC132930773/LOC132930166
BP	GO:0198738	cell-cell signaling by wnt	18/714	159/9298	0.0618225	0.648368	0.631348	18	LOC132917254/LOC132918719/LOC132918393/LOC132931977/LOC132924172/LOC132931584/LOC132919264/LOC132919699/LOC132921208/LOC132919402/LOC132927684/LOC132924026/LOC132926726/LOC132926601/LOC132925321/LOC132930987/LOC132928873/LOC132929356
BP	GO:0000447	endonucleolytic cleavage in ITS1 to separate SSU-rRNA from 5.8S rRNA and LSU-rRNA from tricistronic rRNA transcript (SSU-rRNA, 5.8S rRNA, LSU-rRNA)	4/714	20/9298	0.0622965	0.648368	0.631348	4	LOC132920604/LOC132923397/LOC132920336/LOC132929147
BP	GO:0002224	toll-like receptor signaling pathway	4/714	20/9298	0.0622965	0.648368	0.631348	4	LOC132917254/LOC132925494/LOC132931593/LOC132924174
BP	GO:0006509	membrane protein ectodomain proteolysis	4/714	20/9298	0.0622965	0.648368	0.631348	4	LOC132918393/LOC132931815/LOC132921712/LOC132926967
BP	GO:0006805	xenobiotic metabolic process	4/714	20/9298	0.0622965	0.648368	0.631348	4	LOC132932448/LOC132921008/LOC132921178/LOC132920890
BP	GO:0046470	phosphatidylcholine metabolic process	4/714	20/9298	0.0622965	0.648368	0.631348	4	LOC132917730/LOC132923340/LOC132924485/LOC132926621
BP	GO:0060395	SMAD protein signal transduction	4/714	20/9298	0.0622965	0.648368	0.631348	4	LOC132931680/LOC132919712/LOC132920383/LOC132929965
BP	GO:0060972	left/right pattern formation	4/714	20/9298	0.0622965	0.648368	0.631348	4	LOC132918410/LOC132924172/LOC132919264/LOC132930854
BP	GO:0099022	vesicle tethering	4/714	20/9298	0.0622965	0.648368	0.631348	4	LOC132917922/LOC132920175/LOC132918878/LOC132929359
BP	GO:0042254	ribosome biogenesis	30/714	293/9298	0.0636203	0.655451	0.638246	30	LOC132930997/LOC132919905/LOC132920604/LOC132917794/LOC132919438/LOC132930299/LOC132917330/LOC132918018/LOC132917248/LOC132919745/LOC132923313/LOC132921498/LOC132923397/LOC132921601/LOC132919607/LOC132922070/LOC132919631/LOC132920336/LOC132921656/LOC132921968/LOC132928009/LOC132923731/LOC132926324/LOC132929943/LOC132929147/LOC132928382/LOC132929456/LOC132928461/LOC132929504/LOC132929104
BP	GO:0048667	cell morphogenesis involved in neuron differentiation	40/714	408/9298	0.0638116	0.655451	0.638246	40	LOC132932172/LOC132930033/LOC132932130/LOC132917415/LOC132932042/LOC132916913/LOC132922719/LOC132917058/LOC132917459/LOC132923503/LOC132922453/LOC132921113/LOC132923160/LOC132923361/LOC132920396/LOC132923199/LOC132920231/LOC132922659/LOC132919488/LOC132919264/LOC132919195/LOC132919780/LOC132919699/LOC132919576/LOC132919966/LOC132920434/LOC132921712/LOC132924279/LOC132926206/LOC132927434/LOC132927…
BP	GO:0008037	cell recognition	14/714	117/9298	0.0638977	0.655451	0.638246	14	LOC132917265/LOC132931593/LOC132917922/LOC132922453/LOC132920231/LOC132922659/LOC132923923/LOC132924279/LOC132927172/LOC132927434/LOC132927939/LOC132924122/LOC132930987/LOC132930166
BP	GO:0005996	monosaccharide metabolic process	11/714	86/9298	0.063966	0.655451	0.638246	11	LOC132918776/LOC132923798/LOC132916977/LOC132920614/LOC132923027/LOC132921199/LOC132921704/LOC132920960/LOC132924693/LOC132924081/LOC132928978
BP	GO:0007269	neurotransmitter secretion	10/714	76/9298	0.0643632	0.655451	0.638246	10	LOC132929243/LOC132923673/LOC132920383/LOC132923055/LOC132919488/LOC132920034/LOC132923499/LOC132920939/LOC132920215/LOC132923876
BP	GO:0099643	signal release from synapse	10/714	76/9298	0.0643632	0.655451	0.638246	10	LOC132929243/LOC132923673/LOC132920383/LOC132923055/LOC132919488/LOC132920034/LOC132923499/LOC132920939/LOC132920215/LOC132923876
BP	GO:0002164	larval development	29/714	282/9298	0.0644038	0.655451	0.638246	29	LOC132927651/LOC132932130/LOC132931593/LOC132917901/LOC132922719/LOC132917459/LOC132932132/LOC132917864/LOC132919712/LOC132921172/LOC132920383/LOC132921932/LOC132920939/LOC132920816/LOC132920967/LOC132921762/LOC132919780/LOC132921712/LOC132924326/LOC132923681/LOC132928033/LOC132924417/LOC132926713/LOC132926494/LOC132924447/LOC132928795/LOC132930701/LOC132928460/LOC132928873
MF	GO:0022890	inorganic cation transmembrane transporter activity	28/715	282/9302	0.0961887	0.659112	0.615562	28	LOC132918460/LOC132931661/LOC132932361/LOC132916938/LOC132931676/LOC132917133/LOC132919491/LOC132923332/LOC132922258/LOC132920939/LOC132919355/LOC132920310/LOC132922139/LOC132920316/LOC132923113/LOC132922205/LOC132924591/LOC132927325/LOC132923775/LOC132923848/LOC132927994/LOC132924646/LOC132924064/LOC132927585/LOC132923939/LOC132928251/LOC132930221/LOC132928917
CC	GO:0030659	cytoplasmic vesicle membrane	29/713	309/9301	0.147939	0.659923	0.629007	29	LOC132917651/LOC132917468/LOC132931710/LOC132920978/LOC132917826/LOC132931840/LOC132923262/LOC132921113/LOC132923160/LOC132920231/LOC132919385/LOC132920006/LOC132919488/LOC132920034/LOC132920939/LOC132919207/LOC132920316/LOC132919576/LOC132921712/LOC132923876/LOC132927004/LOC132924174/LOC132927325/LOC132926726/LOC132924005/LOC132923939/LOC132927242/LOC132928251/LOC132929897
BP	GO:0007409	axonogenesis	35/714	351/9298	0.0654217	0.66371	0.646287	35	LOC132932172/LOC132930033/LOC132932130/LOC132917415/LOC132932042/LOC132916913/LOC132922719/LOC132917058/LOC132917459/LOC132923503/LOC132922453/LOC132923361/LOC132920396/LOC132923199/LOC132920231/LOC132922659/LOC132919488/LOC132919264/LOC132919195/LOC132919780/LOC132919699/LOC132919966/LOC132921712/LOC132924279/LOC132927434/LOC132927939/LOC132924122/LOC132924447/LOC132930421/LOC132930075/LOC132930…
BP	GO:0002009	morphogenesis of an epithelium	42/714	433/9298	0.067108	0.667372	0.649853	42	LOC132916890/LOC132929243/LOC132931680/LOC132931594/LOC132929827/LOC132918315/LOC132918314/LOC132917058/LOC132917459/LOC132917307/LOC132918564/LOC132917370/LOC132922453/LOC132920269/LOC132922298/LOC132920383/LOC132923313/LOC132921932/LOC132923199/LOC132922659/LOC132923325/LOC132922430/LOC132919264/LOC132919985/LOC132922317/LOC132920381/LOC132921184/LOC132920890/LOC132919451/LOC132921027/LOC132923…
BP	GO:0007427	epithelial cell migration, open tracheal system	5/714	29/9298	0.0672352	0.667372	0.649853	5	LOC132917443/LOC132931977/LOC132919311/LOC132922659/LOC132919309
BP	GO:0007501	mesodermal cell fate specification	5/714	29/9298	0.0672352	0.667372	0.649853	5	LOC132917755/LOC132919712/LOC132920816/LOC132921712/LOC132930701
BP	GO:0008645	hexose transmembrane transport	5/714	29/9298	0.0672352	0.667372	0.649853	5	LOC132932432/LOC132923313/LOC132919488/LOC132919572/LOC132929937
BP	GO:0015749	monosaccharide transmembrane transport	5/714	29/9298	0.0672352	0.667372	0.649853	5	LOC132932432/LOC132923313/LOC132919488/LOC132919572/LOC132929937
BP	GO:0016203	muscle attachment	5/714	29/9298	0.0672352	0.667372	0.649853	5	LOC132916913/LOC132917459/LOC132922453/LOC132927434/LOC132931002
BP	GO:1901616	organic hydroxy compound catabolic process	5/714	29/9298	0.0672352	0.667372	0.649853	5	LOC132918726/LOC132917468/LOC132931896/LOC132923719/LOC132929709
BP	GO:0048333	mesodermal cell differentiation	6/714	38/9298	0.0675202	0.668138	0.650599	6	LOC132917755/LOC132919712/LOC132920816/LOC132921712/LOC132926713/LOC132930701
MF	GO:0005121	Toll binding	9/715	72/9302	0.0991791	0.669081	0.624872	9	LOC132932172/LOC132917415/LOC132932042/LOC132923503/LOC132919884/LOC132921591/LOC132919780/LOC132919593/LOC132930421
MF	GO:0072341	modified amino acid binding	6/715	42/9302	0.0998628	0.669081	0.624872	6	LOC132918596/LOC132932099/LOC132918046/LOC132922962/LOC132920792/LOC132923876
BP	GO:0046903	secretion	30/714	295/9298	0.0682505	0.673293	0.655619	30	LOC132923402/LOC132929243/LOC132923673/LOC132931977/LOC132924172/LOC132917922/LOC132920175/LOC132920383/LOC132923055/LOC132921388/LOC132919488/LOC132920034/LOC132923499/LOC132920939/LOC132921710/LOC132920215/LOC132918878/LOC132920315/LOC132923876/LOC132924674/LOC132926967/LOC132924174/LOC132927364/LOC132924409/LOC132924485/LOC132923939/LOC132929359/LOC132929319/LOC132930988/LOC132930773
BP	GO:0055086	nucleobase-containing small molecule metabolic process	32/714	318/9298	0.0685992	0.674664	0.656954	32	LOC132930033/LOC132925494/LOC132932448/LOC132927173/LOC132932395/LOC132922515/LOC132920614/LOC132918360/LOC132923027/LOC132922628/LOC132919642/LOC132921412/LOC132922015/LOC132920939/LOC132922766/LOC132919355/LOC132920932/LOC132918865/LOC132920425/LOC132921320/LOC132923113/LOC132924693/LOC132927399/LOC132924287/LOC132924485/LOC132924094/LOC132928191/LOC132928948/LOC132929598/LOC132928261/LOC132929…
MF	GO:0016405	CoA-ligase activity	3/715	15/9302	0.102934	0.674668	0.630091	3	LOC132930033/LOC132918865/LOC132924485
MF	GO:0046527	glucosyltransferase activity	3/715	15/9302	0.102934	0.674668	0.630091	3	LOC132918550/LOC132918360/LOC132924081
BP	GO:0009165	nucleotide biosynthetic process	16/714	140/9298	0.0702124	0.681483	0.663594	16	LOC132930033/LOC132927173/LOC132919642/LOC132921412/LOC132922015/LOC132920939/LOC132922766/LOC132919355/LOC132918865/LOC132921320/LOC132923113/LOC132924094/LOC132928191/LOC132928948/LOC132929598/LOC132929181
BP	GO:0097435	supramolecular fiber organization	32/714	319/9298	0.0709184	0.681483	0.663594	32	LOC132916890/LOC132921303/LOC132932084/LOC132924091/LOC132917459/LOC132917307/LOC132917612/LOC132927410/LOC132922453/LOC132920375/LOC132919709/LOC132921876/LOC132923313/LOC132919311/LOC132919485/LOC132919264/LOC132919653/LOC132921762/LOC132921401/LOC132919966/LOC132921242/LOC132920232/LOC132922113/LOC132924674/LOC132928033/LOC132924526/LOC132924143/LOC132926206/LOC132927434/LOC132931002/LOC132929…
BP	GO:0007219	Notch signaling pathway	12/714	98/9298	0.071498	0.681483	0.663594	12	LOC132917651/LOC132918185/LOC132917755/LOC132918393/LOC132929827/LOC132917963/LOC132931815/LOC132921932/LOC132921712/LOC132927810/LOC132924636/LOC132924417
BP	GO:0140056	organelle localization by membrane tethering	7/714	48/9298	0.0719616	0.681483	0.663594	7	LOC132918052/LOC132920175/LOC132920034/LOC132923499/LOC132920215/LOC132918878/LOC132923703
BP	GO:0002347	response to tumor cell	3/714	13/9298	0.0722628	0.681483	0.663594	3	LOC132931593/LOC132919780/LOC132928735
BP	GO:0005991	trehalose metabolic process	3/714	13/9298	0.0722628	0.681483	0.663594	3	LOC132918639/LOC132918550/LOC132923027
BP	GO:0032092	positive regulation of protein binding	3/714	13/9298	0.0722628	0.681483	0.663594	3	LOC132930796/LOC132919699/LOC132929486
BP	GO:0034293	sexual sporulation	3/714	13/9298	0.0722628	0.681483	0.663594	3	LOC132923402/LOC132921846/LOC132923340
BP	GO:0045669	positive regulation of osteoblast differentiation	3/714	13/9298	0.0722628	0.681483	0.663594	3	LOC132930796/LOC132926597/LOC132929965
BP	GO:0016556	mRNA modification	4/714	21/9298	0.0724711	0.681483	0.663594	4	LOC132917102/LOC132919908/LOC132921208/LOC132929356
BP	GO:0032368	regulation of lipid transport	4/714	21/9298	0.0724711	0.681483	0.663594	4	LOC132917651/LOC132918182/LOC132919488/LOC132923939
BP	GO:0035160	maintenance of epithelial integrity, open tracheal system	4/714	21/9298	0.0724711	0.681483	0.663594	4	LOC132917459/LOC132917370/LOC132922453/LOC132927434
BP	GO:0040002	collagen and cuticulin-based cuticle development	4/714	21/9298	0.0724711	0.681483	0.663594	4	LOC132932038/LOC132917901/LOC132927740/LOC132923975
BP	GO:0051209	release of sequestered calcium ion into cytosol	4/714	21/9298	0.0724711	0.681483	0.663594	4	LOC132919491/LOC132919385/LOC132925320/LOC132923939
BP	GO:1904659	glucose transmembrane transport	4/714	21/9298	0.0724711	0.681483	0.663594	4	LOC132923313/LOC132919488/LOC132919572/LOC132929937
BP	GO:0007416	synapse assembly	15/714	130/9298	0.0728935	0.683456	0.665515	15	LOC132931680/LOC132931593/LOC132923673/LOC132918396/LOC132920269/LOC132923361/LOC132920383/LOC132920231/LOC132920215/LOC132924279/LOC132926713/LOC132929598/LOC132930075/LOC132929564/LOC132930166
BP	GO:0046662	regulation of oviposition	8/714	58/9298	0.0740287	0.684024	0.666068	8	LOC132931661/LOC132923052/LOC132920034/LOC132920967/LOC132920954/LOC132930723/LOC132928251/LOC132930701
BP	GO:0050821	protein stabilization	8/714	58/9298	0.0740287	0.684024	0.666068	8	LOC132931594/LOC132923313/LOC132919311/LOC132923443/LOC132922113/LOC132927494/LOC132924026/LOC132929486
BP	GO:0050877	nervous system process	44/714	460/9298	0.0741518	0.684024	0.666068	44	LOC132931969/LOC132931968/LOC132918182/LOC132923716/LOC132918041/LOC132931936/LOC132932217/LOC132917720/LOC132917459/LOC132922620/LOC132922453/LOC132920826/LOC132922258/LOC132923313/LOC132919804/LOC132921939/LOC132923055/LOC132919385/LOC132922015/LOC132922766/LOC132922139/LOC132920316/LOC132920215/LOC132919515/LOC132919699/LOC132923474/LOC132921208/LOC132922564/LOC132920188/LOC132919873/LOC132920…
BP	GO:0019693	ribose phosphate metabolic process	22/714	207/9298	0.0742214	0.684024	0.666068	22	LOC132930033/LOC132927173/LOC132932395/LOC132922515/LOC132920614/LOC132921412/LOC132922015/LOC132920939/LOC132922766/LOC132918865/LOC132920425/LOC132923113/LOC132924693/LOC132927399/LOC132924287/LOC132924485/LOC132924094/LOC132928191/LOC132928948/LOC132929598/LOC132928261/LOC132929181
BP	GO:0048640	negative regulation of developmental growth	9/714	68/9298	0.0745805	0.684024	0.666068	9	LOC132930796/LOC132931593/LOC132927173/LOC132918396/LOC132923361/LOC132919191/LOC132919195/LOC132928735/LOC132930075
BP	GO:0000132	establishment of mitotic spindle orientation	6/714	39/9298	0.0748683	0.684024	0.666068	6	LOC132924352/LOC132919385/LOC132919264/LOC132919966/LOC132921242/LOC132930854
BP	GO:0007189	adenylate cyclase-activating G protein-coupled receptor signaling pathway	6/714	39/9298	0.0748683	0.684024	0.666068	6	LOC132927173/LOC132920844/LOC132922766/LOC132920506/LOC132920315/LOC132928191
BP	GO:0051588	regulation of neurotransmitter transport	6/714	39/9298	0.0748683	0.684024	0.666068	6	LOC132929243/LOC132923673/LOC132920383/LOC132919488/LOC132920939/LOC132920215
BP	GO:1902414	protein localization to cell junction	6/714	39/9298	0.0748683	0.684024	0.666068	6	LOC132917307/LOC132920269/LOC132923326/LOC132920315/LOC132924279/LOC132928917
CC	GO:0035371	microtubule plus-end	3/713	18/9301	0.155278	0.685936	0.653801	3	LOC132919485/LOC132919966/LOC132921242
CC	GO:0005788	endoplasmic reticulum lumen	6/713	48/9301	0.158827	0.694866	0.662313	6	LOC132918360/LOC132923740/LOC132930120/LOC132929285/LOC132929319/LOC132929003
MF	GO:0019901	protein kinase binding	17/715	160/9302	0.107514	0.697104	0.651045	17	LOC132932130/LOC132925494/LOC132918730/LOC132931631/LOC132917612/LOC132931834/LOC132920360/LOC132923361/LOC132921876/LOC132921184/LOC132919699/LOC132924174/LOC132924026/LOC132924526/LOC132924485/LOC132929174/LOC132929965
BP	GO:0007411	axon guidance	29/714	287/9298	0.0767784	0.698813	0.680469	29	LOC132932172/LOC132930033/LOC132932130/LOC132917415/LOC132932042/LOC132916913/LOC132917058/LOC132917459/LOC132923503/LOC132922453/LOC132923361/LOC132920231/LOC132922659/LOC132919488/LOC132919264/LOC132919195/LOC132919780/LOC132919966/LOC132921712/LOC132927434/LOC132927939/LOC132924447/LOC132930421/LOC132930075/LOC132930987/LOC132929564/LOC132929486/LOC132929965/LOC132930166
BP	GO:1901293	nucleoside phosphate biosynthetic process	16/714	142/9298	0.0776155	0.698813	0.680469	16	LOC132930033/LOC132927173/LOC132919642/LOC132921412/LOC132922015/LOC132920939/LOC132922766/LOC132919355/LOC132918865/LOC132921320/LOC132923113/LOC132924094/LOC132928191/LOC132928948/LOC132929598/LOC132929181
BP	GO:0007178	transmembrane receptor protein serine/threonine kinase signaling pathway	11/714	89/9298	0.077868	0.698813	0.680469	11	LOC132931680/LOC132917755/LOC132930796/LOC132931710/LOC132917826/LOC132919712/LOC132920383/LOC132920816/LOC132921712/LOC132927684/LOC132929965
BP	GO:0016055	Wnt signaling pathway	17/714	153/9298	0.0781115	0.698813	0.680469	17	LOC132917254/LOC132918719/LOC132918393/LOC132924172/LOC132931584/LOC132919264/LOC132919699/LOC132921208/LOC132919402/LOC132927684/LOC132924026/LOC132926726/LOC132926601/LOC132925321/LOC132930987/LOC132928873/LOC132929356
BP	GO:0009991	response to extracellular stimulus	25/714	242/9298	0.0781202	0.698813	0.680469	25	LOC132917651/LOC132917826/LOC132927173/LOC132918396/LOC132918564/LOC132925269/LOC132920555/LOC132930227/LOC132917612/LOC132921848/LOC132923313/LOC132919804/LOC132921939/LOC132920792/LOC132921072/LOC132924176/LOC132926565/LOC132927146/LOC132924081/LOC132923939/LOC132928735/LOC132928251/LOC132930586/LOC132929486/LOC132929965
BP	GO:0018991	oviposition	13/714	110/9298	0.0781586	0.698813	0.680469	13	LOC132931661/LOC132923052/LOC132923361/LOC132921932/LOC132919488/LOC132920034/LOC132920967/LOC132920954/LOC132930723/LOC132928251/LOC132928917/LOC132930701/LOC132928460
BP	GO:0030177	positive regulation of Wnt signaling pathway	7/714	49/9298	0.0786797	0.698813	0.680469	7	LOC132917254/LOC132931584/LOC132919264/LOC132921208/LOC132925321/LOC132928873/LOC132929356
BP	GO:0055074	calcium ion homeostasis	10/714	79/9298	0.0793585	0.698813	0.680469	10	LOC132918393/LOC132917133/LOC132919491/LOC132923332/LOC132919385/LOC132924591/LOC132924064/LOC132925320/LOC132923939/LOC132929598
BP	GO:0071375	cellular response to peptide hormone stimulus	10/714	79/9298	0.0793585	0.698813	0.680469	10	LOC132931593/LOC132917826/LOC132918396/LOC132918525/LOC132919488/LOC132923775/LOC132923804/LOC132924498/LOC132929456/LOC132929564
BP	GO:0016052	carbohydrate catabolic process	9/714	69/9298	0.0802384	0.698813	0.680469	9	LOC132920555/LOC132931809/LOC132920614/LOC132923027/LOC132919764/LOC132923719/LOC132924693/LOC132924081/LOC132928978
BP	GO:0072521	purine-containing compound metabolic process	22/714	209/9298	0.0804603	0.698813	0.680469	22	LOC132930033/LOC132927173/LOC132932395/LOC132922515/LOC132920614/LOC132921412/LOC132922015/LOC132920939/LOC132922766/LOC132919355/LOC132918865/LOC132920425/LOC132923113/LOC132924693/LOC132924287/LOC132924485/LOC132924094/LOC132928191/LOC132928948/LOC132929598/LOC132928261/LOC132929181
BP	GO:0043062	extracellular structure organization	12/714	100/9298	0.0806344	0.698813	0.680469	12	LOC132929827/LOC132916913/LOC132919264/LOC132922677/LOC132923926/LOC132927684/LOC132926305/LOC132927894/LOC132923740/LOC132929161/LOC132930075/LOC132929003
BP	GO:0031110	regulation of microtubule polymerization or depolymerization	6/714	40/9298	0.0826525	0.698813	0.680469	6	LOC132932084/LOC132919966/LOC132920232/LOC132924526/LOC132926206/LOC132928873
BP	GO:0045995	regulation of embryonic development	6/714	40/9298	0.0826525	0.698813	0.680469	6	LOC132931429/LOC132924674/LOC132931002/LOC132930075/LOC132930701/LOC132928873
BP	GO:1902117	positive regulation of organelle assembly	6/714	40/9298	0.0826525	0.698813	0.680469	6	LOC132931778/LOC132920854/LOC132919385/LOC132921954/LOC132926565/LOC132929357
BP	GO:0008038	neuron recognition	11/714	90/9298	0.0828925	0.698813	0.680469	11	LOC132931593/LOC132922453/LOC132920231/LOC132922659/LOC132923923/LOC132924279/LOC132927434/LOC132927939/LOC132924122/LOC132930987/LOC132930166
BP	GO:0008586	imaginal disc-derived wing vein morphogenesis	4/714	22/9298	0.083433	0.698813	0.680469	4	LOC132929243/LOC132931680/LOC132920383/LOC132923199
BP	GO:0032272	negative regulation of protein polymerization	4/714	22/9298	0.083433	0.698813	0.680469	4	LOC132921303/LOC132920375/LOC132921762/LOC132921401
BP	GO:0046580	negative regulation of Ras protein signal transduction	4/714	22/9298	0.083433	0.698813	0.680469	4	LOC132917720/LOC132919491/LOC132922716/LOC132919873
BP	GO:0048557	embryonic digestive tract morphogenesis	4/714	22/9298	0.083433	0.698813	0.680469	4	LOC132918410/LOC132924172/LOC132920383/LOC132928873
BP	GO:0048841	regulation of axon extension involved in axon guidance	4/714	22/9298	0.083433	0.698813	0.680469	4	LOC132932130/LOC132923361/LOC132929564/LOC132929965
BP	GO:0051058	negative regulation of small GTPase mediated signal transduction	4/714	22/9298	0.083433	0.698813	0.680469	4	LOC132917720/LOC132919491/LOC132922716/LOC132919873
BP	GO:0051592	response to calcium ion	4/714	22/9298	0.083433	0.698813	0.680469	4	LOC132922962/LOC132922139/LOC132923876/LOC132929319
BP	GO:1902807	negative regulation of cell cycle G1/S phase transition	4/714	22/9298	0.083433	0.698813	0.680469	4	LOC132931680/LOC132930796/LOC132923199/LOC132922659
BP	GO:0033043	regulation of organelle organization	43/714	453/9298	0.0843075	0.698813	0.680469	43	LOC132916890/LOC132918185/LOC132923402/LOC132928193/LOC132918182/LOC132931778/LOC132921303/LOC132918315/LOC132917443/LOC132932084/LOC132919559/LOC132917459/LOC132932132/LOC132924172/LOC132918144/LOC132917612/LOC132922453/LOC132920375/LOC132920854/LOC132919709/LOC132920175/LOC132923313/LOC132919311/LOC132919385/LOC132921954/LOC132919488/LOC132922512/LOC132919653/LOC132921762/LOC132921401/LOC132919…
BP	GO:0099003	vesicle-mediated transport in synapse	10/714	80/9298	0.0847983	0.698813	0.680469	10	LOC132923716/LOC132923673/LOC132923262/LOC132923055/LOC132920034/LOC132923499/LOC132920215/LOC132920315/LOC132923876/LOC132923804
BP	GO:1901653	cellular response to peptide	10/714	80/9298	0.0847983	0.698813	0.680469	10	LOC132931593/LOC132917826/LOC132918396/LOC132918525/LOC132919488/LOC132923775/LOC132923804/LOC132924498/LOC132929456/LOC132929564
BP	GO:0098655	cation transmembrane transport	31/714	313/9298	0.0848247	0.698813	0.680469	31	LOC132931682/LOC132931661/LOC132932361/LOC132916938/LOC132931676/LOC132917133/LOC132919491/LOC132920611/LOC132923332/LOC132922258/LOC132919385/LOC132920862/LOC132920939/LOC132919355/LOC132920932/LOC132920310/LOC132922139/LOC132923113/LOC132922205/LOC132924591/LOC132927325/LOC132923775/LOC132923848/LOC132927994/LOC132924646/LOC132924064/LOC132927585/LOC132925320/LOC132923939/LOC132930221/LOC132928…
BP	GO:0048488	synaptic vesicle endocytosis	5/714	31/9298	0.0849699	0.698813	0.680469	5	LOC132923673/LOC132923262/LOC132920215/LOC132923876/LOC132923804
BP	GO:0140238	presynaptic endocytosis	5/714	31/9298	0.0849699	0.698813	0.680469	5	LOC132923673/LOC132923262/LOC132920215/LOC132923876/LOC132923804
BP	GO:0002119	nematode larval development	19/714	177/9298	0.0854278	0.698813	0.680469	19	LOC132927651/LOC132932130/LOC132917901/LOC132922719/LOC132917864/LOC132919712/LOC132921932/LOC132920939/LOC132920816/LOC132920967/LOC132921762/LOC132921712/LOC132923681/LOC132928033/LOC132926494/LOC132928795/LOC132930701/LOC132928460/LOC132928873
BP	GO:0051049	regulation of transport	46/714	489/9298	0.0854453	0.698813	0.680469	46	LOC132917651/LOC132923402/LOC132929243/LOC132918182/LOC132931661/LOC132931936/LOC132931676/LOC132932353/LOC132923673/LOC132931977/LOC132931840/LOC132931834/LOC132923262/LOC132920175/LOC132920383/LOC132923055/LOC132921388/LOC132920231/LOC132919385/LOC132919488/LOC132920939/LOC132920310/LOC132920215/LOC132920412/LOC132921452/LOC132919551/LOC132920315/LOC132923876/LOC132926967/LOC132927684/LOC132926…
BP	GO:0007476	imaginal disc-derived wing morphogenesis	16/714	144/9298	0.0855131	0.698813	0.680469	16	LOC132916890/LOC132929243/LOC132931680/LOC132918315/LOC132917459/LOC132922453/LOC132920383/LOC132923199/LOC132922317/LOC132920381/LOC132923926/LOC132927434/LOC132924417/LOC132931002/LOC132930773/LOC132930166
BP	GO:0035107	appendage morphogenesis	18/714	166/9298	0.0856861	0.698813	0.680469	18	LOC132916890/LOC132929243/LOC132931680/LOC132918315/LOC132917459/LOC132922453/LOC132920383/LOC132923199/LOC132922659/LOC132922317/LOC132920381/LOC132920890/LOC132923926/LOC132927434/LOC132924417/LOC132931002/LOC132930773/LOC132930166
BP	GO:0051606	detection of stimulus	18/714	166/9298	0.0856861	0.698813	0.680469	18	LOC132931968/LOC132918041/LOC132932217/LOC132920826/LOC132922258/LOC132919804/LOC132921939/LOC132923055/LOC132922766/LOC132922139/LOC132922564/LOC132920188/LOC132923848/LOC132927994/LOC132923939/LOC132928191/LOC132930723/LOC132928389
BP	GO:0007472	wing disc morphogenesis	17/714	155/9298	0.0857299	0.698813	0.680469	17	LOC132916890/LOC132929243/LOC132931680/LOC132918315/LOC132917459/LOC132922453/LOC132920383/LOC132923199/LOC132922317/LOC132920381/LOC132923926/LOC132927434/LOC132924417/LOC132927019/LOC132931002/LOC132930773/LOC132930166
BP	GO:0040018	positive regulation of multicellular organism growth	7/714	50/9298	0.08575	0.698813	0.680469	7	LOC132917755/LOC132931964/LOC132919712/LOC132923443/LOC132920816/LOC132923681/LOC132924191
BP	GO:0090100	positive regulation of transmembrane receptor protein serine/threonine kinase signaling pathway	7/714	50/9298	0.08575	0.698813	0.680469	7	LOC132917755/LOC132930796/LOC132919712/LOC132920383/LOC132921712/LOC132927684/LOC132929965
BP	GO:0008544	epidermis development	9/714	70/9298	0.0861495	0.698813	0.680469	9	LOC132916890/LOC132932038/LOC132917058/LOC132922317/LOC132927684/LOC132923975/LOC132923804/LOC132925321/LOC132930166
BP	GO:0030258	lipid modification	9/714	70/9298	0.0861495	0.698813	0.680469	9	LOC132931896/LOC132918200/LOC132930401/LOC132924172/LOC132921735/LOC132920418/LOC132919997/LOC132926621/LOC132930863
BP	GO:0021556	central nervous system formation	8/714	60/9298	0.0866338	0.698813	0.680469	8	LOC132932172/LOC132917415/LOC132932042/LOC132923503/LOC132921591/LOC132919780/LOC132919593/LOC132930421
BP	GO:0030833	regulation of actin filament polymerization	8/714	60/9298	0.0866338	0.698813	0.680469	8	LOC132916890/LOC132921303/LOC132917612/LOC132920375/LOC132919653/LOC132921762/LOC132921401/LOC132924674
BP	GO:0005978	glycogen biosynthetic process	3/714	14/9298	0.0869171	0.698813	0.680469	3	LOC132920555/LOC132923027/LOC132924081
BP	GO:0042438	melanin biosynthetic process	3/714	14/9298	0.0869171	0.698813	0.680469	3	LOC132917138/LOC132919710/LOC132920316
BP	GO:0045611	negative regulation of hemocyte differentiation	3/714	14/9298	0.0869171	0.698813	0.680469	3	LOC132920224/LOC132924326/LOC132924417
BP	GO:0046365	monosaccharide catabolic process	3/714	14/9298	0.0869171	0.698813	0.680469	3	LOC132920614/LOC132923027/LOC132928978
BP	GO:0060465	pharynx development	3/714	14/9298	0.0869171	0.698813	0.680469	3	LOC132922719/LOC132932395/LOC132919712
BP	GO:0071361	cellular response to ethanol	3/714	14/9298	0.0869171	0.698813	0.680469	3	LOC132918185/LOC132927173/LOC132923939
BP	GO:0051258	protein polymerization	13/714	112/9298	0.0872898	0.699397	0.681037	13	LOC132916890/LOC132921303/LOC132932084/LOC132917612/LOC132927410/LOC132920375/LOC132919653/LOC132921762/LOC132921401/LOC132919966/LOC132920232/LOC132924674/LOC132924526
BP	GO:0030163	protein catabolic process	40/714	419/9298	0.0874246	0.699397	0.681037	40	LOC132928193/LOC132918596/LOC132917901/LOC132920714/LOC132931594/LOC132916968/LOC132919559/LOC132931964/LOC132931975/LOC132918360/LOC132922597/LOC132923361/LOC132919535/LOC132920155/LOC132921107/LOC132919698/LOC132921000/LOC132921070/LOC132920065/LOC132922005/LOC132922825/LOC132926967/LOC132926359/LOC132924215/LOC132926361/LOC132927000/LOC132927146/LOC132925375/LOC132928303/LOC132930120/LOC132930…
BP	GO:0006955	immune response	41/714	431/9298	0.0879565	0.701419	0.683006	41	LOC132917265/LOC132931969/LOC132917254/LOC132932172/LOC132917415/LOC132932042/LOC132925494/LOC132931593/LOC132918314/LOC132927173/LOC132923503/LOC132919710/LOC132919712/LOC132923313/LOC132923199/LOC132919191/LOC132920224/LOC132923325/LOC132922430/LOC132921086/LOC132920471/LOC132921571/LOC132921591/LOC132919780/LOC132922088/LOC132919593/LOC132919894/LOC132924326/LOC132923926/LOC132926825/LOC132924…
BP	GO:0016482	cytosolic transport	11/714	91/9298	0.0881135	0.701419	0.683006	11	LOC132924670/LOC132931977/LOC132917470/LOC132918564/LOC132931840/LOC132920231/LOC132920862/LOC132924244/LOC132926565/LOC132929524/LOC132929929
BP	GO:0048568	embryonic organ development	14/714	123/9298	0.0885196	0.702911	0.684459	14	LOC132918410/LOC132930796/LOC132929827/LOC132917459/LOC132924172/LOC132922453/LOC132922298/LOC132920383/LOC132919264/LOC132921184/LOC132923926/LOC132924599/LOC132923775/LOC132928873
BP	GO:0007626	locomotory behavior	16/714	145/9298	0.0896492	0.709302	0.690683	16	LOC132931969/LOC132918393/LOC132917459/LOC132932132/LOC132923313/LOC132919394/LOC132919309/LOC132920215/LOC132922205/LOC132924030/LOC132924417/LOC132923939/LOC132924530/LOC132930723/LOC132928978/LOC132928821
BP	GO:0051650	establishment of vesicle localization	12/714	102/9298	0.0904752	0.709302	0.690683	12	LOC132923402/LOC132931977/LOC132917922/LOC132927410/LOC132920175/LOC132923055/LOC132919385/LOC132920215/LOC132918878/LOC132926565/LOC132929598/LOC132929359
BP	GO:0071495	cellular response to endogenous stimulus	34/714	350/9298	0.0906973	0.709302	0.690683	34	LOC132931680/LOC132932130/LOC132917755/LOC132930796/LOC132931593/LOC132931710/LOC132917826/LOC132918396/LOC132918525/LOC132919712/LOC132919709/LOC132920383/LOC132920539/LOC132921388/LOC132922659/LOC132919488/LOC132921086/LOC132920816/LOC132921184/LOC132922205/LOC132921712/LOC132927684/LOC132923740/LOC132923775/LOC132924143/LOC132923804/LOC132925216/LOC132924498/LOC132924191/LOC132926713/LOC132928…
BP	GO:0006911	phagocytosis, engulfment	6/714	41/9298	0.0908684	0.709302	0.690683	6	LOC132932353/LOC132927410/LOC132927325/LOC132928735/LOC132930854/LOC132928873
BP	GO:0051099	positive regulation of binding	6/714	41/9298	0.0908684	0.709302	0.690683	6	LOC132930796/LOC132919699/LOC132926967/LOC132926713/LOC132927788/LOC132929486
BP	GO:0051294	establishment of spindle orientation	6/714	41/9298	0.0908684	0.709302	0.690683	6	LOC132924352/LOC132919385/LOC132919264/LOC132919966/LOC132921242/LOC132930854
BP	GO:0072524	pyridine-containing compound metabolic process	6/714	41/9298	0.0908684	0.709302	0.690683	6	LOC132925494/LOC132932448/LOC132922628/LOC132920932/LOC132921320/LOC132927399
CC	GO:0005911	cell-cell junction	21/713	220/9301	0.174104	0.712635	0.679249	21	LOC132924352/LOC132931778/LOC132917466/LOC132917307/LOC132917123/LOC132932004/LOC132917370/LOC132920269/LOC132919191/LOC132921184/LOC132920215/LOC132919699/LOC132923326/LOC132924279/LOC132923930/LOC132924026/LOC132924287/LOC132923975/LOC132928873/LOC132930166/LOC132928821
CC	GO:0030863	cortical cytoskeleton	8/713	71/9301	0.17501	0.712635	0.679249	8	LOC132916890/LOC132929243/LOC132921846/LOC132917307/LOC132927410/LOC132920375/LOC132919191/LOC132921762
CC	GO:0005628	prospore membrane	2/713	10/9301	0.175556	0.712635	0.679249	2	LOC132921846/LOC132920175
CC	GO:0005934	cellular bud tip	2/713	10/9301	0.175556	0.712635	0.679249	2	LOC132918543/LOC132920175
CC	GO:0031045	dense core granule	2/713	10/9301	0.175556	0.712635	0.679249	2	LOC132920383/LOC132923876
CC	GO:0061174	type I terminal bouton	2/713	10/9301	0.175556	0.712635	0.679249	2	LOC132920224/LOC132920215
CC	GO:0030312	external encapsulating structure	24/713	256/9301	0.176461	0.712635	0.679249	24	LOC132917265/LOC132917254/LOC132932038/LOC132917183/LOC132929827/LOC132916913/LOC132917392/LOC132931815/LOC132925581/LOC132931878/LOC132921172/LOC132920853/LOC132922677/LOC132922577/LOC132923926/LOC132926305/LOC132927894/LOC132923740/LOC132923975/LOC132926918/LOC132924447/LOC132930075/LOC132931072/LOC132929003
CC	GO:0005764	lysosome	19/713	197/9301	0.177008	0.712635	0.679249	19	LOC132916903/LOC132918393/LOC132932256/LOC132918447/LOC132931809/LOC132929405/LOC132921113/LOC132923160/LOC132920231/LOC132920155/LOC132923237/LOC132919576/LOC132921072/LOC132927004/LOC132924409/LOC132924005/LOC132929002/LOC132928932/LOC132929861
CC	GO:0008023	transcription elongation factor complex	4/713	29/9301	0.17855	0.712635	0.679249	4	LOC132918182/LOC132918467/LOC132919402/LOC132924636
CC	GO:0048786	presynaptic active zone	4/713	29/9301	0.17855	0.712635	0.679249	4	LOC132919191/LOC132920034/LOC132923499/LOC132924026
CC	GO:0019898	extrinsic component of membrane	15/713	151/9301	0.181038	0.716283	0.682726	15	LOC132916968/LOC132918584/LOC132918730/LOC132918052/LOC132918582/LOC132917864/LOC132919709/LOC132920862/LOC132922659/LOC132919699/LOC132919428/LOC132919668/LOC132924026/LOC132924143/LOC132928873
BP	GO:0051124	synaptic assembly at neuromuscular junction	9/714	71/9298	0.0923134	0.718837	0.699968	9	LOC132931680/LOC132918396/LOC132923361/LOC132920383/LOC132920215/LOC132926713/LOC132929598/LOC132930075/LOC132929564
BP	GO:0048193	Golgi vesicle transport	19/714	179/9298	0.0929353	0.720038	0.701137	19	LOC132923402/LOC132916899/LOC132924670/LOC132931840/LOC132932105/LOC132917922/LOC132920175/LOC132923340/LOC132920231/LOC132919385/LOC132921710/LOC132918878/LOC132924244/LOC132926359/LOC132926565/LOC132924485/LOC132929524/LOC132929359/LOC132929929
BP	GO:0045055	regulated exocytosis	7/714	51/9298	0.0931702	0.720038	0.701137	7	LOC132923055/LOC132920034/LOC132923499/LOC132920215/LOC132920315/LOC132923876/LOC132924174
BP	GO:0006913	nucleocytoplasmic transport	18/714	168/9298	0.0934736	0.720038	0.701137	18	LOC132919905/LOC132918437/LOC132917330/LOC132928228/LOC132931834/LOC132923313/LOC132923053/LOC132919631/LOC132921070/LOC132919551/LOC132921656/LOC132926967/LOC132927684/LOC132927146/LOC132930915/LOC132929147/LOC132929456/LOC132928461
BP	GO:0051169	nuclear transport	18/714	168/9298	0.0934736	0.720038	0.701137	18	LOC132919905/LOC132918437/LOC132917330/LOC132928228/LOC132931834/LOC132923313/LOC132923053/LOC132919631/LOC132921070/LOC132919551/LOC132921656/LOC132926967/LOC132927684/LOC132927146/LOC132930915/LOC132929147/LOC132929456/LOC132928461
BP	GO:0008277	regulation of G protein-coupled receptor signaling pathway	5/714	32/9298	0.0946705	0.720038	0.701137	5	LOC132931661/LOC132918564/LOC132920506/LOC132923804/LOC132929486
BP	GO:0031333	negative regulation of protein-containing complex assembly	5/714	32/9298	0.0946705	0.720038	0.701137	5	LOC132921303/LOC132920375/LOC132920175/LOC132921762/LOC132921401
BP	GO:2000736	regulation of stem cell differentiation	5/714	32/9298	0.0946705	0.720038	0.701137	5	LOC132918739/LOC132932337/LOC132920383/LOC132921208/LOC132929356
BP	GO:0006749	glutathione metabolic process	4/714	23/9298	0.0951542	0.720038	0.701137	4	LOC132917641/LOC132922089/LOC132922585/LOC132921446
BP	GO:0006896	Golgi to vacuole transport	4/714	23/9298	0.0951542	0.720038	0.701137	4	LOC132931840/LOC132923340/LOC132920231/LOC132929929
BP	GO:0006904	vesicle docking involved in exocytosis	4/714	23/9298	0.0951542	0.720038	0.701137	4	LOC132920175/LOC132920034/LOC132920215/LOC132918878
BP	GO:0046693	sperm storage	4/714	23/9298	0.0951542	0.720038	0.701137	4	LOC132916977/LOC132921199/LOC132921704/LOC132920960
BP	GO:0051283	negative regulation of sequestering of calcium ion	4/714	23/9298	0.0951542	0.720038	0.701137	4	LOC132919491/LOC132919385/LOC132925320/LOC132923939
BP	GO:1990138	neuron projection extension	12/714	103/9298	0.0956609	0.720666	0.701748	12	LOC132932130/LOC132917058/LOC132922962/LOC132921113/LOC132923160/LOC132923361/LOC132921367/LOC132919576/LOC132926206/LOC132929564/LOC132929965/LOC132930166
BP	GO:0009719	response to endogenous stimulus	37/714	387/9298	0.0956854	0.720666	0.701748	37	LOC132917651/LOC132931680/LOC132932130/LOC132917755/LOC132930796/LOC132931593/LOC132931710/LOC132917826/LOC132918396/LOC132918525/LOC132920555/LOC132919712/LOC132919709/LOC132920383/LOC132923313/LOC132920539/LOC132921388/LOC132922659/LOC132919488/LOC132921086/LOC132920816/LOC132921184/LOC132922205/LOC132921712/LOC132927684/LOC132923740/LOC132923775/LOC132924143/LOC132923804/LOC132925216/LOC132924…
CC	GO:1990351	transporter complex	15/713	153/9301	0.194342	0.720833	0.687064	15	LOC132931661/LOC132931936/LOC132931676/LOC132917123/LOC132922258/LOC132920822/LOC132919394/LOC132922139/LOC132920412/LOC132921452/LOC132924064/LOC132927585/LOC132930221/LOC132928917/LOC132928932
CC	GO:0005871	kinesin complex	3/713	20/9301	0.194381	0.720833	0.687064	3	LOC132919485/LOC132923474/LOC132929049
CC	GO:0034774	secretory granule lumen	3/713	20/9301	0.194381	0.720833	0.687064	3	LOC132932256/LOC132917392/LOC132920555
CC	GO:0060205	cytoplasmic vesicle lumen	3/713	20/9301	0.194381	0.720833	0.687064	3	LOC132932256/LOC132917392/LOC132920555
CC	GO:0005903	brush border	4/713	30/9301	0.194423	0.720833	0.687064	4	LOC132920315/LOC132929294/LOC132930727/LOC132929319
CC	GO:0000974	Prp19 complex	2/713	11/9301	0.204232	0.720833	0.687064	2	LOC132922717/LOC132921027
CC	GO:0031143	pseudopodium	2/713	11/9301	0.204232	0.720833	0.687064	2	LOC132917779/LOC132927410
CC	GO:0031307	integral component of mitochondrial outer membrane	2/713	11/9301	0.204232	0.720833	0.687064	2	LOC132917855/LOC132923703
CC	GO:0036379	myofilament	2/713	11/9301	0.204232	0.720833	0.687064	2	LOC132919311/LOC132921762
CC	GO:0042763	intracellular immature spore	2/713	11/9301	0.204232	0.720833	0.687064	2	LOC132921846/LOC132920175
CC	GO:0042764	ascospore-type prospore	2/713	11/9301	0.204232	0.720833	0.687064	2	LOC132921846/LOC132920175
CC	GO:0044304	main axon	2/713	11/9301	0.204232	0.720833	0.687064	2	LOC132922205/LOC132924417
CC	GO:0043296	apical junction complex	8/713	74/9301	0.20457	0.720833	0.687064	8	LOC132924352/LOC132931778/LOC132917307/LOC132917123/LOC132917370/LOC132923326/LOC132924026/LOC132924287
CC	GO:0030864	cortical actin cytoskeleton	6/713	52/9301	0.205732	0.720833	0.687064	6	LOC132916890/LOC132929243/LOC132917307/LOC132927410/LOC132920375/LOC132921762
CC	GO:0008021	synaptic vesicle	7/713	63/9301	0.205952	0.720833	0.687064	7	LOC132917468/LOC132920034/LOC132923499/LOC132920939/LOC132923876/LOC132930075/LOC132930773
BP	GO:0034329	cell junction assembly	23/714	225/9298	0.0962901	0.722227	0.703268	23	LOC132931680/LOC132918860/LOC132931593/LOC132923673/LOC132918396/LOC132917466/LOC132918564/LOC132917370/LOC132920269/LOC132923361/LOC132920383/LOC132923313/LOC132920231/LOC132920215/LOC132924279/LOC132924026/LOC132924287/LOC132923804/LOC132926713/LOC132929598/LOC132930075/LOC132929564/LOC132930166
BP	GO:0072503	cellular divalent inorganic cation homeostasis	10/714	82/9298	0.0963419	0.722227	0.703268	10	LOC132918393/LOC132917133/LOC132919491/LOC132923332/LOC132919385/LOC132924591/LOC132924064/LOC132925320/LOC132923939/LOC132929598
BP	GO:0090130	tissue migration	18/714	169/9298	0.0975317	0.729447	0.710298	18	LOC132916890/LOC132932439/LOC132917443/LOC132931977/LOC132917459/LOC132922453/LOC132919311/LOC132919191/LOC132922659/LOC132919309/LOC132920215/LOC132926967/LOC132927684/LOC132923804/LOC132926713/LOC132929564/LOC132930239/LOC132929965
CC	GO:0005849	mRNA cleavage factor complex	3/713	21/9301	0.214761	0.731774	0.697492	3	LOC132918199/LOC132925216/LOC132930543
CC	GO:0042383	sarcolemma	3/713	21/9301	0.214761	0.731774	0.697492	3	LOC132929243/LOC132922453/LOC132924064
CC	GO:1990752	microtubule end	3/713	21/9301	0.214761	0.731774	0.697492	3	LOC132919485/LOC132919966/LOC132921242
CC	GO:0098862	cluster of actin-based cell projections	5/713	42/9301	0.216754	0.731774	0.697492	5	LOC132919699/LOC132920315/LOC132929294/LOC132930727/LOC132929319
CC	GO:0005814	centriole	7/713	64/9301	0.217182	0.731774	0.697492	7	LOC132922886/LOC132918399/LOC132931778/LOC132920854/LOC132919385/LOC132921954/LOC132923804
CC	GO:0005770	late endosome	13/713	133/9301	0.218728	0.731774	0.697492	13	LOC132920978/LOC132917826/LOC132921113/LOC132923160/LOC132920231/LOC132919385/LOC132919207/LOC132919576/LOC132927004/LOC132927325/LOC132924005/LOC132929897/LOC132928982
CC	GO:0031965	nuclear membrane	9/713	87/9301	0.221364	0.73257	0.698251	9	LOC132932084/LOC132921846/LOC132918584/LOC132922962/LOC132919542/LOC132919191/LOC132920471/LOC132919551/LOC132926265
CC	GO:0005774	vacuolar membrane	18/713	193/9301	0.22461	0.73257	0.698251	18	LOC132918393/LOC132918584/LOC132918730/LOC132923332/LOC132921113/LOC132923160/LOC132920231/LOC132920939/LOC132920476/LOC132919576/LOC132919668/LOC132924623/LOC132927004/LOC132924005/LOC132924094/LOC132929294/LOC132930727/LOC132928932
CC	GO:0031300	intrinsic component of organelle membrane	20/713	217/9301	0.22488	0.73257	0.698251	20	LOC132917651/LOC132923402/LOC132930401/LOC132932132/LOC132924172/LOC132931642/LOC132918052/LOC132917133/LOC132917855/LOC132920106/LOC132919852/LOC132919698/LOC132923703/LOC132924591/LOC132928556/LOC132928443/LOC132929396/LOC132928982/LOC132928487/LOC132928572
CC	GO:0005776	autophagosome	4/713	32/9301	0.227364	0.73257	0.698251	4	LOC132918584/LOC132919385/LOC132920155/LOC132924081
CC	GO:0031305	integral component of mitochondrial inner membrane	4/713	32/9301	0.227364	0.73257	0.698251	4	LOC132931642/LOC132928443/LOC132929396/LOC132928487
CC	GO:0070382	exocytic vesicle	7/713	65/9301	0.228626	0.73257	0.698251	7	LOC132917468/LOC132920034/LOC132923499/LOC132920939/LOC132923876/LOC132930075/LOC132930773
BP	GO:0009968	negative regulation of signal transduction	38/714	400/9298	0.0989466	0.734682	0.715397	38	LOC132917254/LOC132918719/LOC132925494/LOC132930796/LOC132931593/LOC132931429/LOC132929827/LOC132917826/LOC132918396/LOC132931977/LOC132917720/LOC132931584/LOC132930227/LOC132919491/LOC132920269/LOC132922962/LOC132919659/LOC132922597/LOC132923361/LOC132923313/LOC132920224/LOC132919385/LOC132919264/LOC132921086/LOC132922716/LOC132920506/LOC132919668/LOC132919873/LOC132924139/LOC132927684/LOC132923…
BP	GO:0007528	neuromuscular junction development	11/714	93/9298	0.0991456	0.734682	0.715397	11	LOC132931680/LOC132918396/LOC132923361/LOC132920383/LOC132920034/LOC132920215/LOC132923853/LOC132926713/LOC132929598/LOC132930075/LOC132929564
BP	GO:0009267	cellular response to starvation	11/714	93/9298	0.0991456	0.734682	0.715397	11	LOC132917651/LOC132925269/LOC132930227/LOC132921848/LOC132926565/LOC132927146/LOC132924081/LOC132923939/LOC132928735/LOC132929486/LOC132929965
BP	GO:0030198	extracellular matrix organization	11/714	93/9298	0.0991456	0.734682	0.715397	11	LOC132929827/LOC132916913/LOC132919264/LOC132922677/LOC132923926/LOC132927684/LOC132926305/LOC132927894/LOC132923740/LOC132930075/LOC132929003
BP	GO:0035051	cardiocyte differentiation	6/714	42/9298	0.0995097	0.734694	0.715408	6	LOC132923313/LOC132921184/LOC132921027/LOC132923926/LOC132927894/LOC132926713
BP	GO:0048736	appendage development	19/714	181/9298	0.100855	0.734694	0.715408	19	LOC132916890/LOC132929243/LOC132931680/LOC132918315/LOC132917459/LOC132922453/LOC132920383/LOC132923199/LOC132922659/LOC132922317/LOC132920381/LOC132920890/LOC132923926/LOC132927434/LOC132924417/LOC132931002/LOC132930773/LOC132929965/LOC132930166
BP	GO:0006836	neurotransmitter transport	12/714	104/9298	0.101023	0.734694	0.715408	12	LOC132929243/LOC132923716/LOC132923673/LOC132920383/LOC132923055/LOC132919488/LOC132920034/LOC132923499/LOC132920939/LOC132920215/LOC132922205/LOC132923876
BP	GO:0008202	steroid metabolic process	12/714	104/9298	0.101023	0.734694	0.715408	12	LOC132917651/LOC132932448/LOC132918642/LOC132920688/LOC132932132/LOC132922298/LOC132921086/LOC132922180/LOC132920890/LOC132920203/LOC132926967/LOC132926621
BP	GO:0070848	response to growth factor	17/714	159/9298	0.102366	0.734694	0.715408	17	LOC132931680/LOC132932130/LOC132917755/LOC132930796/LOC132931710/LOC132917826/LOC132919712/LOC132920383/LOC132922659/LOC132920816/LOC132921184/LOC132921712/LOC132927684/LOC132923740/LOC132923804/LOC132926713/LOC132929965
BP	GO:0009593	detection of chemical stimulus	10/714	83/9298	0.102445	0.734694	0.715408	10	LOC132931968/LOC132918041/LOC132920826/LOC132922258/LOC132919804/LOC132921939/LOC132922766/LOC132922139/LOC132928191/LOC132930723
BP	GO:0006584	catecholamine metabolic process	3/714	15/9298	0.102704	0.734694	0.715408	3	LOC132918726/LOC132917468/LOC132919309
BP	GO:0008203	cholesterol metabolic process	3/714	15/9298	0.102704	0.734694	0.715408	3	LOC132917651/LOC132932448/LOC132926621
BP	GO:0009712	catechol-containing compound metabolic process	3/714	15/9298	0.102704	0.734694	0.715408	3	LOC132918726/LOC132917468/LOC132919309
BP	GO:0017156	calcium-ion regulated exocytosis	3/714	15/9298	0.102704	0.734694	0.715408	3	LOC132920034/LOC132920315/LOC132923876
BP	GO:0043666	regulation of phosphoprotein phosphatase activity	3/714	15/9298	0.102704	0.734694	0.715408	3	LOC132923313/LOC132919385/LOC132923804
BP	GO:0045168	cell-cell signaling involved in cell fate commitment	3/714	15/9298	0.102704	0.734694	0.715408	3	LOC132925494/LOC132927810/LOC132924417
BP	GO:0045610	regulation of hemocyte differentiation	3/714	15/9298	0.102704	0.734694	0.715408	3	LOC132920224/LOC132924326/LOC132924417
BP	GO:0045621	positive regulation of lymphocyte differentiation	3/714	15/9298	0.102704	0.734694	0.715408	3	LOC132929827/LOC132920471/LOC132926967
BP	GO:1900150	regulation of defense response to fungus	3/714	15/9298	0.102704	0.734694	0.715408	3	LOC132931593/LOC132920224/LOC132919780
BP	GO:1903530	regulation of secretion by cell	14/714	126/9298	0.102802	0.734694	0.715408	14	LOC132929243/LOC132923673/LOC132931977/LOC132920383/LOC132921388/LOC132919488/LOC132920939/LOC132920215/LOC132920315/LOC132923876/LOC132926967/LOC132923939/LOC132930988/LOC132930773
BP	GO:0009886	post-embryonic animal morphogenesis	23/714	227/9298	0.103481	0.735472	0.716166	23	LOC132916890/LOC132929243/LOC132931680/LOC132918315/LOC132917459/LOC132930227/LOC132922453/LOC132920383/LOC132923199/LOC132922659/LOC132922317/LOC132920381/LOC132920890/LOC132919451/LOC132923926/LOC132927894/LOC132927434/LOC132924417/LOC132923939/LOC132927019/LOC132931002/LOC132930773/LOC132930166
BP	GO:0006469	negative regulation of protein kinase activity	5/714	33/9298	0.104909	0.735472	0.716166	5	LOC132930796/LOC132921846/LOC132931631/LOC132920360/LOC132926967
BP	GO:0006726	eye pigment biosynthetic process	5/714	33/9298	0.104909	0.735472	0.716166	5	LOC132923716/LOC132918776/LOC132923798/LOC132922564/LOC132920188
BP	GO:0030435	sporulation resulting in formation of a cellular spore	5/714	33/9298	0.104909	0.735472	0.716166	5	LOC132923402/LOC132921846/LOC132917133/LOC132923340/LOC132924591
BP	GO:0042441	eye pigment metabolic process	5/714	33/9298	0.104909	0.735472	0.716166	5	LOC132923716/LOC132918776/LOC132923798/LOC132922564/LOC132920188
BP	GO:0043324	pigment metabolic process involved in developmental pigmentation	5/714	33/9298	0.104909	0.735472	0.716166	5	LOC132923716/LOC132918776/LOC132923798/LOC132922564/LOC132920188
BP	GO:0043474	pigment metabolic process involved in pigmentation	5/714	33/9298	0.104909	0.735472	0.716166	5	LOC132923716/LOC132918776/LOC132923798/LOC132922564/LOC132920188
BP	GO:0048278	vesicle docking	5/714	33/9298	0.104909	0.735472	0.716166	5	LOC132920175/LOC132920034/LOC132923499/LOC132920215/LOC132918878
BP	GO:1905114	cell surface receptor signaling pathway involved in cell-cell signaling	19/714	182/9298	0.104969	0.735472	0.716166	19	LOC132917254/LOC132918719/LOC132918393/LOC132924172/LOC132931584/LOC132923055/LOC132919264/LOC132919699/LOC132921208/LOC132919402/LOC132927684/LOC132924026/LOC132926726/LOC132926601/LOC132925321/LOC132928251/LOC132930987/LOC132928873/LOC132929356
BP	GO:0030041	actin filament polymerization	9/714	73/9298	0.105395	0.736852	0.717509	9	LOC132916890/LOC132921303/LOC132917612/LOC132927410/LOC132920375/LOC132919653/LOC132921762/LOC132921401/LOC132924674
BP	GO:0009259	ribonucleotide metabolic process	21/714	205/9298	0.106488	0.737841	0.718472	21	LOC132930033/LOC132927173/LOC132932395/LOC132922515/LOC132920614/LOC132921412/LOC132922015/LOC132920939/LOC132922766/LOC132918865/LOC132920425/LOC132923113/LOC132924693/LOC132924287/LOC132924485/LOC132924094/LOC132928191/LOC132928948/LOC132929598/LOC132928261/LOC132929181
BP	GO:0051648	vesicle localization	12/714	105/9298	0.106562	0.737841	0.718472	12	LOC132923402/LOC132931977/LOC132917922/LOC132927410/LOC132920175/LOC132923055/LOC132919385/LOC132920215/LOC132918878/LOC132926565/LOC132929598/LOC132929359
BP	GO:0006112	energy reserve metabolic process	4/714	24/9298	0.107602	0.737841	0.718472	4	LOC132920555/LOC132923027/LOC132920506/LOC132924081
BP	GO:0016063	rhodopsin biosynthetic process	4/714	24/9298	0.107602	0.737841	0.718472	4	LOC132918776/LOC132923798/LOC132922564/LOC132920188
BP	GO:0046154	rhodopsin metabolic process	4/714	24/9298	0.107602	0.737841	0.718472	4	LOC132918776/LOC132923798/LOC132922564/LOC132920188
BP	GO:0051208	sequestering of calcium ion	4/714	24/9298	0.107602	0.737841	0.718472	4	LOC132919491/LOC132919385/LOC132925320/LOC132923939
BP	GO:0051282	regulation of sequestering of calcium ion	4/714	24/9298	0.107602	0.737841	0.718472	4	LOC132919491/LOC132919385/LOC132925320/LOC132923939
BP	GO:0051568	histone H3-K4 methylation	4/714	24/9298	0.107602	0.737841	0.718472	4	LOC132930796/LOC132922515/LOC132919772/LOC132924636
BP	GO:0071322	cellular response to carbohydrate stimulus	4/714	24/9298	0.107602	0.737841	0.718472	4	LOC132919804/LOC132921939/LOC132924174/LOC132924081
BP	GO:0010648	negative regulation of cell communication	41/714	439/9298	0.108286	0.738293	0.718913	41	LOC132917254/LOC132918719/LOC132925494/LOC132930796/LOC132931593/LOC132931429/LOC132929827/LOC132917826/LOC132923673/LOC132918396/LOC132931977/LOC132917720/LOC132931584/LOC132930227/LOC132919491/LOC132920269/LOC132922962/LOC132919659/LOC132922597/LOC132923361/LOC132923313/LOC132920224/LOC132919385/LOC132919264/LOC132921086/LOC132922716/LOC132920506/LOC132919668/LOC132919873/LOC132920315/LOC132924…
BP	GO:0035006	melanization defense response	6/714	43/9298	0.108568	0.738293	0.718913	6	LOC132931969/LOC132919710/LOC132922088/LOC132924674/LOC132928735/LOC132930075
BP	GO:0043244	regulation of protein-containing complex disassembly	6/714	43/9298	0.108568	0.738293	0.718913	6	LOC132916890/LOC132920375/LOC132921762/LOC132921401/LOC132926206/LOC132928873
BP	GO:0061564	axon development	36/714	380/9298	0.109045	0.738293	0.718913	36	LOC132932172/LOC132930033/LOC132932130/LOC132917415/LOC132932042/LOC132916913/LOC132922719/LOC132917058/LOC132917459/LOC132923503/LOC132922453/LOC132923361/LOC132920396/LOC132921932/LOC132923199/LOC132920231/LOC132922659/LOC132919488/LOC132919264/LOC132919195/LOC132919780/LOC132919699/LOC132919966/LOC132921712/LOC132924279/LOC132927434/LOC132927939/LOC132924122/LOC132924447/LOC132930421/LOC132930…
BP	GO:0006986	response to unfolded protein	7/714	53/9298	0.109045	0.738293	0.718913	7	LOC132919077/LOC132932395/LOC132930227/LOC132926361/LOC132930120/LOC132929285/LOC132928982
BP	GO:0099024	plasma membrane invagination	7/714	53/9298	0.109045	0.738293	0.718913	7	LOC132932353/LOC132927410/LOC132927325/LOC132923975/LOC132928735/LOC132930854/LOC132928873
BP	GO:0040012	regulation of locomotion	32/714	333/9298	0.109281	0.738333	0.718951	32	LOC132932439/LOC132932130/LOC132931896/LOC132917826/LOC132931977/LOC132917459/LOC132925581/LOC132920269/LOC132923361/LOC132919394/LOC132919488/LOC132920939/LOC132919309/LOC132920967/LOC132920215/LOC132919699/LOC132920954/LOC132922205/LOC132921712/LOC132920315/LOC132926967/LOC132927684/LOC132923804/LOC132927585/LOC132926713/LOC132928735/LOC132930075/LOC132928917/LOC132930854/LOC132928873/LOC132929…
CC	GO:0030132	clathrin coat of coated pit	2/713	12/9301	0.233362	0.742514	0.707729	2	LOC132923262/LOC132926726
BP	GO:0042274	ribosomal small subunit biogenesis	11/714	95/9298	0.110961	0.746551	0.726953	11	LOC132920604/LOC132930299/LOC132917330/LOC132923397/LOC132919607/LOC132920336/LOC132921968/LOC132923731/LOC132929147/LOC132928461/LOC132929104
BP	GO:0043434	response to peptide hormone	11/714	95/9298	0.110961	0.746551	0.726953	11	LOC132931593/LOC132917826/LOC132918396/LOC132918525/LOC132923313/LOC132919488/LOC132923775/LOC132923804/LOC132924498/LOC132929456/LOC132929564
CC	GO:0015629	actin cytoskeleton	15/713	159/9301	0.236857	0.748403	0.713342	15	LOC132916890/LOC132929243/LOC132931778/LOC132917307/LOC132918125/LOC132927410/LOC132920375/LOC132923313/LOC132919311/LOC132921762/LOC132921401/LOC132921242/LOC132924674/LOC132924530/LOC132928932
CC	GO:0009897	external side of plasma membrane	4/713	33/9301	0.244335	0.751771	0.716552	4	LOC132931682/LOC132931593/LOC132922453/LOC132927434
CC	GO:0031304	intrinsic component of mitochondrial inner membrane	4/713	33/9301	0.244335	0.751771	0.716552	4	LOC132931642/LOC132928443/LOC132929396/LOC132928487
CC	GO:0043195	terminal bouton	4/713	33/9301	0.244335	0.751771	0.716552	4	LOC132918396/LOC132920224/LOC132920034/LOC132920215
CC	GO:0140534	endoplasmic reticulum protein-containing complex	8/713	78/9301	0.246762	0.751771	0.716552	8	LOC132917651/LOC132918504/LOC132919698/LOC132923703/LOC132926359/LOC132926361/LOC132928982/LOC132928572
CC	GO:0098794	postsynapse	14/713	149/9301	0.251444	0.751771	0.716552	14	LOC132931936/LOC132917779/LOC132917459/LOC132923262/LOC132920269/LOC132923313/LOC132919385/LOC132919394/LOC132920315/LOC132923853/LOC132924026/LOC132926713/LOC132928251/LOC132928389
CC	GO:0030687	preribosome, large subunit precursor	3/713	23/9301	0.256693	0.751771	0.716552	3	LOC132923055/LOC132921498/LOC132926324
CC	GO:0031526	brush border membrane	3/713	23/9301	0.256693	0.751771	0.716552	3	LOC132929294/LOC132930727/LOC132929319
CC	GO:0043197	dendritic spine	3/713	23/9301	0.256693	0.751771	0.716552	3	LOC132917779/LOC132920315/LOC132924026
CC	GO:0044309	neuron spine	3/713	23/9301	0.256693	0.751771	0.716552	3	LOC132917779/LOC132920315/LOC132924026
CC	GO:0043679	axon terminus	5/713	45/9301	0.260477	0.751771	0.716552	5	LOC132918396/LOC132920224/LOC132920034/LOC132920215/LOC132920315
CC	GO:0098802	plasma membrane signaling receptor complex	4/713	34/9301	0.261574	0.751771	0.716552	4	LOC132917459/LOC132922453/LOC132919394/LOC132927434
CC	GO:0000177	cytoplasmic exosome (RNase complex)	2/713	13/9301	0.262707	0.751771	0.716552	2	LOC132919438/LOC132918018
CC	GO:0030669	clathrin-coated endocytic vesicle membrane	2/713	13/9301	0.262707	0.751771	0.716552	2	LOC132923262/LOC132926726
CC	GO:0031315	extrinsic component of mitochondrial outer membrane	2/713	13/9301	0.262707	0.751771	0.716552	2	LOC132916968/LOC132917864
CC	GO:0035996	rhabdomere microvillus	2/713	13/9301	0.262707	0.751771	0.716552	2	LOC132922620/LOC132922659
BP	GO:0008361	regulation of cell size	12/714	106/9298	0.112277	0.752331	0.732582	12	LOC132932130/LOC132919712/LOC132923361/LOC132923313/LOC132919191/LOC132922659/LOC132919355/LOC132919195/LOC132924122/LOC132929564/LOC132929965/LOC132930166
BP	GO:0045595	regulation of cell differentiation	38/714	405/9298	0.112913	0.752331	0.732582	38	LOC132918739/LOC132931680/LOC132917755/LOC132930796/LOC132929827/LOC132932337/LOC132918396/LOC132917058/LOC132919712/LOC132922962/LOC132923361/LOC132920396/LOC132920383/LOC132923199/LOC132919191/LOC132920224/LOC132920034/LOC132920471/LOC132921184/LOC132919699/LOC132921208/LOC132919402/LOC132921712/LOC132924326/LOC132923779/LOC132926967/LOC132926206/LOC132923804/LOC132924417/LOC132927146/LOC132926…
BP	GO:0016358	dendrite development	13/714	117/9298	0.112925	0.752331	0.732582	13	LOC132920269/LOC132921113/LOC132923160/LOC132920396/LOC132923199/LOC132920231/LOC132921367/LOC132919576/LOC132920434/LOC132920315/LOC132926206/LOC132927939/LOC132930166
BP	GO:0048639	positive regulation of developmental growth	13/714	117/9298	0.112925	0.752331	0.732582	13	LOC132931680/LOC132917755/LOC132931964/LOC132919712/LOC132920383/LOC132923443/LOC132920816/LOC132923681/LOC132926206/LOC132924191/LOC132926713/LOC132929965/LOC132930166
BP	GO:0007265	Ras protein signal transduction	14/714	128/9298	0.113059	0.752331	0.732582	14	LOC132932038/LOC132918396/LOC132917720/LOC132919491/LOC132922659/LOC132919488/LOC132922716/LOC132919699/LOC132919873/LOC132920315/LOC132927364/LOC132923975/LOC132923804/LOC132924122
BP	GO:0043632	modification-dependent macromolecule catabolic process	33/714	346/9298	0.113224	0.752331	0.732582	33	LOC132928193/LOC132918596/LOC132920714/LOC132931594/LOC132916968/LOC132919559/LOC132918018/LOC132931964/LOC132931975/LOC132922597/LOC132923361/LOC132919535/LOC132920155/LOC132921107/LOC132919698/LOC132921000/LOC132921070/LOC132920065/LOC132922005/LOC132922825/LOC132926359/LOC132926361/LOC132927146/LOC132925375/LOC132928303/LOC132930120/LOC132930865/LOC132928983/LOC132930698/LOC132929968/LOC132929…
BP	GO:0023057	negative regulation of signaling	41/714	441/9298	0.113815	0.754698	0.734886	41	LOC132917254/LOC132918719/LOC132925494/LOC132930796/LOC132931593/LOC132931429/LOC132929827/LOC132917826/LOC132923673/LOC132918396/LOC132931977/LOC132917720/LOC132931584/LOC132930227/LOC132919491/LOC132920269/LOC132922962/LOC132919659/LOC132922597/LOC132923361/LOC132923313/LOC132920224/LOC132919385/LOC132919264/LOC132921086/LOC132922716/LOC132920506/LOC132919668/LOC132919873/LOC132920315/LOC132924…
MF	GO:0031267	small GTPase binding	14/715	129/9302	0.119079	0.760331	0.710093	14	LOC132925494/LOC132917826/LOC132918437/LOC132931840/LOC132932105/LOC132917922/LOC132923053/LOC132920315/LOC132924674/LOC132924174/LOC132923804/LOC132927019/LOC132930915/LOC132929486
MF	GO:0019211	phosphatase activator activity	3/715	16/9302	0.119787	0.760331	0.710093	3	LOC132921184/LOC132928808/LOC132929965
MF	GO:0070006	metalloaminopeptidase activity	4/715	25/9302	0.121058	0.760393	0.710151	4	LOC132929827/LOC132920444/LOC132928350/LOC132929295
BP	GO:0000381	regulation of alternative mRNA splicing, via spliceosome	5/714	34/9298	0.115667	0.762266	0.742256	5	LOC132918950/LOC132921208/LOC132921027/LOC132931002/LOC132929356
BP	GO:0071248	cellular response to metal ion	5/714	34/9298	0.115667	0.762266	0.742256	5	LOC132927173/LOC132931964/LOC132922962/LOC132922205/LOC132923876
BP	GO:0090263	positive regulation of canonical Wnt signaling pathway	5/714	34/9298	0.115667	0.762266	0.742256	5	LOC132917254/LOC132931584/LOC132921208/LOC132925321/LOC132929356
BP	GO:0048707	instar larval or pupal morphogenesis	22/714	219/9298	0.116849	0.762858	0.742833	22	LOC132916890/LOC132929243/LOC132931680/LOC132918315/LOC132917459/LOC132930227/LOC132922453/LOC132920383/LOC132923199/LOC132922659/LOC132922317/LOC132920381/LOC132920890/LOC132919451/LOC132923926/LOC132927434/LOC132924417/LOC132923939/LOC132927019/LOC132931002/LOC132930773/LOC132930166
BP	GO:0035264	multicellular organism growth	11/714	96/9298	0.11716	0.762858	0.742833	11	LOC132917755/LOC132931593/LOC132927173/LOC132931964/LOC132919712/LOC132923443/LOC132919195/LOC132920816/LOC132923681/LOC132924191/LOC132928735
BP	GO:0006006	glucose metabolic process	7/714	54/9298	0.117489	0.762858	0.742833	7	LOC132916977/LOC132920614/LOC132923027/LOC132921199/LOC132921704/LOC132920960/LOC132924081
BP	GO:0006575	cellular modified amino acid metabolic process	7/714	54/9298	0.117489	0.762858	0.742833	7	LOC132917641/LOC132922089/LOC132916992/LOC132922585/LOC132921446/LOC132921735/LOC132927206
BP	GO:0010324	membrane invagination	7/714	54/9298	0.117489	0.762858	0.742833	7	LOC132932353/LOC132927410/LOC132927325/LOC132923975/LOC132928735/LOC132930854/LOC132928873
BP	GO:0030178	negative regulation of Wnt signaling pathway	7/714	54/9298	0.117489	0.762858	0.742833	7	LOC132918719/LOC132931584/LOC132919264/LOC132927684/LOC132924026/LOC132930987/LOC132928873
BP	GO:0048588	developmental cell growth	15/714	140/9298	0.117903	0.762858	0.742833	15	LOC132932130/LOC132917058/LOC132917922/LOC132922962/LOC132921113/LOC132923160/LOC132923361/LOC132921367/LOC132919576/LOC132924279/LOC132926206/LOC132926713/LOC132929564/LOC132929965/LOC132930166
BP	GO:0060538	skeletal muscle organ development	6/714	44/9298	0.118035	0.762858	0.742833	6	LOC132916913/LOC132917459/LOC132922453/LOC132927434/LOC132927146/LOC132931002
BP	GO:0007517	muscle organ development	12/714	107/9298	0.118166	0.762858	0.742833	12	LOC132916913/LOC132917459/LOC132922453/LOC132920383/LOC132919311/LOC132920363/LOC132923930/LOC132927434/LOC132927146/LOC132925320/LOC132926713/LOC132931002
BP	GO:0010927	cellular component assembly involved in morphogenesis	21/714	208/9298	0.118773	0.762858	0.742833	21	LOC132916890/LOC132923402/LOC132927724/LOC132921846/LOC132917459/LOC132924172/LOC132922453/LOC132921876/LOC132919311/LOC132920224/LOC132920853/LOC132922677/LOC132918865/LOC132919317/LOC132921762/LOC132921835/LOC132924674/LOC132928648/LOC132931002/LOC132929049/LOC132930226
BP	GO:0006491	N-glycan processing	3/714	16/9298	0.119525	0.762858	0.742833	3	LOC132918504/LOC132918776/LOC132923798
BP	GO:0031062	positive regulation of histone methylation	3/714	16/9298	0.119525	0.762858	0.742833	3	LOC132930796/LOC132919402/LOC132924636
BP	GO:0031646	positive regulation of nervous system process	3/714	16/9298	0.119525	0.762858	0.742833	3	LOC132923055/LOC132920315/LOC132928735
BP	GO:0045724	positive regulation of cilium assembly	3/714	16/9298	0.119525	0.762858	0.742833	3	LOC132931778/LOC132919385/LOC132921954
BP	GO:0070986	left/right axis specification	3/714	16/9298	0.119525	0.762858	0.742833	3	LOC132918410/LOC132924172/LOC132930854
BP	GO:0043050	pharyngeal pumping	4/714	25/9298	0.120738	0.762858	0.742833	4	LOC132917466/LOC132923443/LOC132920034/LOC132928917
BP	GO:0045747	positive regulation of Notch signaling pathway	4/714	25/9298	0.120738	0.762858	0.742833	4	LOC132918185/LOC132917755/LOC132921932/LOC132927810
BP	GO:0048846	axon extension involved in axon guidance	4/714	25/9298	0.120738	0.762858	0.742833	4	LOC132932130/LOC132923361/LOC132929564/LOC132929965
BP	GO:0055007	cardiac muscle cell differentiation	4/714	25/9298	0.120738	0.762858	0.742833	4	LOC132923313/LOC132921184/LOC132923926/LOC132927894
BP	GO:1902284	neuron projection extension involved in neuron projection guidance	4/714	25/9298	0.120738	0.762858	0.742833	4	LOC132932130/LOC132923361/LOC132929564/LOC132929965
BP	GO:1902475	L-alpha-amino acid transmembrane transport	4/714	25/9298	0.120738	0.762858	0.742833	4	LOC132917344/LOC132920611/LOC132920862/LOC132926537
BP	GO:0010631	epithelial cell migration	16/714	152/9298	0.12212	0.768567	0.748392	16	LOC132916890/LOC132932439/LOC132917443/LOC132931977/LOC132917459/LOC132922453/LOC132919311/LOC132919191/LOC132922659/LOC132919309/LOC132920215/LOC132926967/LOC132927684/LOC132923804/LOC132929564/LOC132929965
BP	GO:0090132	epithelium migration	16/714	152/9298	0.12212	0.768567	0.748392	16	LOC132916890/LOC132932439/LOC132917443/LOC132931977/LOC132917459/LOC132922453/LOC132919311/LOC132919191/LOC132922659/LOC132919309/LOC132920215/LOC132926967/LOC132927684/LOC132923804/LOC132929564/LOC132929965
BP	GO:0001707	mesoderm formation	8/714	65/9298	0.123241	0.773039	0.752747	8	LOC132917755/LOC132919712/LOC132920816/LOC132921712/LOC132926713/LOC132930701/LOC132930239/LOC132929965
BP	GO:0045926	negative regulation of growth	11/714	97/9298	0.123552	0.773039	0.752747	11	LOC132930796/LOC132931593/LOC132927173/LOC132918396/LOC132923361/LOC132919191/LOC132919195/LOC132924028/LOC132928735/LOC132930075/LOC132929965
BP	GO:0048520	positive regulation of behavior	11/714	97/9298	0.123552	0.773039	0.752747	11	LOC132925418/LOC132917466/LOC132923055/LOC132919191/LOC132923508/LOC132920954/LOC132922205/LOC132930723/LOC132928251/LOC132930701/LOC132930988
MF	GO:0016874	ligase activity	13/715	119/9302	0.124964	0.776841	0.725513	13	LOC132927651/LOC132930033/LOC132921942/LOC132921878/LOC132918865/LOC132921320/LOC132923113/LOC132922274/LOC132921851/LOC132922006/LOC132924485/LOC132924094/LOC132928948
BP	GO:0016567	protein ubiquitination	27/714	279/9298	0.124909	0.779004	0.758555	27	LOC132922886/LOC132918399/LOC132918596/LOC132919559/LOC132932017/LOC132920606/LOC132921295/LOC132922597/LOC132923361/LOC132921532/LOC132920241/LOC132921107/LOC132919402/LOC132922825/LOC132923923/LOC132926359/LOC132926361/LOC132927810/LOC132927146/LOC132925375/LOC132928303/LOC132930865/LOC132930698/LOC132929052/LOC132929968/LOC132928596/LOC132929754
BP	GO:0048168	regulation of neuronal synaptic plasticity	7/714	55/9298	0.126263	0.779004	0.758555	7	LOC132932172/LOC132929243/LOC132917415/LOC132932042/LOC132918200/LOC132923503/LOC132930421
BP	GO:1990542	mitochondrial transmembrane transport	7/714	55/9298	0.126263	0.779004	0.758555	7	LOC132921553/LOC132919574/LOC132917855/LOC132924083/LOC132929714/LOC132929598/LOC132928443
BP	GO:0050907	detection of chemical stimulus involved in sensory perception	9/714	76/9298	0.126873	0.779004	0.758555	9	LOC132931968/LOC132918041/LOC132920826/LOC132922258/LOC132919804/LOC132921939/LOC132922766/LOC132928191/LOC132930723
BP	GO:0098742	cell-cell adhesion via plasma-membrane adhesion molecules	9/714	76/9298	0.126873	0.779004	0.758555	9	LOC132917459/LOC132917370/LOC132922620/LOC132922453/LOC132919412/LOC132923930/LOC132927434/LOC132929564/LOC132930166
BP	GO:0016079	synaptic vesicle exocytosis	5/714	35/9298	0.126927	0.779004	0.758555	5	LOC132923055/LOC132920034/LOC132923499/LOC132920215/LOC132923876
BP	GO:0033673	negative regulation of kinase activity	5/714	35/9298	0.126927	0.779004	0.758555	5	LOC132930796/LOC132921846/LOC132931631/LOC132920360/LOC132926967
BP	GO:0042337	cuticle development involved in chitin-based cuticle molting cycle	5/714	35/9298	0.126927	0.779004	0.758555	5	LOC132916977/LOC132921172/LOC132921199/LOC132921704/LOC132920960
BP	GO:0043588	skin development	5/714	35/9298	0.126927	0.779004	0.758555	5	LOC132917058/LOC132927684/LOC132923804/LOC132925321/LOC132929003
BP	GO:0043934	sporulation	5/714	35/9298	0.126927	0.779004	0.758555	5	LOC132923402/LOC132921846/LOC132917133/LOC132923340/LOC132924591
BP	GO:0031214	biomineral tissue development	6/714	45/9298	0.127898	0.781978	0.761451	6	LOC132917254/LOC132917511/LOC132922512/LOC132923775/LOC132931072/LOC132929965
BP	GO:0110148	biomineralization	6/714	45/9298	0.127898	0.781978	0.761451	6	LOC132917254/LOC132917511/LOC132922512/LOC132923775/LOC132931072/LOC132929965
MF	GO:0008201	heparin binding	5/715	35/9302	0.12731	0.783348	0.73159	5	LOC132921072/LOC132926918/LOC132924447/LOC132929564/LOC132929003
MF	GO:0022804	active transmembrane transporter activity	24/715	245/9302	0.129689	0.785448	0.733551	24	LOC132918460/LOC132917477/LOC132923716/LOC132917034/LOC132931748/LOC132917133/LOC132917123/LOC132923332/LOC132920822/LOC132920939/LOC132920121/LOC132919355/LOC132920316/LOC132923146/LOC132922205/LOC132921405/LOC132923703/LOC132924591/LOC132927325/LOC132929598/LOC132929780/LOC132928443/LOC132930854/LOC132928932
MF	GO:0022853	active ion transmembrane transporter activity	14/715	131/9302	0.130257	0.785448	0.733551	14	LOC132918460/LOC132917477/LOC132917034/LOC132931748/LOC132917133/LOC132923332/LOC132920822/LOC132920939/LOC132919355/LOC132920316/LOC132922205/LOC132924591/LOC132927325/LOC132929598
MF	GO:0015145	monosaccharide transmembrane transporter activity	3/715	17/9302	0.13757	0.79598	0.743387	3	LOC132932432/LOC132919572/LOC132929937
MF	GO:0015149	hexose transmembrane transporter activity	3/715	17/9302	0.13757	0.79598	0.743387	3	LOC132932432/LOC132919572/LOC132929937
MF	GO:0099529	neurotransmitter receptor activity involved in regulation of postsynaptic membrane potential	3/715	17/9302	0.13757	0.79598	0.743387	3	LOC132931936/LOC132928251/LOC132928389
MF	GO:1904315	transmitter-gated ion channel activity involved in regulation of postsynaptic membrane potential	3/715	17/9302	0.13757	0.79598	0.743387	3	LOC132931936/LOC132928251/LOC132928389
MF	GO:0005539	glycosaminoglycan binding	6/715	46/9302	0.138603	0.79598	0.743387	6	LOC132921072/LOC132926918/LOC132924447/LOC132930987/LOC132929564/LOC132929003
BP	GO:0035966	response to topologically incorrect protein	8/714	66/9298	0.131409	0.800402	0.779391	8	LOC132919077/LOC132932395/LOC132930227/LOC132918360/LOC132926361/LOC132930120/LOC132929285/LOC132928982
BP	GO:0048332	mesoderm morphogenesis	8/714	66/9298	0.131409	0.800402	0.779391	8	LOC132917755/LOC132919712/LOC132920816/LOC132921712/LOC132926713/LOC132930701/LOC132930239/LOC132929965
BP	GO:0051603	proteolysis involved in protein catabolic process	35/714	376/9298	0.133937	0.802323	0.781262	35	LOC132928193/LOC132918596/LOC132920714/LOC132931594/LOC132916968/LOC132919559/LOC132931964/LOC132931975/LOC132918360/LOC132922597/LOC132923361/LOC132919535/LOC132920155/LOC132921107/LOC132919698/LOC132921000/LOC132921070/LOC132920065/LOC132922005/LOC132922825/LOC132926359/LOC132926361/LOC132927000/LOC132927146/LOC132925375/LOC132928303/LOC132930120/LOC132930865/LOC132929002/LOC132930698/LOC132929…
BP	GO:0051963	regulation of synapse assembly	9/714	77/9298	0.134514	0.802323	0.781262	9	LOC132931680/LOC132918396/LOC132920269/LOC132923361/LOC132920383/LOC132920215/LOC132926713/LOC132930075/LOC132930166
BP	GO:0007480	imaginal disc-derived leg morphogenesis	4/714	26/9298	0.134523	0.802323	0.781262	4	LOC132931680/LOC132922659/LOC132920890/LOC132924417
BP	GO:0015837	amine transport	4/714	26/9298	0.134523	0.802323	0.781262	4	LOC132923716/LOC132919488/LOC132922205/LOC132923876
BP	GO:0035168	larval lymph gland hemocyte differentiation	4/714	26/9298	0.134523	0.802323	0.781262	4	LOC132932132/LOC132924326/LOC132924417/LOC132926713
BP	GO:0042661	regulation of mesodermal cell fate specification	4/714	26/9298	0.134523	0.802323	0.781262	4	LOC132917755/LOC132919712/LOC132921712/LOC132930701
BP	GO:0043393	regulation of protein binding	4/714	26/9298	0.134523	0.802323	0.781262	4	LOC132930796/LOC132919699/LOC132923804/LOC132929486
BP	GO:0048100	wing disc anterior/posterior pattern formation	4/714	26/9298	0.134523	0.802323	0.781262	4	LOC132931680/LOC132924172/LOC132924417/LOC132930987
BP	GO:0019941	modification-dependent protein catabolic process	31/714	329/9298	0.135773	0.802323	0.781262	31	LOC132928193/LOC132918596/LOC132920714/LOC132931594/LOC132916968/LOC132919559/LOC132931964/LOC132931975/LOC132922597/LOC132923361/LOC132919535/LOC132920155/LOC132921107/LOC132919698/LOC132921000/LOC132921070/LOC132920065/LOC132922005/LOC132922825/LOC132926359/LOC132926361/LOC132927146/LOC132925375/LOC132928303/LOC132930120/LOC132930865/LOC132930698/LOC132929968/LOC132929285/LOC132929486/LOC132928…
BP	GO:0050795	regulation of behavior	19/714	189/9298	0.136662	0.802323	0.781262	19	LOC132931661/LOC132925418/LOC132917466/LOC132923052/LOC132919804/LOC132921939/LOC132923055/LOC132919191/LOC132923443/LOC132920034/LOC132923508/LOC132920967/LOC132920954/LOC132922205/LOC132923939/LOC132930723/LOC132928251/LOC132930701/LOC132930988
BP	GO:0044262	cellular carbohydrate metabolic process	11/714	99/9298	0.136903	0.802323	0.781262	11	LOC132918639/LOC132931896/LOC132918550/LOC132920555/LOC132923027/LOC132923719/LOC132924693/LOC132923782/LOC132924081/LOC132929294/LOC132930727
BP	GO:0001843	neural tube closure	3/714	17/9298	0.137277	0.802323	0.781262	3	LOC132917058/LOC132923313/LOC132919264
BP	GO:0003281	ventricular septum development	3/714	17/9298	0.137277	0.802323	0.781262	3	LOC132923262/LOC132921184/LOC132929965
BP	GO:0010529	negative regulation of transposition	3/714	17/9298	0.137277	0.802323	0.781262	3	LOC132931715/LOC132919524/LOC132930226
BP	GO:0014020	primary neural tube formation	3/714	17/9298	0.137277	0.802323	0.781262	3	LOC132917058/LOC132923313/LOC132919264
BP	GO:0016540	protein autoprocessing	3/714	17/9298	0.137277	0.802323	0.781262	3	LOC132919317/LOC132921835/LOC132924530
BP	GO:0034205	amyloid-beta formation	3/714	17/9298	0.137277	0.802323	0.781262	3	LOC132918393/LOC132926967/LOC132923804
BP	GO:0035011	melanotic encapsulation of foreign target	3/714	17/9298	0.137277	0.802323	0.781262	3	LOC132931969/LOC132924674/LOC132930075
BP	GO:0050435	amyloid-beta metabolic process	3/714	17/9298	0.137277	0.802323	0.781262	3	LOC132918393/LOC132926967/LOC132923804
BP	GO:0051153	regulation of striated muscle cell differentiation	3/714	17/9298	0.137277	0.802323	0.781262	3	LOC132929827/LOC132921184/LOC132927146
BP	GO:0060606	tube closure	3/714	17/9298	0.137277	0.802323	0.781262	3	LOC132917058/LOC132923313/LOC132919264
BP	GO:0048585	negative regulation of response to stimulus	44/714	485/9298	0.13729	0.802323	0.781262	44	LOC132917254/LOC132918719/LOC132925494/LOC132930796/LOC132931593/LOC132931429/LOC132929827/LOC132917826/LOC132916913/LOC132918396/LOC132931977/LOC132917720/LOC132931584/LOC132931964/LOC132930227/LOC132919491/LOC132920269/LOC132922962/LOC132921295/LOC132919659/LOC132922597/LOC132923361/LOC132923313/LOC132920224/LOC132919385/LOC132919264/LOC132921086/LOC132922716/LOC132920506/LOC132921070/LOC132919…
BP	GO:0010647	positive regulation of cell communication	43/714	473/9298	0.137477	0.802323	0.781262	43	LOC132917254/LOC132918185/LOC132917755/LOC132930796/LOC132917826/LOC132918396/LOC132931977/LOC132917470/LOC132919710/LOC132931584/LOC132917612/LOC132919712/LOC132920269/LOC132922962/LOC132922258/LOC132920383/LOC132923055/LOC132921932/LOC132919191/LOC132919385/LOC132919394/LOC132922659/LOC132919488/LOC132919264/LOC132920939/LOC132919317/LOC132920967/LOC132921184/LOC132919780/LOC132920506/LOC132921…
BP	GO:0022613	ribonucleoprotein complex biogenesis	37/714	401/9298	0.137712	0.802323	0.781262	37	LOC132930997/LOC132919905/LOC132930346/LOC132920604/LOC132917794/LOC132928799/LOC132916937/LOC132919438/LOC132918215/LOC132930299/LOC132917330/LOC132918018/LOC132917248/LOC132919745/LOC132923313/LOC132921498/LOC132921578/LOC132920074/LOC132923397/LOC132921601/LOC132919607/LOC132922070/LOC132919631/LOC132920336/LOC132921027/LOC132921656/LOC132921968/LOC132928009/LOC132923731/LOC132926324/LOC132929…
BP	GO:0022603	regulation of anatomical structure morphogenesis	25/714	259/9298	0.13841	0.80352	0.782427	25	LOC132917511/LOC132917755/LOC132917459/LOC132932132/LOC132919712/LOC132919709/LOC132923361/LOC132920396/LOC132921932/LOC132919264/LOC132921184/LOC132919699/LOC132921712/LOC132924674/LOC132923740/LOC132924143/LOC132926206/LOC132926601/LOC132923804/LOC132924122/LOC132926713/LOC132930701/LOC132928873/LOC132929965/LOC132930166
BP	GO:0046626	regulation of insulin receptor signaling pathway	5/714	36/9298	0.138667	0.80352	0.782427	5	LOC132931593/LOC132917826/LOC132918396/LOC132929456/LOC132929564
BP	GO:0051965	positive regulation of synapse assembly	5/714	36/9298	0.138667	0.80352	0.782427	5	LOC132931680/LOC132920269/LOC132923361/LOC132920383/LOC132926713
BP	GO:0003002	regionalization	39/714	426/9298	0.141109	0.814806	0.793417	39	LOC132918410/LOC132927651/LOC132924352/LOC132929243/LOC132931680/LOC132918182/LOC132931593/LOC132918315/LOC132917443/LOC132917058/LOC132924172/LOC132918564/LOC132931584/LOC132920844/LOC132920383/LOC132923199/LOC132920224/LOC132919264/LOC132919195/LOC132919985/LOC132919317/LOC132921184/LOC132919780/LOC132920442/LOC132921208/LOC132919966/LOC132921835/LOC132921981/LOC132927434/LOC132926601/LOC132924…
BP	GO:0050801	ion homeostasis	19/714	190/9298	0.141598	0.814806	0.793417	19	LOC132931661/LOC132918393/LOC132917133/LOC132925269/LOC132919491/LOC132923332/LOC132919385/LOC132920939/LOC132919355/LOC132924591/LOC132923681/LOC132927325/LOC132923884/LOC132924064/LOC132927585/LOC132925320/LOC132923939/LOC132929598/LOC132930221
BP	GO:0007447	imaginal disc pattern formation	9/714	78/9298	0.142388	0.814806	0.793417	9	LOC132931680/LOC132918182/LOC132924172/LOC132920383/LOC132920442/LOC132921208/LOC132924417/LOC132930987/LOC132929356
BP	GO:0032868	response to insulin	9/714	78/9298	0.142388	0.814806	0.793417	9	LOC132931593/LOC132917826/LOC132918396/LOC132918525/LOC132923313/LOC132919488/LOC132923775/LOC132929456/LOC132929564
BP	GO:0051098	regulation of binding	9/714	78/9298	0.142388	0.814806	0.793417	9	LOC132930796/LOC132917058/LOC132922962/LOC132919699/LOC132926967/LOC132923804/LOC132926713/LOC132927788/LOC132929486
BP	GO:0090092	regulation of transmembrane receptor protein serine/threonine kinase signaling pathway	9/714	78/9298	0.142388	0.814806	0.793417	9	LOC132917755/LOC132930796/LOC132917826/LOC132919712/LOC132920383/LOC132920816/LOC132921712/LOC132927684/LOC132929965
BP	GO:0098876	vesicle-mediated transport to the plasma membrane	9/714	78/9298	0.142388	0.814806	0.793417	9	LOC132931977/LOC132917922/LOC132920175/LOC132923340/LOC132921710/LOC132918878/LOC132927369/LOC132924485/LOC132929359
CC	GO:0000176	nuclear exosome (RNase complex)	2/713	14/9301	0.292064	0.815271	0.777077	2	LOC132919438/LOC132918018
CC	GO:0031528	microvillus membrane	2/713	14/9301	0.292064	0.815271	0.777077	2	LOC132922659/LOC132929319
CC	GO:0032587	ruffle membrane	2/713	14/9301	0.292064	0.815271	0.777077	2	LOC132919488/LOC132927684
CC	GO:0045334	clathrin-coated endocytic vesicle	2/713	14/9301	0.292064	0.815271	0.777077	2	LOC132923262/LOC132926726
BP	GO:0042180	cellular ketone metabolic process	10/714	89/9298	0.143594	0.817418	0.79596	10	LOC132918642/LOC132920688/LOC132932132/LOC132920084/LOC132922298/LOC132921086/LOC132921178/LOC132922186/LOC132920890/LOC132920203
BP	GO:0050906	detection of stimulus involved in sensory perception	11/714	100/9298	0.143857	0.817418	0.79596	11	LOC132931968/LOC132918041/LOC132920826/LOC132922258/LOC132919804/LOC132921939/LOC132923055/LOC132922766/LOC132928191/LOC132930723/LOC132928389
BP	GO:0001667	ameboidal-type cell migration	20/714	202/9298	0.143861	0.817418	0.79596	20	LOC132916890/LOC132932439/LOC132917443/LOC132931977/LOC132917459/LOC132922453/LOC132919311/LOC132919191/LOC132922659/LOC132919264/LOC132919309/LOC132920215/LOC132926967/LOC132927684/LOC132923804/LOC132926713/LOC132931002/LOC132929564/LOC132930239/LOC132929965
BP	GO:0007560	imaginal disc morphogenesis	20/714	202/9298	0.143861	0.817418	0.79596	20	LOC132916890/LOC132929243/LOC132931680/LOC132918315/LOC132917459/LOC132922453/LOC132920383/LOC132923199/LOC132922659/LOC132922317/LOC132920381/LOC132920890/LOC132919451/LOC132923926/LOC132927434/LOC132924417/LOC132927019/LOC132931002/LOC132930773/LOC132930166
BP	GO:0055080	cation homeostasis	18/714	179/9298	0.144139	0.81755	0.796089	18	LOC132931661/LOC132918393/LOC132917133/LOC132919491/LOC132923332/LOC132919385/LOC132920939/LOC132919355/LOC132924591/LOC132923681/LOC132927325/LOC132923884/LOC132924064/LOC132927585/LOC132925320/LOC132923939/LOC132929598/LOC132930221
BP	GO:0098542	defense response to other organism	39/714	427/9298	0.14444	0.817815	0.796347	39	LOC132917265/LOC132931969/LOC132932172/LOC132917415/LOC132932042/LOC132925494/LOC132931593/LOC132918314/LOC132918564/LOC132923503/LOC132919710/LOC132919712/LOC132923199/LOC132920224/LOC132922659/LOC132923325/LOC132922430/LOC132921086/LOC132920939/LOC132920471/LOC132921571/LOC132921591/LOC132919780/LOC132922088/LOC132919593/LOC132919894/LOC132921072/LOC132924326/LOC132923926/LOC132924674/LOC132926…
BP	GO:0008286	insulin receptor signaling pathway	7/714	57/9298	0.144763	0.818204	0.796726	7	LOC132931593/LOC132917826/LOC132918396/LOC132918525/LOC132919488/LOC132929456/LOC132929564
CC	GO:0005635	nuclear envelope	16/713	179/9301	0.297028	0.819663	0.781263	16	LOC132928193/LOC132932084/LOC132918437/LOC132921846/LOC132918584/LOC132928228/LOC132918360/LOC132922962/LOC132919542/LOC132919191/LOC132920471/LOC132919631/LOC132919551/LOC132927564/LOC132926265/LOC132930915
CC	GO:0099572	postsynaptic specialization	6/713	59/9301	0.29724	0.819663	0.781263	6	LOC132917779/LOC132920269/LOC132923313/LOC132920315/LOC132923853/LOC132924026
MF	GO:0061630	ubiquitin protein ligase activity	11/715	100/9302	0.144534	0.822209	0.767883	11	LOC132922886/LOC132918399/LOC132916968/LOC132922597/LOC132923361/LOC132922825/LOC132923923/LOC132926359/LOC132926361/LOC132930865/LOC132928596
BP	GO:0050808	synapse organization	21/714	214/9298	0.145824	0.822755	0.801158	21	LOC132929243/LOC132931680/LOC132931593/LOC132923673/LOC132918396/LOC132917459/LOC132920269/LOC132923361/LOC132920383/LOC132923313/LOC132920231/LOC132920034/LOC132920215/LOC132920315/LOC132924279/LOC132923853/LOC132926713/LOC132929598/LOC132930075/LOC132929564/LOC132930166
BP	GO:0023056	positive regulation of signaling	43/714	476/9298	0.146931	0.823043	0.801438	43	LOC132917254/LOC132918185/LOC132917755/LOC132930796/LOC132917826/LOC132918396/LOC132931977/LOC132917470/LOC132919710/LOC132931584/LOC132917612/LOC132919712/LOC132920269/LOC132922962/LOC132922258/LOC132920383/LOC132923055/LOC132921932/LOC132919191/LOC132919385/LOC132919394/LOC132922659/LOC132919488/LOC132919264/LOC132920939/LOC132919317/LOC132920967/LOC132921184/LOC132919780/LOC132920506/LOC132921…
BP	GO:0007608	sensory perception of smell	8/714	68/9298	0.14855	0.823043	0.801438	8	LOC132931968/LOC132918041/LOC132917459/LOC132922453/LOC132919515/LOC132923474/LOC132927434/LOC132923939
BP	GO:0090630	activation of GTPase activity	6/714	47/9298	0.148762	0.823043	0.801438	6	LOC132918880/LOC132931878/LOC132923313/LOC132919191/LOC132919699/LOC132930068
BP	GO:0060562	epithelial tube morphogenesis	27/714	285/9298	0.148777	0.823043	0.801438	27	LOC132916890/LOC132929243/LOC132931680/LOC132929827/LOC132918315/LOC132917058/LOC132917459/LOC132922453/LOC132920269/LOC132920383/LOC132923313/LOC132923199/LOC132922659/LOC132919264/LOC132922317/LOC132920381/LOC132920890/LOC132919451/LOC132921027/LOC132923926/LOC132927434/LOC132924417/LOC132927019/LOC132931002/LOC132930239/LOC132930773/LOC132930166
BP	GO:0048563	post-embryonic animal organ morphogenesis	20/714	203/9298	0.14879	0.823043	0.801438	20	LOC132916890/LOC132929243/LOC132931680/LOC132918315/LOC132917459/LOC132922453/LOC132920383/LOC132923199/LOC132922659/LOC132922317/LOC132920381/LOC132920890/LOC132919451/LOC132923926/LOC132927434/LOC132924417/LOC132927019/LOC132931002/LOC132930773/LOC132930166
BP	GO:0000271	polysaccharide biosynthetic process	4/714	27/9298	0.148913	0.823043	0.801438	4	LOC132920555/LOC132923027/LOC132923782/LOC132924081
BP	GO:0015807	L-amino acid transport	4/714	27/9298	0.148913	0.823043	0.801438	4	LOC132917344/LOC132920611/LOC132920862/LOC132926537
BP	GO:0033692	cellular polysaccharide biosynthetic process	4/714	27/9298	0.148913	0.823043	0.801438	4	LOC132920555/LOC132923027/LOC132923782/LOC132924081
BP	GO:0046692	sperm competition	4/714	27/9298	0.148913	0.823043	0.801438	4	LOC132916977/LOC132921199/LOC132921704/LOC132920960
BP	GO:0099072	regulation of postsynaptic membrane neurotransmitter receptor levels	4/714	27/9298	0.148913	0.823043	0.801438	4	LOC132923262/LOC132920315/LOC132923853/LOC132924026
BP	GO:1905770	regulation of mesodermal cell differentiation	4/714	27/9298	0.148913	0.823043	0.801438	4	LOC132917755/LOC132919712/LOC132921712/LOC132930701
BP	GO:0000380	alternative mRNA splicing, via spliceosome	5/714	37/9298	0.150863	0.823043	0.801438	5	LOC132918950/LOC132921208/LOC132921027/LOC132931002/LOC132929356
BP	GO:0007310	oocyte dorsal/ventral axis specification	5/714	37/9298	0.150863	0.823043	0.801438	5	LOC132918564/LOC132919317/LOC132919780/LOC132921835/LOC132930226
BP	GO:0010669	epithelial structure maintenance	5/714	37/9298	0.150863	0.823043	0.801438	5	LOC132917459/LOC132917370/LOC132922453/LOC132927894/LOC132927434
BP	GO:0031532	actin cytoskeleton reorganization	5/714	37/9298	0.150863	0.823043	0.801438	5	LOC132918185/LOC132917307/LOC132917612/LOC132924674/LOC132927019
BP	GO:0034637	cellular carbohydrate biosynthetic process	5/714	37/9298	0.150863	0.823043	0.801438	5	LOC132918550/LOC132920555/LOC132923027/LOC132923782/LOC132924081
BP	GO:0036465	synaptic vesicle recycling	5/714	37/9298	0.150863	0.823043	0.801438	5	LOC132923673/LOC132923262/LOC132920215/LOC132923876/LOC132923804
BP	GO:0043409	negative regulation of MAPK cascade	5/714	37/9298	0.150863	0.823043	0.801438	5	LOC132930796/LOC132931429/LOC132919659/LOC132922597/LOC132923361
BP	GO:0120034	positive regulation of plasma membrane bounded cell projection assembly	5/714	37/9298	0.150863	0.823043	0.801438	5	LOC132931778/LOC132919385/LOC132921954/LOC132919699/LOC132929564
BP	GO:0051962	positive regulation of nervous system development	11/714	101/9298	0.150994	0.823043	0.801438	11	LOC132931680/LOC132918396/LOC132920269/LOC132923361/LOC132920383/LOC132919699/LOC132926967/LOC132926206/LOC132926713/LOC132929965/LOC132930166
CC	GO:0014069	postsynaptic density	5/713	48/9301	0.306017	0.828796	0.789968	5	LOC132917779/LOC132920269/LOC132923313/LOC132920315/LOC132924026
CC	GO:0032279	asymmetric synapse	5/713	48/9301	0.306017	0.828796	0.789968	5	LOC132917779/LOC132920269/LOC132923313/LOC132920315/LOC132924026
CC	GO:0044306	neuron projection terminus	5/713	48/9301	0.306017	0.828796	0.789968	5	LOC132918396/LOC132920224/LOC132920034/LOC132920215/LOC132920315
BP	GO:0030036	actin cytoskeleton organization	30/714	322/9298	0.154548	0.829844	0.80806	30	LOC132916890/LOC132918185/LOC132929243/LOC132921303/LOC132917459/LOC132917307/LOC132918564/LOC132917612/LOC132929405/LOC132927410/LOC132922453/LOC132920375/LOC132919709/LOC132921876/LOC132923313/LOC132919311/LOC132919264/LOC132922512/LOC132919653/LOC132921762/LOC132921401/LOC132919699/LOC132922113/LOC132924674/LOC132924143/LOC132927434/LOC132923804/LOC132927499/LOC132927019/LOC132931002
BP	GO:0071363	cellular response to growth factor stimulus	16/714	158/9298	0.154794	0.829844	0.80806	16	LOC132931680/LOC132932130/LOC132917755/LOC132930796/LOC132931710/LOC132917826/LOC132919712/LOC132920383/LOC132922659/LOC132920816/LOC132921184/LOC132921712/LOC132927684/LOC132923740/LOC132926713/LOC132929965
BP	GO:0000289	nuclear-transcribed mRNA poly(A) tail shortening	3/714	18/9298	0.155854	0.829844	0.80806	3	LOC132928033/LOC132928983/LOC132929357
BP	GO:0001952	regulation of cell-matrix adhesion	3/714	18/9298	0.155854	0.829844	0.80806	3	LOC132923313/LOC132927684/LOC132923804
BP	GO:0003279	cardiac septum development	3/714	18/9298	0.155854	0.829844	0.80806	3	LOC132923262/LOC132921184/LOC132929965
BP	GO:0007044	cell-substrate junction assembly	3/714	18/9298	0.155854	0.829844	0.80806	3	LOC132918860/LOC132923313/LOC132923804
BP	GO:0007460	R8 cell fate commitment	3/714	18/9298	0.155854	0.829844	0.80806	3	LOC132931680/LOC132920383/LOC132919191
BP	GO:0010528	regulation of transposition	3/714	18/9298	0.155854	0.829844	0.80806	3	LOC132931715/LOC132919524/LOC132930226
BP	GO:0010811	positive regulation of cell-substrate adhesion	3/714	18/9298	0.155854	0.829844	0.80806	3	LOC132923313/LOC132927684/LOC132923804
BP	GO:0014009	glial cell proliferation	3/714	18/9298	0.155854	0.829844	0.80806	3	LOC132919191/LOC132924417/LOC132928735
BP	GO:0019233	sensory perception of pain	3/714	18/9298	0.155854	0.829844	0.80806	3	LOC132922258/LOC132928735/LOC132928389
BP	GO:0045464	R8 cell fate specification	3/714	18/9298	0.155854	0.829844	0.80806	3	LOC132931680/LOC132920383/LOC132919191
BP	GO:0150115	cell-substrate junction organization	3/714	18/9298	0.155854	0.829844	0.80806	3	LOC132918860/LOC132923313/LOC132923804
BP	GO:2000278	regulation of DNA biosynthetic process	3/714	18/9298	0.155854	0.829844	0.80806	3	LOC132930796/LOC132921656/LOC132929965
CC	GO:0031301	integral component of organelle membrane	18/713	206/9301	0.315384	0.829891	0.791012	18	LOC132917651/LOC132923402/LOC132930401/LOC132924172/LOC132931642/LOC132917133/LOC132917855/LOC132920106/LOC132919852/LOC132919698/LOC132923703/LOC132924591/LOC132928556/LOC132928443/LOC132929396/LOC132928982/LOC132928487/LOC132928572
CC	GO:0030672	synaptic vesicle membrane	3/713	26/9301	0.321208	0.829891	0.791012	3	LOC132920034/LOC132920939/LOC132923876
CC	GO:0099501	exocytic vesicle membrane	3/713	26/9301	0.321208	0.829891	0.791012	3	LOC132920034/LOC132920939/LOC132923876
CC	GO:0008076	voltage-gated potassium channel complex	2/713	15/9301	0.321259	0.829891	0.791012	2	LOC132931661/LOC132922139
CC	GO:0030131	clathrin adaptor complex	2/713	15/9301	0.321259	0.829891	0.791012	2	LOC132923262/LOC132926726
CC	GO:0043202	lysosomal lumen	2/713	15/9301	0.321259	0.829891	0.791012	2	LOC132932256/LOC132918447
CC	GO:0101031	chaperone complex	2/713	15/9301	0.321259	0.829891	0.791012	2	LOC132932004/LOC132923313
CC	GO:0005643	nuclear pore	5/713	49/9301	0.321463	0.829891	0.791012	5	LOC132918437/LOC132928228/LOC132919631/LOC132919551/LOC132930915
CC	GO:0098552	side of membrane	11/713	121/9301	0.322837	0.829891	0.791012	11	LOC132931682/LOC132931593/LOC132918052/LOC132923262/LOC132922453/LOC132919491/LOC132919191/LOC132922659/LOC132919699/LOC132927434/LOC132928556
BP	GO:0090407	organophosphate biosynthetic process	26/714	275/9298	0.156602	0.832449	0.810597	26	LOC132930033/LOC132927173/LOC132917365/LOC132916992/LOC132919642/LOC132921412/LOC132923340/LOC132920006/LOC132922015/LOC132920939/LOC132922766/LOC132919355/LOC132918865/LOC132921320/LOC132923113/LOC132923853/LOC132927399/LOC132924485/LOC132924094/LOC132928477/LOC132928191/LOC132928948/LOC132929598/LOC132930228/LOC132928572/LOC132929181
BP	GO:0070201	regulation of establishment of protein localization	12/714	113/9298	0.157079	0.833609	0.811727	12	LOC132931778/LOC132931977/LOC132931834/LOC132921954/LOC132919488/LOC132919551/LOC132920315/LOC132926967/LOC132927684/LOC132924485/LOC132928982/LOC132930988
MF	GO:0004252	serine-type endopeptidase activity	12/715	112/9302	0.150913	0.83392	0.77882	12	LOC132920714/LOC132916991/LOC132919710/LOC132920292/LOC132922512/LOC132922088/LOC132919894/LOC132921835/LOC132923704/LOC132924587/LOC132930987/LOC132930988
MF	GO:0008324	cation transmembrane transporter activity	30/715	321/9302	0.151781	0.83392	0.77882	30	LOC132918460/LOC132931661/LOC132932361/LOC132916938/LOC132931676/LOC132916992/LOC132917133/LOC132919491/LOC132920611/LOC132923332/LOC132922258/LOC132920939/LOC132919355/LOC132920310/LOC132922139/LOC132920316/LOC132923113/LOC132922205/LOC132924591/LOC132927325/LOC132923775/LOC132923848/LOC132927994/LOC132924646/LOC132924064/LOC132927585/LOC132923939/LOC132928251/LOC132930221/LOC132928917
MF	GO:0004497	monooxygenase activity	7/715	58/9302	0.155019	0.83392	0.77882	7	LOC132917468/LOC132932448/LOC132922298/LOC132921008/LOC132919309/LOC132920488/LOC132920890
MF	GO:0016878	acid-thiol ligase activity	3/715	18/9302	0.156178	0.83392	0.77882	3	LOC132930033/LOC132918865/LOC132924485
MF	GO:0033041	sweet taste receptor activity	3/715	18/9302	0.156178	0.83392	0.77882	3	LOC132920826/LOC132919804/LOC132921939
MF	GO:0016705	oxidoreductase activity, acting on paired donors, with incorporation or reduction of molecular oxygen	11/715	102/9302	0.159035	0.83392	0.77882	11	LOC132917468/LOC132932448/LOC132918315/LOC132922101/LOC132922298/LOC132921008/LOC132919309/LOC132919880/LOC132920488/LOC132920890/LOC132927206
MF	GO:0051020	GTPase binding	14/715	136/9302	0.16068	0.83392	0.77882	14	LOC132925494/LOC132917826/LOC132918437/LOC132931840/LOC132932105/LOC132917922/LOC132923053/LOC132920315/LOC132924674/LOC132924174/LOC132923804/LOC132927019/LOC132930915/LOC132929486
MF	GO:0004725	protein tyrosine phosphatase activity	4/715	28/9302	0.164269	0.83392	0.77882	4	LOC132931834/LOC132927939/LOC132928795/LOC132929564
MF	GO:0038023	signaling receptor activity	40/715	445/9302	0.166539	0.83392	0.77882	40	LOC132917254/LOC132931968/LOC132917727/LOC132918041/LOC132931593/LOC132931936/LOC132917443/LOC132917826/LOC132923673/LOC132932217/LOC132918525/LOC132920844/LOC132920826/LOC132921412/LOC132922258/LOC132919804/LOC132921939/LOC132920539/LOC132921388/LOC132922015/LOC132921086/LOC132920816/LOC132920954/LOC132924030/LOC132926359/LOC132927939/LOC132926918/LOC132924417/LOC132924646/LOC132924498/LOC132924…
MF	GO:0060089	molecular transducer activity	40/715	445/9302	0.166539	0.83392	0.77882	40	LOC132917254/LOC132931968/LOC132917727/LOC132918041/LOC132931593/LOC132931936/LOC132917443/LOC132917826/LOC132923673/LOC132932217/LOC132918525/LOC132920844/LOC132920826/LOC132921412/LOC132922258/LOC132919804/LOC132921939/LOC132920539/LOC132921388/LOC132922015/LOC132921086/LOC132920816/LOC132920954/LOC132924030/LOC132926359/LOC132927939/LOC132926918/LOC132924417/LOC132924646/LOC132924498/LOC132924…
MF	GO:0046873	metal ion transmembrane transporter activity	18/715	183/9302	0.166778	0.83392	0.77882	18	LOC132918460/LOC132931661/LOC132932361/LOC132916938/LOC132931676/LOC132917133/LOC132919491/LOC132922258/LOC132919355/LOC132920310/LOC132922139/LOC132922205/LOC132924591/LOC132923848/LOC132924064/LOC132923939/LOC132930221/LOC132928917
MF	GO:0008092	cytoskeletal protein binding	38/715	421/9302	0.167297	0.83392	0.77882	38	LOC132931969/LOC132916890/LOC132918185/LOC132929243/LOC132931900/LOC132921303/LOC132932084/LOC132924091/LOC132917466/LOC132917307/LOC132927410/LOC132920606/LOC132920269/LOC132920375/LOC132920854/LOC132919542/LOC132921876/LOC132919311/LOC132922296/LOC132919385/LOC132919485/LOC132920241/LOC132920416/LOC132921762/LOC132921401/LOC132919699/LOC132923474/LOC132920442/LOC132919966/LOC132923326/LOC132921…
MF	GO:0019787	ubiquitin-like protein transferase activity	16/715	160/9302	0.167575	0.83392	0.77882	16	LOC132922886/LOC132918399/LOC132916968/LOC132932017/LOC132922597/LOC132923361/LOC132921532/LOC132922825/LOC132923923/LOC132926359/LOC132926361/LOC132925375/LOC132928303/LOC132930865/LOC132928596/LOC132929754
MF	GO:0140657	ATP-dependent activity	34/715	374/9302	0.17225	0.83392	0.77882	34	LOC132931953/LOC132917590/LOC132923716/LOC132918379/LOC132920714/LOC132931631/LOC132917133/LOC132917123/LOC132932004/LOC132927410/LOC132923332/LOC132919524/LOC132919311/LOC132923199/LOC132919485/LOC132920939/LOC132918865/LOC132923397/LOC132922070/LOC132923146/LOC132923474/LOC132920018/LOC132921656/LOC132923703/LOC132924591/LOC132927325/LOC132926979/LOC132926324/LOC132924485/LOC132928934/LOC132929…
MF	GO:0008320	protein transmembrane transporter activity	3/715	19/9302	0.175508	0.83392	0.77882	3	LOC132917855/LOC132923703/LOC132929714
MF	GO:0008242	omega peptidase activity	2/715	10/9302	0.17631	0.83392	0.77882	2	LOC132922585/LOC132921446
MF	GO:0015296	anion:cation symporter activity	2/715	10/9302	0.17631	0.83392	0.77882	2	LOC132919355/LOC132922205
MF	GO:0015377	cation:chloride symporter activity	2/715	10/9302	0.17631	0.83392	0.77882	2	LOC132919355/LOC132922205
MF	GO:0016500	protein-hormone receptor activity	2/715	10/9302	0.17631	0.83392	0.77882	2	LOC132917254/LOC132918525
MF	GO:0030247	polysaccharide binding	2/715	10/9302	0.17631	0.83392	0.77882	2	LOC132920555/LOC132931072
MF	GO:0043024	ribosomal small subunit binding	2/715	10/9302	0.17631	0.83392	0.77882	2	LOC132928799/LOC132916937
MF	GO:0043022	ribosome binding	5/715	39/9302	0.177018	0.83392	0.77882	5	LOC132917248/LOC132920940/LOC132917612/LOC132919244/LOC132928461
BP	GO:0006839	mitochondrial transport	8/714	69/9298	0.157509	0.834512	0.812606	8	LOC132928008/LOC132916991/LOC132921553/LOC132917855/LOC132923703/LOC132924083/LOC132929714/LOC132929598
BP	GO:0031032	actomyosin structure organization	11/714	102/9298	0.158309	0.835947	0.814004	11	LOC132916890/LOC132917459/LOC132917307/LOC132922453/LOC132921876/LOC132923313/LOC132919311/LOC132921762/LOC132924674/LOC132923804/LOC132931002
BP	GO:1901617	organic hydroxy compound biosynthetic process	11/714	102/9298	0.158309	0.835947	0.814004	11	LOC132917651/LOC132917468/LOC132925494/LOC132917138/LOC132932132/LOC132919710/LOC132922298/LOC132919309/LOC132920316/LOC132922180/LOC132926967
BP	GO:0032446	protein modification by small protein conjugation	30/714	323/9298	0.158612	0.835947	0.814004	30	LOC132927651/LOC132922886/LOC132918399/LOC132918596/LOC132919559/LOC132917365/LOC132932017/LOC132920606/LOC132921295/LOC132922597/LOC132923361/LOC132921532/LOC132920241/LOC132921107/LOC132919402/LOC132921851/LOC132922825/LOC132923923/LOC132926359/LOC132926361/LOC132927810/LOC132927146/LOC132925375/LOC132928303/LOC132930865/LOC132930698/LOC132929052/LOC132929968/LOC132928596/LOC132929754
BP	GO:0010038	response to metal ion	9/714	80/9298	0.15882	0.835947	0.814004	9	LOC132927173/LOC132931964/LOC132922962/LOC132921412/LOC132922139/LOC132922205/LOC132923876/LOC132923681/LOC132929319
BP	GO:0014706	striated muscle tissue development	6/714	48/9298	0.159733	0.838014	0.816016	6	LOC132923313/LOC132921184/LOC132923926/LOC132923930/LOC132927894/LOC132929965
BP	GO:0034620	cellular response to unfolded protein	6/714	48/9298	0.159733	0.838014	0.816016	6	LOC132919077/LOC132932395/LOC132930227/LOC132926361/LOC132930120/LOC132928982
MF	GO:0048029	monosaccharide binding	4/715	29/9302	0.179758	0.840263	0.784744	4	LOC132920614/LOC132924244/LOC132924693/LOC132929937
BP	GO:0048069	eye pigmentation	5/714	38/9298	0.163491	0.844793	0.822617	5	LOC132923716/LOC132918776/LOC132923798/LOC132922564/LOC132920188
BP	GO:0048738	cardiac muscle tissue development	5/714	38/9298	0.163491	0.844793	0.822617	5	LOC132923313/LOC132921184/LOC132923926/LOC132927894/LOC132929965
BP	GO:0007478	leg disc morphogenesis	4/714	28/9298	0.163862	0.844793	0.822617	4	LOC132931680/LOC132922659/LOC132920890/LOC132924417
BP	GO:0014902	myotube differentiation	4/714	28/9298	0.163862	0.844793	0.822617	4	LOC132929827/LOC132923930/LOC132927146/LOC132924530
BP	GO:0071466	cellular response to xenobiotic stimulus	4/714	28/9298	0.163862	0.844793	0.822617	4	LOC132932448/LOC132921008/LOC132921178/LOC132920890
BP	GO:0098771	inorganic ion homeostasis	18/714	183/9298	0.165785	0.844793	0.822617	18	LOC132931661/LOC132918393/LOC132917133/LOC132925269/LOC132919491/LOC132923332/LOC132919385/LOC132920939/LOC132919355/LOC132924591/LOC132923681/LOC132927325/LOC132923884/LOC132924064/LOC132925320/LOC132923939/LOC132929598/LOC132930221
BP	GO:1901652	response to peptide	11/714	103/9298	0.1658	0.844793	0.822617	11	LOC132931593/LOC132917826/LOC132918396/LOC132918525/LOC132923313/LOC132919488/LOC132923775/LOC132923804/LOC132924498/LOC132929456/LOC132929564
BP	GO:0032869	cellular response to insulin stimulus	8/714	70/9298	0.166717	0.844793	0.822617	8	LOC132931593/LOC132917826/LOC132918396/LOC132918525/LOC132919488/LOC132923775/LOC132929456/LOC132929564
BP	GO:0006511	ubiquitin-dependent protein catabolic process	30/714	325/9298	0.166921	0.844793	0.822617	30	LOC132928193/LOC132918596/LOC132931594/LOC132916968/LOC132919559/LOC132931964/LOC132931975/LOC132922597/LOC132923361/LOC132919535/LOC132920155/LOC132921107/LOC132919698/LOC132921000/LOC132921070/LOC132920065/LOC132922005/LOC132922825/LOC132926359/LOC132926361/LOC132927146/LOC132925375/LOC132928303/LOC132930120/LOC132930865/LOC132930698/LOC132929968/LOC132929285/LOC132929486/LOC132928982
BP	GO:0051241	negative regulation of multicellular organismal process	25/714	266/9298	0.169572	0.844793	0.822617	25	LOC132917254/LOC132931680/LOC132930796/LOC132931593/LOC132931429/LOC132927173/LOC132918396/LOC132917058/LOC132923361/LOC132920396/LOC132923199/LOC132919191/LOC132919195/LOC132920967/LOC132921184/LOC132920954/LOC132922205/LOC132926967/LOC132927684/LOC132923740/LOC132923804/LOC132928735/LOC132930075/LOC132928873/LOC132929965
BP	GO:0045927	positive regulation of growth	15/714	149/9298	0.169814	0.844793	0.822617	15	LOC132931680/LOC132917755/LOC132931964/LOC132917612/LOC132919712/LOC132920383/LOC132923443/LOC132920816/LOC132923681/LOC132926206/LOC132924191/LOC132926713/LOC132928982/LOC132929965/LOC132930166
BP	GO:0006626	protein targeting to mitochondrion	6/714	49/9298	0.171043	0.844793	0.822617	6	LOC132916991/LOC132921553/LOC132917855/LOC132923703/LOC132924083/LOC132929714
BP	GO:1902806	regulation of cell cycle G1/S phase transition	6/714	49/9298	0.171043	0.844793	0.822617	6	LOC132931680/LOC132930796/LOC132923199/LOC132922659/LOC132919402/LOC132930144
BP	GO:2000027	regulation of animal organ morphogenesis	6/714	49/9298	0.171043	0.844793	0.822617	6	LOC132917755/LOC132919712/LOC132919264/LOC132921184/LOC132921712/LOC132930701
BP	GO:0030029	actin filament-based process	31/714	338/9298	0.171184	0.844793	0.822617	31	LOC132916890/LOC132918185/LOC132929243/LOC132921303/LOC132917459/LOC132917307/LOC132918564/LOC132917612/LOC132929405/LOC132927410/LOC132922453/LOC132920375/LOC132919709/LOC132921876/LOC132923313/LOC132919311/LOC132919264/LOC132922512/LOC132919653/LOC132921762/LOC132921401/LOC132919699/LOC132921242/LOC132922113/LOC132924674/LOC132924143/LOC132927434/LOC132923804/LOC132927499/LOC132927019/LOC132931…
BP	GO:0006812	cation transport	40/714	447/9298	0.17224	0.844793	0.822617	40	LOC132918460/LOC132931682/LOC132931661/LOC132918393/LOC132932361/LOC132916938/LOC132931676/LOC132917133/LOC132919491/LOC132920611/LOC132923332/LOC132922258/LOC132923313/LOC132919385/LOC132920862/LOC132919488/LOC132920939/LOC132920121/LOC132919355/LOC132920932/LOC132920310/LOC132922139/LOC132923113/LOC132922205/LOC132921405/LOC132923876/LOC132924591/LOC132923681/LOC132927325/LOC132923775/LOC132923…
BP	GO:0055065	metal ion homeostasis	14/714	138/9298	0.172917	0.844793	0.822617	14	LOC132918393/LOC132917133/LOC132919491/LOC132923332/LOC132919385/LOC132919355/LOC132924591/LOC132923681/LOC132923884/LOC132924064/LOC132925320/LOC132923939/LOC132929598/LOC132930221
BP	GO:1902532	negative regulation of intracellular signal transduction	14/714	138/9298	0.172917	0.844793	0.822617	14	LOC132930796/LOC132931429/LOC132918396/LOC132917720/LOC132919491/LOC132920269/LOC132922962/LOC132919659/LOC132922597/LOC132923361/LOC132923313/LOC132922716/LOC132919668/LOC132919873
BP	GO:0050807	regulation of synapse organization	11/714	104/9298	0.173461	0.844793	0.822617	11	LOC132931680/LOC132918396/LOC132917459/LOC132920269/LOC132923361/LOC132920383/LOC132920215/LOC132920315/LOC132926713/LOC132930075/LOC132930166
BP	GO:1901214	regulation of neuron death	7/714	60/9298	0.174752	0.844793	0.822617	7	LOC132925494/LOC132931964/LOC132923262/LOC132923313/LOC132922205/LOC132926967/LOC132923804
BP	GO:0003073	regulation of systemic arterial blood pressure	3/714	19/9298	0.175152	0.844793	0.822617	3	LOC132928350/LOC132929295/LOC132929965
BP	GO:0032196	transposition	3/714	19/9298	0.175152	0.844793	0.822617	3	LOC132931715/LOC132919524/LOC132930226
BP	GO:0035384	thioester biosynthetic process	3/714	19/9298	0.175152	0.844793	0.822617	3	LOC132930033/LOC132918865/LOC132924094
BP	GO:0042987	amyloid precursor protein catabolic process	3/714	19/9298	0.175152	0.844793	0.822617	3	LOC132918393/LOC132926967/LOC132923804
BP	GO:0043051	regulation of pharyngeal pumping	3/714	19/9298	0.175152	0.844793	0.822617	3	LOC132917466/LOC132923443/LOC132920034
BP	GO:0043704	photoreceptor cell fate specification	3/714	19/9298	0.175152	0.844793	0.822617	3	LOC132931680/LOC132920383/LOC132919191
BP	GO:0044275	cellular carbohydrate catabolic process	3/714	19/9298	0.175152	0.844793	0.822617	3	LOC132920555/LOC132923719/LOC132924081
BP	GO:0046068	cGMP metabolic process	3/714	19/9298	0.175152	0.844793	0.822617	3	LOC132921412/LOC132922015/LOC132928261
BP	GO:0050919	negative chemotaxis	3/714	19/9298	0.175152	0.844793	0.822617	3	LOC132931593/LOC132927939/LOC132930987
BP	GO:0071616	acyl-CoA biosynthetic process	3/714	19/9298	0.175152	0.844793	0.822617	3	LOC132930033/LOC132918865/LOC132924094
BP	GO:0006465	signal peptide processing	2/714	10/9298	0.176038	0.844793	0.822617	2	LOC132916991/LOC132928556
BP	GO:0007432	salivary gland boundary specification	2/714	10/9298	0.176038	0.844793	0.822617	2	LOC132931680/LOC132927434
BP	GO:0007534	gene conversion at mating-type locus	2/714	10/9298	0.176038	0.844793	0.822617	2	LOC132919740/LOC132927788
BP	GO:0007593	chitin-based cuticle sclerotization	2/714	10/9298	0.176038	0.844793	0.822617	2	LOC132919309/LOC132924498
BP	GO:0008343	adult feeding behavior	2/714	10/9298	0.176038	0.844793	0.822617	2	LOC132919804/LOC132921939
BP	GO:0009310	amine catabolic process	2/714	10/9298	0.176038	0.844793	0.822617	2	LOC132918726/LOC132917468
BP	GO:0010457	centriole-centriole cohesion	2/714	10/9298	0.176038	0.844793	0.822617	2	LOC132931778/LOC132921954
BP	GO:0010922	positive regulation of phosphatase activity	2/714	10/9298	0.176038	0.844793	0.822617	2	LOC132926967/LOC132923804
BP	GO:0014910	regulation of smooth muscle cell migration	2/714	10/9298	0.176038	0.844793	0.822617	2	LOC132917826/LOC132920315
BP	GO:0019228	neuronal action potential	2/714	10/9298	0.176038	0.844793	0.822617	2	LOC132922139/LOC132920315
BP	GO:0030388	fructose 1,6-bisphosphate metabolic process	2/714	10/9298	0.176038	0.844793	0.822617	2	LOC132920614/LOC132926967
BP	GO:0032755	positive regulation of interleukin-6 production	2/714	10/9298	0.176038	0.844793	0.822617	2	LOC132917265/LOC132926967
BP	GO:0034122	negative regulation of toll-like receptor signaling pathway	2/714	10/9298	0.176038	0.844793	0.822617	2	LOC132917254/LOC132925494
BP	GO:0034394	protein localization to cell surface	2/714	10/9298	0.176038	0.844793	0.822617	2	LOC132922113/LOC132928572
BP	GO:0035822	gene conversion	2/714	10/9298	0.176038	0.844793	0.822617	2	LOC132919740/LOC132927788
BP	GO:0042136	neurotransmitter biosynthetic process	2/714	10/9298	0.176038	0.844793	0.822617	2	LOC132917468/LOC132919309
BP	GO:0042632	cholesterol homeostasis	2/714	10/9298	0.176038	0.844793	0.822617	2	LOC132917651/LOC132929319
BP	GO:0051897	positive regulation of protein kinase B signaling	2/714	10/9298	0.176038	0.844793	0.822617	2	LOC132917612/LOC132922962
BP	GO:0051937	catecholamine transport	2/714	10/9298	0.176038	0.844793	0.822617	2	LOC132922205/LOC132923876
BP	GO:0055092	sterol homeostasis	2/714	10/9298	0.176038	0.844793	0.822617	2	LOC132917651/LOC132929319
BP	GO:0060349	bone morphogenesis	2/714	10/9298	0.176038	0.844793	0.822617	2	LOC132929827/LOC132929965
BP	GO:0071365	cellular response to auxin stimulus	2/714	10/9298	0.176038	0.844793	0.822617	2	LOC132919709/LOC132924143
BP	GO:0099558	maintenance of synapse structure	2/714	10/9298	0.176038	0.844793	0.822617	2	LOC132929243/LOC132920383
BP	GO:2000114	regulation of establishment of cell polarity	2/714	10/9298	0.176038	0.844793	0.822617	2	LOC132917612/LOC132928009
BP	GO:0045807	positive regulation of endocytosis	8/714	71/9298	0.176165	0.844793	0.822617	8	LOC132932353/LOC132931840/LOC132923262/LOC132920231/LOC132920215/LOC132927325/LOC132927810/LOC132930854
BP	GO:0070507	regulation of microtubule cytoskeleton organization	8/714	71/9298	0.176165	0.844793	0.822617	8	LOC132932084/LOC132924172/LOC132919966/LOC132920232/LOC132924526/LOC132926206/LOC132923804/LOC132928873
BP	GO:0009135	purine nucleoside diphosphate metabolic process	5/714	39/9298	0.176524	0.844793	0.822617	5	LOC132932395/LOC132920614/LOC132924693/LOC132924287/LOC132929181
BP	GO:0009179	purine ribonucleoside diphosphate metabolic process	5/714	39/9298	0.176524	0.844793	0.822617	5	LOC132932395/LOC132920614/LOC132924693/LOC132924287/LOC132929181
BP	GO:0043279	response to alkaloid	5/714	39/9298	0.176524	0.844793	0.822617	5	LOC132921008/LOC132922766/LOC132928191/LOC132929822/LOC132929485
BP	GO:0006066	alcohol metabolic process	12/714	116/9298	0.178729	0.846844	0.824614	12	LOC132917651/LOC132917468/LOC132932448/LOC132931896/LOC132918642/LOC132920688/LOC132932132/LOC132922298/LOC132922180/LOC132920203/LOC132923719/LOC132926621
BP	GO:0050803	regulation of synapse structure or activity	12/714	116/9298	0.178729	0.846844	0.824614	12	LOC132931680/LOC132918396/LOC132917459/LOC132920269/LOC132923361/LOC132920383/LOC132920215/LOC132919699/LOC132920315/LOC132926713/LOC132930075/LOC132930166
BP	GO:0006073	cellular glucan metabolic process	4/714	29/9298	0.179322	0.846844	0.824614	4	LOC132920555/LOC132923027/LOC132923782/LOC132924081
BP	GO:0007588	excretion	4/714	29/9298	0.179322	0.846844	0.824614	4	LOC132917779/LOC132917123/LOC132923443/LOC132919488
BP	GO:0010810	regulation of cell-substrate adhesion	4/714	29/9298	0.179322	0.846844	0.824614	4	LOC132930796/LOC132923313/LOC132927684/LOC132923804
BP	GO:0010921	regulation of phosphatase activity	4/714	29/9298	0.179322	0.846844	0.824614	4	LOC132923313/LOC132919385/LOC132926967/LOC132923804
BP	GO:0044042	glucan metabolic process	4/714	29/9298	0.179322	0.846844	0.824614	4	LOC132920555/LOC132923027/LOC132923782/LOC132924081
BP	GO:0044091	membrane biogenesis	4/714	29/9298	0.179322	0.846844	0.824614	4	LOC132923402/LOC132923673/LOC132921270/LOC132924094
BP	GO:1900076	regulation of cellular response to insulin stimulus	4/714	29/9298	0.179322	0.846844	0.824614	4	LOC132931593/LOC132917826/LOC132918396/LOC132929564
BP	GO:0035239	tube morphogenesis	39/714	437/9298	0.18031	0.850259	0.827939	39	LOC132918410/LOC132916890/LOC132929243/LOC132931680/LOC132929827/LOC132918315/LOC132917058/LOC132917459/LOC132924172/LOC132919884/LOC132922453/LOC132920269/LOC132920292/LOC132920383/LOC132923313/LOC132923199/LOC132922659/LOC132919264/LOC132920425/LOC132922317/LOC132920381/LOC132920890/LOC132919451/LOC132921027/LOC132923926/LOC132923704/LOC132927894/LOC132923740/LOC132927434/LOC132923804/LOC132924…
CC	GO:0034708	methyltransferase complex	5/713	50/9301	0.336995	0.856609	0.816478	5	LOC132930796/LOC132919772/LOC132921208/LOC132929147/LOC132929356
CC	GO:0098984	neuron to neuron synapse	5/713	50/9301	0.336995	0.856609	0.816478	5	LOC132917779/LOC132920269/LOC132923313/LOC132920315/LOC132924026
BP	GO:0008593	regulation of Notch signaling pathway	6/714	50/9298	0.182674	0.857611	0.835098	6	LOC132917651/LOC132918185/LOC132917755/LOC132929827/LOC132921932/LOC132927810
BP	GO:0046843	dorsal appendage formation	6/714	50/9298	0.182674	0.857611	0.835098	6	LOC132927724/LOC132924172/LOC132920224/LOC132920853/LOC132929049/LOC132930226
BP	GO:0032870	cellular response to hormone stimulus	15/714	151/9298	0.182733	0.857611	0.835098	15	LOC132931593/LOC132917826/LOC132918396/LOC132918525/LOC132919709/LOC132920539/LOC132919488/LOC132921086/LOC132923775/LOC132924143/LOC132923804/LOC132924498/LOC132924191/LOC132929456/LOC132929564
BP	GO:0009798	axis specification	18/714	186/9298	0.18309	0.857611	0.835098	18	LOC132918410/LOC132924352/LOC132931593/LOC132917443/LOC132924172/LOC132918564/LOC132920224/LOC132919195/LOC132919985/LOC132919317/LOC132921184/LOC132919780/LOC132919966/LOC132921835/LOC132926601/LOC132927499/LOC132930854/LOC132930226
BP	GO:0030855	epithelial cell differentiation	33/714	365/9298	0.183399	0.857611	0.835098	33	LOC132916890/LOC132917511/LOC132931680/LOC132927724/LOC132930796/LOC132931977/LOC132917459/LOC132924172/LOC132917307/LOC132918564/LOC132922453/LOC132920269/LOC132920383/LOC132919311/LOC132919191/LOC132920224/LOC132920853/LOC132922677/LOC132919317/LOC132922317/LOC132921184/LOC132920215/LOC132920890/LOC132921835/LOC132924674/LOC132923804/LOC132925321/LOC132928648/LOC132929049/LOC132930226/LOC132929…
BP	GO:0007431	salivary gland development	10/714	94/9298	0.183469	0.857611	0.835098	10	LOC132931680/LOC132917459/LOC132930227/LOC132922453/LOC132919195/LOC132924674/LOC132927434/LOC132924417/LOC132926713/LOC132923939
MF	GO:1901681	sulfur compound binding	7/715	61/9302	0.185927	0.862413	0.805431	7	LOC132918596/LOC132921072/LOC132927399/LOC132926918/LOC132924447/LOC132929564/LOC132929003
BP	GO:0008582	regulation of synaptic assembly at neuromuscular junction	7/714	61/9298	0.185301	0.86258	0.839937	7	LOC132931680/LOC132918396/LOC132923361/LOC132920383/LOC132920215/LOC132926713/LOC132930075
BP	GO:0035967	cellular response to topologically incorrect protein	7/714	61/9298	0.185301	0.86258	0.839937	7	LOC132919077/LOC132932395/LOC132930227/LOC132918360/LOC132926361/LOC132930120/LOC132928982
BP	GO:0044706	multi-multicellular organism process	8/714	72/9298	0.185844	0.86258	0.839937	8	LOC132930796/LOC132931896/LOC132916977/LOC132917922/LOC132921199/LOC132921704/LOC132920960/LOC132929965
BP	GO:0046578	regulation of Ras protein signal transduction	8/714	72/9298	0.185844	0.86258	0.839937	8	LOC132918396/LOC132917720/LOC132919491/LOC132922659/LOC132919488/LOC132922716/LOC132919873/LOC132927364
BP	GO:0051129	negative regulation of cellular component organization	20/714	210/9298	0.185873	0.86258	0.839937	20	LOC132916890/LOC132932130/LOC132921303/LOC132916913/LOC132918396/LOC132920375/LOC132920175/LOC132923361/LOC132920396/LOC132923313/LOC132921762/LOC132921401/LOC132927325/LOC132924526/LOC132926206/LOC132923804/LOC132929598/LOC132930075/LOC132929487/LOC132928873
BP	GO:0007167	enzyme-linked receptor protein signaling pathway	31/714	342/9298	0.188429	0.87318	0.850259	31	LOC132931680/LOC132932130/LOC132917755/LOC132930796/LOC132931593/LOC132931710/LOC132917826/LOC132918396/LOC132918525/LOC132931977/LOC132919712/LOC132921412/LOC132920383/LOC132922015/LOC132922659/LOC132919488/LOC132920816/LOC132921184/LOC132919699/LOC132921712/LOC132923779/LOC132927684/LOC132927894/LOC132923740/LOC132926713/LOC132929456/LOC132929897/LOC132930987/LOC132929564/LOC132930988/LOC132929…
MF	GO:0061659	ubiquitin-like protein ligase activity	11/715	106/9302	0.190105	0.875064	0.817246	11	LOC132922886/LOC132918399/LOC132916968/LOC132922597/LOC132923361/LOC132922825/LOC132923923/LOC132926359/LOC132926361/LOC132930865/LOC132928596
CC	GO:0005680	anaphase-promoting complex	2/713	16/9301	0.350144	0.875361	0.834352	2	LOC132919559/LOC132929754
CC	GO:0005801	cis-Golgi network	2/713	16/9301	0.350144	0.875361	0.834352	2	LOC132916899/LOC132929726
CC	GO:0070847	core mediator complex	2/713	16/9301	0.350144	0.875361	0.834352	2	LOC132923835/LOC132924608
BP	GO:0031637	regulation of neuronal synaptic plasticity in response to neurotrophin	5/714	40/9298	0.189934	0.875746	0.852758	5	LOC132932172/LOC132917415/LOC132932042/LOC132923503/LOC132930421
BP	GO:0042386	hemocyte differentiation	5/714	40/9298	0.189934	0.875746	0.852758	5	LOC132932132/LOC132920224/LOC132924326/LOC132924417/LOC132926713
BP	GO:0051298	centrosome duplication	5/714	40/9298	0.189934	0.875746	0.852758	5	LOC132931778/LOC132920854/LOC132921954/LOC132919966/LOC132929486
BP	GO:0009581	detection of external stimulus	10/714	95/9298	0.191999	0.875746	0.852758	10	LOC132932217/LOC132922258/LOC132923055/LOC132922564/LOC132920188/LOC132923848/LOC132927994/LOC132923939/LOC132930723/LOC132928389
BP	GO:0009582	detection of abiotic stimulus	10/714	95/9298	0.191999	0.875746	0.852758	10	LOC132932217/LOC132922258/LOC132923055/LOC132922564/LOC132920188/LOC132923848/LOC132927994/LOC132923939/LOC132930723/LOC132928389
BP	GO:0035272	exocrine system development	10/714	95/9298	0.191999	0.875746	0.852758	10	LOC132931680/LOC132917459/LOC132930227/LOC132922453/LOC132919195/LOC132924674/LOC132927434/LOC132924417/LOC132926713/LOC132923939
BP	GO:0001508	action potential	3/714	20/9298	0.195067	0.875746	0.852758	3	LOC132922139/LOC132920315/LOC132929598
BP	GO:0006611	protein export from nucleus	3/714	20/9298	0.195067	0.875746	0.852758	3	LOC132931834/LOC132921070/LOC132919551
BP	GO:0030011	maintenance of cell polarity	3/714	20/9298	0.195067	0.875746	0.852758	3	LOC132917058/LOC132920269/LOC132920442
BP	GO:0035316	non-sensory hair organization	3/714	20/9298	0.195067	0.875746	0.852758	3	LOC132916890/LOC132922317/LOC132930166
BP	GO:0035317	imaginal disc-derived wing hair organization	3/714	20/9298	0.195067	0.875746	0.852758	3	LOC132916890/LOC132922317/LOC132930166
BP	GO:0040040	thermosensory behavior	3/714	20/9298	0.195067	0.875746	0.852758	3	LOC132922258/LOC132919309/LOC132927499
BP	GO:0045465	R8 cell differentiation	3/714	20/9298	0.195067	0.875746	0.852758	3	LOC132931680/LOC132920383/LOC132919191
BP	GO:0097120	receptor localization to synapse	3/714	20/9298	0.195067	0.875746	0.852758	3	LOC132920315/LOC132923853/LOC132924287
BP	GO:1903998	regulation of eating behavior	3/714	20/9298	0.195067	0.875746	0.852758	3	LOC132917466/LOC132923443/LOC132920034
BP	GO:0042755	eating behavior	4/714	30/9298	0.195246	0.875746	0.852758	4	LOC132917466/LOC132923443/LOC132920034/LOC132928917
BP	GO:0044550	secondary metabolite biosynthetic process	4/714	30/9298	0.195246	0.875746	0.852758	4	LOC132923716/LOC132917138/LOC132919710/LOC132920316
BP	GO:0048665	neuron fate specification	4/714	30/9298	0.195246	0.875746	0.852758	4	LOC132931680/LOC132922719/LOC132920383/LOC132919191
BP	GO:1901216	positive regulation of neuron death	4/714	30/9298	0.195246	0.875746	0.852758	4	LOC132925494/LOC132931964/LOC132922205/LOC132926967
BP	GO:0007188	adenylate cyclase-modulating G protein-coupled receptor signaling pathway	7/714	62/9298	0.196105	0.875746	0.852758	7	LOC132927173/LOC132920844/LOC132921388/LOC132922766/LOC132920506/LOC132920315/LOC132928191
BP	GO:0019098	reproductive behavior	21/714	224/9298	0.197976	0.875746	0.852758	21	LOC132931661/LOC132916977/LOC132923052/LOC132923361/LOC132921932/LOC132919488/LOC132920034/LOC132919309/LOC132920310/LOC132920967/LOC132920215/LOC132920954/LOC132921208/LOC132921199/LOC132921704/LOC132920960/LOC132930723/LOC132928251/LOC132928917/LOC132930701/LOC132928460
BP	GO:0030707	ovarian follicle cell development	22/714	236/9298	0.198489	0.875746	0.852758	22	LOC132916890/LOC132931680/LOC132927724/LOC132931977/LOC132917459/LOC132924172/LOC132918564/LOC132922453/LOC132920383/LOC132919311/LOC132919191/LOC132920224/LOC132920853/LOC132922677/LOC132919317/LOC132920215/LOC132920890/LOC132921835/LOC132928648/LOC132929049/LOC132930226/LOC132929564
BP	GO:0019748	secondary metabolic process	10/714	96/9298	0.200702	0.875746	0.852758	10	LOC132931969/LOC132923716/LOC132917138/LOC132919710/LOC132921008/LOC132920316/LOC132922088/LOC132924674/LOC132928735/LOC132930075
BP	GO:0001503	ossification	5/714	41/9298	0.203693	0.875746	0.852758	5	LOC132917254/LOC132930796/LOC132929827/LOC132926597/LOC132929965
BP	GO:0034605	cellular response to heat	5/714	41/9298	0.203693	0.875746	0.852758	5	LOC132919491/LOC132921295/LOC132922258/LOC132920310/LOC132928077
BP	GO:0043277	apoptotic cell clearance	5/714	41/9298	0.203693	0.875746	0.852758	5	LOC132932353/LOC132928735/LOC132929002/LOC132930854/LOC132928873
BP	GO:0007552	metamorphosis	22/714	237/9298	0.20402	0.875746	0.852758	22	LOC132916890/LOC132929243/LOC132931680/LOC132918315/LOC132917459/LOC132930227/LOC132922453/LOC132920383/LOC132923199/LOC132922659/LOC132922317/LOC132920381/LOC132920890/LOC132919451/LOC132923926/LOC132927434/LOC132924417/LOC132923939/LOC132927019/LOC132931002/LOC132930773/LOC132930166
BP	GO:0001737	establishment of imaginal disc-derived wing hair orientation	2/714	11/9298	0.204777	0.875746	0.852758	2	LOC132922317/LOC132930166
BP	GO:0002804	positive regulation of antifungal peptide production	2/714	11/9298	0.204777	0.875746	0.852758	2	LOC132931593/LOC132919780
BP	GO:0006032	chitin catabolic process	2/714	11/9298	0.204777	0.875746	0.852758	2	LOC132919764/LOC132929119
BP	GO:0006089	lactate metabolic process	2/714	11/9298	0.204777	0.875746	0.852758	2	LOC132920792/LOC132929709
BP	GO:0006182	cGMP biosynthetic process	2/714	11/9298	0.204777	0.875746	0.852758	2	LOC132921412/LOC132922015
BP	GO:0006697	ecdysone biosynthetic process	2/714	11/9298	0.204777	0.875746	0.852758	2	LOC132932132/LOC132922298
BP	GO:0006751	glutathione catabolic process	2/714	11/9298	0.204777	0.875746	0.852758	2	LOC132922585/LOC132921446
BP	GO:0007026	negative regulation of microtubule depolymerization	2/714	11/9298	0.204777	0.875746	0.852758	2	LOC132926206/LOC132928873
BP	GO:0009733	response to auxin	2/714	11/9298	0.204777	0.875746	0.852758	2	LOC132919709/LOC132924143
BP	GO:0021761	limbic system development	2/714	11/9298	0.204777	0.875746	0.852758	2	LOC132917254/LOC132923313
BP	GO:0032878	regulation of establishment or maintenance of cell polarity	2/714	11/9298	0.204777	0.875746	0.852758	2	LOC132917612/LOC132928009
BP	GO:0034333	adherens junction assembly	2/714	11/9298	0.204777	0.875746	0.852758	2	LOC132920269/LOC132924287
BP	GO:0038063	collagen-activated tyrosine kinase receptor signaling pathway	2/714	11/9298	0.204777	0.875746	0.852758	2	LOC132927894/LOC132923740
BP	GO:0038065	collagen-activated signaling pathway	2/714	11/9298	0.204777	0.875746	0.852758	2	LOC132927894/LOC132923740
BP	GO:0045981	positive regulation of nucleotide metabolic process	2/714	11/9298	0.204777	0.875746	0.852758	2	LOC132922515/LOC132929598
BP	GO:0046628	positive regulation of insulin receptor signaling pathway	2/714	11/9298	0.204777	0.875746	0.852758	2	LOC132917826/LOC132918396
BP	GO:0048048	embryonic eye morphogenesis	2/714	11/9298	0.204777	0.875746	0.852758	2	LOC132919264/LOC132921184
BP	GO:0048070	regulation of developmental pigmentation	2/714	11/9298	0.204777	0.875746	0.852758	2	LOC132919309/LOC132924498
BP	GO:0050951	sensory perception of temperature stimulus	2/714	11/9298	0.204777	0.875746	0.852758	2	LOC132922258/LOC132928389
BP	GO:0051893	regulation of focal adhesion assembly	2/714	11/9298	0.204777	0.875746	0.852758	2	LOC132923313/LOC132923804
BP	GO:0051932	synaptic transmission, GABAergic	2/714	11/9298	0.204777	0.875746	0.852758	2	LOC132931936/LOC132923055
BP	GO:0060628	regulation of ER to Golgi vesicle-mediated transport	2/714	11/9298	0.204777	0.875746	0.852758	2	LOC132923402/LOC132926359
BP	GO:0061355	Wnt protein secretion	2/714	11/9298	0.204777	0.875746	0.852758	2	LOC132931977/LOC132924172
BP	GO:0070613	regulation of protein processing	2/714	11/9298	0.204777	0.875746	0.852758	2	LOC132926359/LOC132929002
BP	GO:0070983	dendrite guidance	2/714	11/9298	0.204777	0.875746	0.852758	2	LOC132923199/LOC132920231
BP	GO:0090109	regulation of cell-substrate junction assembly	2/714	11/9298	0.204777	0.875746	0.852758	2	LOC132923313/LOC132923804
BP	GO:0120305	regulation of pigmentation	2/714	11/9298	0.204777	0.875746	0.852758	2	LOC132919309/LOC132924498
BP	GO:0150116	regulation of cell-substrate junction organization	2/714	11/9298	0.204777	0.875746	0.852758	2	LOC132923313/LOC132923804
BP	GO:1900078	positive regulation of cellular response to insulin stimulus	2/714	11/9298	0.204777	0.875746	0.852758	2	LOC132917826/LOC132918396
BP	GO:1900544	positive regulation of purine nucleotide metabolic process	2/714	11/9298	0.204777	0.875746	0.852758	2	LOC132922515/LOC132929598
BP	GO:1903317	regulation of protein maturation	2/714	11/9298	0.204777	0.875746	0.852758	2	LOC132926359/LOC132929002
BP	GO:0009967	positive regulation of signal transduction	37/714	419/9298	0.205966	0.879666	0.856574	37	LOC132917254/LOC132918185/LOC132917755/LOC132930796/LOC132917826/LOC132918396/LOC132931977/LOC132917470/LOC132919710/LOC132931584/LOC132917612/LOC132919712/LOC132920269/LOC132922962/LOC132922258/LOC132920383/LOC132921932/LOC132919191/LOC132919385/LOC132922659/LOC132919264/LOC132919317/LOC132920967/LOC132921184/LOC132919780/LOC132920506/LOC132921208/LOC132921835/LOC132921712/LOC132927684/LOC132927…
BP	GO:0098657	import into cell	6/714	52/9298	0.206826	0.882165	0.859008	6	LOC132931661/LOC132931676/LOC132920611/LOC132919355/LOC132922205/LOC132924485
BP	GO:1904396	regulation of neuromuscular junction development	7/714	63/9298	0.207151	0.88238	0.859217	7	LOC132931680/LOC132918396/LOC132923361/LOC132920383/LOC132920215/LOC132926713/LOC132930075
CC	GO:0032153	cell division site	8/713	88/9301	0.361632	0.88242	0.841081	8	LOC132916899/LOC132930796/LOC132931593/LOC132919559/LOC132923351/LOC132924674/LOC132927019/LOC132930773
CC	GO:0005793	endoplasmic reticulum-Golgi intermediate compartment	3/713	28/9301	0.364391	0.88242	0.841081	3	LOC132918360/LOC132924244/LOC132927364
CC	GO:0005905	clathrin-coated pit	3/713	28/9301	0.364391	0.88242	0.841081	3	LOC132918578/LOC132923262/LOC132926726
CC	GO:0030665	clathrin-coated vesicle membrane	3/713	28/9301	0.364391	0.88242	0.841081	3	LOC132923262/LOC132920939/LOC132926726
CC	GO:0031672	A band	3/713	28/9301	0.364391	0.88242	0.841081	3	LOC132921876/LOC132919311/LOC132924674
CC	GO:0010008	endosome membrane	15/713	175/9301	0.364604	0.88242	0.841081	15	LOC132931710/LOC132920978/LOC132917826/LOC132931840/LOC132921113/LOC132923160/LOC132920231/LOC132919207/LOC132919576/LOC132927004/LOC132924174/LOC132927325/LOC132924005/LOC132927242/LOC132929897
BP	GO:0009725	response to hormone	18/714	190/9298	0.20751	0.882742	0.859569	18	LOC132917651/LOC132931593/LOC132917826/LOC132918396/LOC132918525/LOC132920555/LOC132919709/LOC132923313/LOC132920539/LOC132919488/LOC132921086/LOC132923775/LOC132924143/LOC132923804/LOC132924498/LOC132924191/LOC132929456/LOC132929564
BP	GO:0016197	endosomal transport	14/714	143/9298	0.207827	0.882923	0.859746	14	LOC132931710/LOC132924670/LOC132931977/LOC132917470/LOC132931840/LOC132920862/LOC132919207/LOC132920442/LOC132924244/LOC132927364/LOC132927369/LOC132929897/LOC132929524/LOC132929929
MF	GO:0022884	macromolecule transmembrane transporter activity	3/715	20/9302	0.195454	0.885402	0.826901	3	LOC132917855/LOC132923703/LOC132929714
MF	GO:0140142	nucleocytoplasmic carrier activity	3/715	20/9302	0.195454	0.885402	0.826901	3	LOC132918437/LOC132923053/LOC132930915
MF	GO:0099094	ligand-gated cation channel activity	7/715	62/9302	0.196756	0.885402	0.826901	7	LOC132931661/LOC132916938/LOC132919491/LOC132924064/LOC132923939/LOC132928251/LOC132930221
CC	GO:0097730	non-motile cilium	5/713	52/9301	0.368209	0.886429	0.844902	5	LOC132931896/LOC132920967/LOC132919699/LOC132921686/LOC132920315
BP	GO:0002064	epithelial cell development	26/714	286/9298	0.209165	0.887277	0.863986	26	LOC132916890/LOC132931680/LOC132927724/LOC132931977/LOC132917459/LOC132924172/LOC132917307/LOC132918564/LOC132922453/LOC132920383/LOC132919311/LOC132919191/LOC132920224/LOC132920853/LOC132922677/LOC132919317/LOC132921184/LOC132920215/LOC132920890/LOC132921835/LOC132924674/LOC132923804/LOC132928648/LOC132929049/LOC132930226/LOC132929564
BP	GO:0008045	motor neuron axon guidance	10/714	97/9298	0.209569	0.887277	0.863986	10	LOC132932172/LOC132917415/LOC132932042/LOC132923503/LOC132923361/LOC132919780/LOC132927939/LOC132930421/LOC132930987/LOC132929564
BP	GO:0016042	lipid catabolic process	15/714	155/9298	0.209956	0.887277	0.863986	15	LOC132927724/LOC132916903/LOC132917826/LOC132918447/LOC132917730/LOC132932177/LOC132931809/LOC132921735/LOC132919997/LOC132922180/LOC132920890/LOC132928518/LOC132930887/LOC132930831/LOC132928821
BP	GO:0051046	regulation of secretion	15/714	155/9298	0.209956	0.887277	0.863986	15	LOC132929243/LOC132923673/LOC132931977/LOC132920383/LOC132921388/LOC132919488/LOC132920939/LOC132920215/LOC132920315/LOC132923876/LOC132926967/LOC132924485/LOC132923939/LOC132930988/LOC132930773
BP	GO:0001649	osteoblast differentiation	4/714	31/9298	0.211583	0.887385	0.864091	4	LOC132917254/LOC132930796/LOC132926597/LOC132929965
BP	GO:0007448	anterior/posterior pattern specification, imaginal disc	4/714	31/9298	0.211583	0.887385	0.864091	4	LOC132931680/LOC132924172/LOC132924417/LOC132930987
BP	GO:0009306	protein secretion	9/714	86/9298	0.213115	0.887385	0.864091	9	LOC132923402/LOC132931977/LOC132924172/LOC132920315/LOC132924674/LOC132926967/LOC132924174/LOC132929319/LOC132930988
BP	GO:0051668	localization within membrane	27/714	299/9298	0.213845	0.887385	0.864091	27	LOC132918185/LOC132928989/LOC132921846/LOC132931977/LOC132931163/LOC132917133/LOC132919884/LOC132928228/LOC132917922/LOC132923262/LOC132920175/LOC132923340/LOC132919488/LOC132921710/LOC132920967/LOC132919631/LOC132920506/LOC132918878/LOC132920315/LOC132923703/LOC132924591/LOC132923853/LOC132924287/LOC132927369/LOC132923804/LOC132924485/LOC132929359
BP	GO:0000027	ribosomal large subunit assembly	3/714	21/9298	0.2155	0.887385	0.864091	3	LOC132921498/LOC132926324/LOC132928382
BP	GO:0000272	polysaccharide catabolic process	3/714	21/9298	0.2155	0.887385	0.864091	3	LOC132920555/LOC132919764/LOC132924081
BP	GO:0001837	epithelial to mesenchymal transition	3/714	21/9298	0.2155	0.887385	0.864091	3	LOC132920269/LOC132919699/LOC132923804
BP	GO:0001841	neural tube formation	3/714	21/9298	0.2155	0.887385	0.864091	3	LOC132917058/LOC132923313/LOC132919264
BP	GO:0003231	cardiac ventricle development	3/714	21/9298	0.2155	0.887385	0.864091	3	LOC132923262/LOC132921184/LOC132929965
BP	GO:0006739	NADP metabolic process	3/714	21/9298	0.2155	0.887385	0.864091	3	LOC132932448/LOC132920932/LOC132927399
BP	GO:0007354	zygotic determination of anterior/posterior axis, embryo	3/714	21/9298	0.2155	0.887385	0.864091	3	LOC132917443/LOC132919195/LOC132927499
BP	GO:0031670	cellular response to nutrient	3/714	21/9298	0.2155	0.887385	0.864091	3	LOC132918396/LOC132924176/LOC132930586
BP	GO:0035304	regulation of protein dephosphorylation	3/714	21/9298	0.2155	0.887385	0.864091	3	LOC132923313/LOC132919385/LOC132923804
BP	GO:0042982	amyloid precursor protein metabolic process	3/714	21/9298	0.2155	0.887385	0.864091	3	LOC132918393/LOC132926967/LOC132923804
BP	GO:0045667	regulation of osteoblast differentiation	3/714	21/9298	0.2155	0.887385	0.864091	3	LOC132930796/LOC132926597/LOC132929965
BP	GO:0071326	cellular response to monosaccharide stimulus	3/714	21/9298	0.2155	0.887385	0.864091	3	LOC132919804/LOC132921939/LOC132924174
BP	GO:0071331	cellular response to hexose stimulus	3/714	21/9298	0.2155	0.887385	0.864091	3	LOC132919804/LOC132921939/LOC132924174
BP	GO:0072595	maintenance of protein localization in organelle	3/714	21/9298	0.2155	0.887385	0.864091	3	LOC132920065/LOC132919551/LOC132928455
BP	GO:1900073	regulation of neuromuscular synaptic transmission	3/714	21/9298	0.2155	0.887385	0.864091	3	LOC132920215/LOC132928735/LOC132928821
BP	GO:2000134	negative regulation of G1/S transition of mitotic cell cycle	3/714	21/9298	0.2155	0.887385	0.864091	3	LOC132931680/LOC132923199/LOC132922659
BP	GO:0052547	regulation of peptidase activity	8/714	75/9298	0.216174	0.889018	0.865681	8	LOC132930796/LOC132918393/LOC132917901/LOC132919659/LOC132926305/LOC132923804/LOC132929133/LOC132930144
BP	GO:1901137	carbohydrate derivative biosynthetic process	29/714	324/9298	0.217558	0.889018	0.865681	29	LOC132930033/LOC132918314/LOC132927173/LOC132917348/LOC132918776/LOC132932395/LOC132923798/LOC132918360/LOC132921412/LOC132921932/LOC132922015/LOC132923325/LOC132922430/LOC132920939/LOC132922766/LOC132918865/LOC132923113/LOC132927399/LOC132923782/LOC132927012/LOC132924094/LOC132928477/LOC132928191/LOC132928948/LOC132929598/LOC132929285/LOC132929965/LOC132928572/LOC132929181
BP	GO:0008039	synaptic target recognition	5/714	42/9298	0.217772	0.889018	0.865681	5	LOC132931593/LOC132923923/LOC132924279/LOC132927939/LOC132930987
BP	GO:0009185	ribonucleoside diphosphate metabolic process	5/714	42/9298	0.217772	0.889018	0.865681	5	LOC132932395/LOC132920614/LOC132924693/LOC132924287/LOC132929181
BP	GO:0051348	negative regulation of transferase activity	5/714	42/9298	0.217772	0.889018	0.865681	5	LOC132930796/LOC132921846/LOC132931631/LOC132920360/LOC132926967
BP	GO:0034754	cellular hormone metabolic process	7/714	64/9298	0.218425	0.889018	0.865681	7	LOC132918642/LOC132920688/LOC132932132/LOC132922298/LOC132921086/LOC132920890/LOC132920203
BP	GO:0052548	regulation of endopeptidase activity	7/714	64/9298	0.218425	0.889018	0.865681	7	LOC132930796/LOC132918393/LOC132917901/LOC132919659/LOC132926305/LOC132923804/LOC132930144
BP	GO:0060537	muscle tissue development	7/714	64/9298	0.218425	0.889018	0.865681	7	LOC132923313/LOC132921184/LOC132923926/LOC132923930/LOC132927894/LOC132927146/LOC132929965
BP	GO:0016477	cell migration	39/714	447/9298	0.220642	0.889018	0.865681	39	LOC132916890/LOC132932439/LOC132932130/LOC132929827/LOC132917443/LOC132917826/LOC132931977/LOC132917459/LOC132917307/LOC132925581/LOC132918578/LOC132922453/LOC132920269/LOC132919311/LOC132919191/LOC132922659/LOC132919264/LOC132919309/LOC132920215/LOC132919699/LOC132920434/LOC132920315/LOC132923926/LOC132926967/LOC132927684/LOC132927434/LOC132923804/LOC132926713/LOC132928735/LOC132928350/LOC132931…
BP	GO:0006364	rRNA processing	20/714	216/9298	0.221034	0.889018	0.865681	20	LOC132930997/LOC132920604/LOC132917794/LOC132919438/LOC132917330/LOC132918018/LOC132919745/LOC132921498/LOC132923397/LOC132921601/LOC132922070/LOC132920336/LOC132921968/LOC132923731/LOC132926324/LOC132929943/LOC132929147/LOC132928461/LOC132929504/LOC132929104
BP	GO:0006470	protein dephosphorylation	9/714	87/9298	0.222817	0.889018	0.865681	9	LOC132931759/LOC132931834/LOC132923313/LOC132919385/LOC132927939/LOC132923804/LOC132928795/LOC132929564/LOC132928808
BP	GO:0009100	glycoprotein metabolic process	16/714	169/9298	0.225395	0.889018	0.865681	16	LOC132918314/LOC132918504/LOC132917348/LOC132918776/LOC132932395/LOC132923798/LOC132918360/LOC132921932/LOC132923325/LOC132922430/LOC132926359/LOC132923782/LOC132927012/LOC132929285/LOC132929861/LOC132929965
BP	GO:0007186	G protein-coupled receptor signaling pathway	23/714	253/9298	0.226518	0.889018	0.865681	23	LOC132917254/LOC132931661/LOC132927173/LOC132918200/LOC132932217/LOC132918564/LOC132920844/LOC132921388/LOC132920418/LOC132922766/LOC132921184/LOC132920506/LOC132920954/LOC132920315/LOC132924030/LOC132923804/LOC132924417/LOC132923939/LOC132928191/LOC132930785/LOC132930863/LOC132929486/LOC132930166
BP	GO:0040025	vulval development	8/714	76/9298	0.22668	0.889018	0.865681	8	LOC132917901/LOC132921932/LOC132921712/LOC132923681/LOC132928795/LOC132930701/LOC132928460/LOC132928873
BP	GO:0051094	positive regulation of developmental process	34/714	387/9298	0.226867	0.889018	0.865681	34	LOC132917511/LOC132931680/LOC132917755/LOC132930796/LOC132929827/LOC132917826/LOC132918396/LOC132917459/LOC132932132/LOC132931964/LOC132919712/LOC132920269/LOC132922962/LOC132923361/LOC132920383/LOC132921932/LOC132923443/LOC132920034/LOC132920471/LOC132920816/LOC132921184/LOC132919699/LOC132923681/LOC132926967/LOC132926206/LOC132926601/LOC132924191/LOC132926713/LOC132926597/LOC132928795/LOC132930…
BP	GO:0007306	eggshell chorion assembly	10/714	99/9298	0.227775	0.889018	0.865681	10	LOC132927724/LOC132924172/LOC132920224/LOC132920853/LOC132922677/LOC132919317/LOC132921835/LOC132928648/LOC132929049/LOC132930226
BP	GO:0018996	molting cycle, collagen and cuticulin-based cuticle	4/714	32/9298	0.228285	0.889018	0.865681	4	LOC132932038/LOC132917901/LOC132927740/LOC132923975
BP	GO:0031146	SCF-dependent proteasomal ubiquitin-dependent protein catabolic process	4/714	32/9298	0.228285	0.889018	0.865681	4	LOC132916968/LOC132919535/LOC132921000/LOC132929968
BP	GO:2001234	negative regulation of apoptotic signaling pathway	4/714	32/9298	0.228285	0.889018	0.865681	4	LOC132930227/LOC132923361/LOC132919385/LOC132929598
BP	GO:0070997	neuron death	7/714	65/9298	0.229912	0.889018	0.865681	7	LOC132925494/LOC132931964/LOC132923262/LOC132923313/LOC132922205/LOC132926967/LOC132923804
BP	GO:1904951	positive regulation of establishment of protein localization	7/714	65/9298	0.229912	0.889018	0.865681	7	LOC132931778/LOC132931977/LOC132921954/LOC132919488/LOC132920315/LOC132926967/LOC132924485
BP	GO:0006875	cellular metal ion homeostasis	11/714	111/9298	0.231495	0.889018	0.865681	11	LOC132918393/LOC132917133/LOC132919491/LOC132923332/LOC132919385/LOC132924591/LOC132923884/LOC132924064/LOC132925320/LOC132923939/LOC132929598
BP	GO:0043086	negative regulation of catalytic activity	15/714	158/9298	0.231498	0.889018	0.865681	15	LOC132930796/LOC132917901/LOC132921846/LOC132931631/LOC132930227/LOC132920360/LOC132919659/LOC132923313/LOC132919355/LOC132919653/LOC132926967/LOC132926305/LOC132924410/LOC132923804/LOC132929133
BP	GO:0007029	endoplasmic reticulum organization	6/714	54/9298	0.232036	0.889018	0.865681	6	LOC132932132/LOC132918052/LOC132919966/LOC132927564/LOC132924244/LOC132927364
BP	GO:0007365	periodic partitioning	5/714	43/9298	0.232141	0.889018	0.865681	5	LOC132918182/LOC132924172/LOC132931584/LOC132921981/LOC132930166
BP	GO:0009913	epidermal cell differentiation	5/714	43/9298	0.232141	0.889018	0.865681	5	LOC132916890/LOC132922317/LOC132923804/LOC132925321/LOC132930166
BP	GO:0034219	carbohydrate transmembrane transport	5/714	43/9298	0.232141	0.889018	0.865681	5	LOC132932432/LOC132923313/LOC132919488/LOC132919572/LOC132929937
BP	GO:0035592	establishment of protein localization to extracellular region	9/714	88/9298	0.232684	0.889018	0.865681	9	LOC132923402/LOC132931977/LOC132924172/LOC132920315/LOC132924674/LOC132926967/LOC132924174/LOC132929319/LOC132930988
BP	GO:0001941	postsynaptic membrane organization	2/714	12/9298	0.233965	0.889018	0.865681	2	LOC132923673/LOC132923853
BP	GO:0003044	regulation of systemic arterial blood pressure mediated by a chemical signal	2/714	12/9298	0.233965	0.889018	0.865681	2	LOC132928350/LOC132929295
BP	GO:0006656	phosphatidylcholine biosynthetic process	2/714	12/9298	0.233965	0.889018	0.865681	2	LOC132923340/LOC132924485
BP	GO:0006809	nitric oxide biosynthetic process	2/714	12/9298	0.233965	0.889018	0.865681	2	LOC132920488/LOC132926967
BP	GO:0009251	glucan catabolic process	2/714	12/9298	0.233965	0.889018	0.865681	2	LOC132920555/LOC132924081
BP	GO:0009312	oligosaccharide biosynthetic process	2/714	12/9298	0.233965	0.889018	0.865681	2	LOC132918550/LOC132923027
BP	GO:0010822	positive regulation of mitochondrion organization	2/714	12/9298	0.233965	0.889018	0.865681	2	LOC132932132/LOC132919385
BP	GO:0014909	smooth muscle cell migration	2/714	12/9298	0.233965	0.889018	0.865681	2	LOC132917826/LOC132920315
BP	GO:0016601	Rac protein signal transduction	2/714	12/9298	0.233965	0.889018	0.865681	2	LOC132922659/LOC132919699
BP	GO:0017085	response to insecticide	2/714	12/9298	0.233965	0.889018	0.865681	2	LOC132917123/LOC132921008
BP	GO:0019079	viral genome replication	2/714	12/9298	0.233965	0.889018	0.865681	2	LOC132920006/LOC132931002
BP	GO:0030183	B cell differentiation	2/714	12/9298	0.233965	0.889018	0.865681	2	LOC132929827/LOC132920471
BP	GO:0030216	keratinocyte differentiation	2/714	12/9298	0.233965	0.889018	0.865681	2	LOC132923804/LOC132925321
BP	GO:0030540	female genitalia development	2/714	12/9298	0.233965	0.889018	0.865681	2	LOC132920657/LOC132924139
BP	GO:0030808	regulation of nucleotide biosynthetic process	2/714	12/9298	0.233965	0.889018	0.865681	2	LOC132919355/LOC132929598
BP	GO:0032635	interleukin-6 production	2/714	12/9298	0.233965	0.889018	0.865681	2	LOC132917265/LOC132926967
BP	GO:0032675	regulation of interleukin-6 production	2/714	12/9298	0.233965	0.889018	0.865681	2	LOC132917265/LOC132926967
BP	GO:0034121	regulation of toll-like receptor signaling pathway	2/714	12/9298	0.233965	0.889018	0.865681	2	LOC132917254/LOC132925494
BP	GO:0042362	fat-soluble vitamin biosynthetic process	2/714	12/9298	0.233965	0.889018	0.865681	2	LOC132921178/LOC132926967
BP	GO:0043252	sodium-independent organic anion transport	2/714	12/9298	0.233965	0.889018	0.865681	2	LOC132917477/LOC132920822
BP	GO:0044247	cellular polysaccharide catabolic process	2/714	12/9298	0.233965	0.889018	0.865681	2	LOC132920555/LOC132924081
BP	GO:0045792	negative regulation of cell size	2/714	12/9298	0.233965	0.889018	0.865681	2	LOC132923313/LOC132924122
BP	GO:0046209	nitric oxide metabolic process	2/714	12/9298	0.233965	0.889018	0.865681	2	LOC132920488/LOC132926967
BP	GO:0046856	phosphatidylinositol dephosphorylation	2/714	12/9298	0.233965	0.889018	0.865681	2	LOC132931896/LOC132930401
BP	GO:0048625	myoblast fate commitment	2/714	12/9298	0.233965	0.889018	0.865681	2	LOC132926713/LOC132930701
BP	GO:0048626	myoblast fate specification	2/714	12/9298	0.233965	0.889018	0.865681	2	LOC132926713/LOC132930701
BP	GO:0048704	embryonic skeletal system morphogenesis	2/714	12/9298	0.233965	0.889018	0.865681	2	LOC132930796/LOC132929827
BP	GO:0065001	specification of axis polarity	2/714	12/9298	0.233965	0.889018	0.865681	2	LOC132924352/LOC132926601
BP	GO:0071277	cellular response to calcium ion	2/714	12/9298	0.233965	0.889018	0.865681	2	LOC132922962/LOC132923876
BP	GO:1900371	regulation of purine nucleotide biosynthetic process	2/714	12/9298	0.233965	0.889018	0.865681	2	LOC132919355/LOC132929598
BP	GO:1901019	regulation of calcium ion transmembrane transporter activity	2/714	12/9298	0.233965	0.889018	0.865681	2	LOC132919385/LOC132925320
BP	GO:0003383	apical constriction	3/714	22/9298	0.236353	0.889018	0.865681	3	LOC132917307/LOC132924674/LOC132923804
BP	GO:0005977	glycogen metabolic process	3/714	22/9298	0.236353	0.889018	0.865681	3	LOC132920555/LOC132923027/LOC132924081
BP	GO:0007531	mating type determination	3/714	22/9298	0.236353	0.889018	0.865681	3	LOC132918543/LOC132919740/LOC132927788
BP	GO:0007533	mating type switching	3/714	22/9298	0.236353	0.889018	0.865681	3	LOC132918543/LOC132919740/LOC132927788
BP	GO:0019068	virion assembly	3/714	22/9298	0.236353	0.889018	0.865681	3	LOC132919207/LOC132929897/LOC132929154
BP	GO:0031060	regulation of histone methylation	3/714	22/9298	0.236353	0.889018	0.865681	3	LOC132930796/LOC132919402/LOC132924636
BP	GO:0032528	microvillus organization	3/714	22/9298	0.236353	0.889018	0.865681	3	LOC132922620/LOC132919355/LOC132920967
BP	GO:0034644	cellular response to UV	3/714	22/9298	0.236353	0.889018	0.865681	3	LOC132932217/LOC132920471/LOC132927135
BP	GO:0034661	ncRNA catabolic process	3/714	22/9298	0.236353	0.889018	0.865681	3	LOC132919438/LOC132918018/LOC132928983
BP	GO:0044273	sulfur compound catabolic process	3/714	22/9298	0.236353	0.889018	0.865681	3	LOC132917774/LOC132922585/LOC132921446
BP	GO:0050886	endocrine process	3/714	22/9298	0.236353	0.889018	0.865681	3	LOC132923939/LOC132928350/LOC132929295
BP	GO:0060439	trachea morphogenesis	3/714	22/9298	0.236353	0.889018	0.865681	3	LOC132920292/LOC132923704/LOC132930987
BP	GO:0090317	negative regulation of intracellular protein transport	3/714	22/9298	0.236353	0.889018	0.865681	3	LOC132919551/LOC132927684/LOC132928982
BP	GO:1902107	positive regulation of leukocyte differentiation	3/714	22/9298	0.236353	0.889018	0.865681	3	LOC132929827/LOC132920471/LOC132926967
BP	GO:1903708	positive regulation of hemopoiesis	3/714	22/9298	0.236353	0.889018	0.865681	3	LOC132929827/LOC132920471/LOC132926967
BP	GO:0008356	asymmetric cell division	8/714	77/9298	0.237366	0.890745	0.867363	8	LOC132918410/LOC132924352/LOC132924172/LOC132918564/LOC132920854/LOC132919966/LOC132926601/LOC132928873
BP	GO:0030490	maturation of SSU-rRNA	8/714	77/9298	0.237366	0.890745	0.867363	8	LOC132920604/LOC132917330/LOC132923397/LOC132920336/LOC132921968/LOC132923731/LOC132929147/LOC132929104
BP	GO:0045596	negative regulation of cell differentiation	16/714	171/9298	0.239547	0.896278	0.87275	16	LOC132930796/LOC132932337/LOC132917058/LOC132923361/LOC132920396/LOC132923199/LOC132919191/LOC132920224/LOC132921184/LOC132921208/LOC132919402/LOC132924326/LOC132924417/LOC132930802/LOC132929965/LOC132929356
BP	GO:0030334	regulation of cell migration	18/714	195/9298	0.240032	0.896278	0.87275	18	LOC132932439/LOC132932130/LOC132917826/LOC132931977/LOC132917459/LOC132920269/LOC132919309/LOC132919699/LOC132920315/LOC132926967/LOC132927684/LOC132923804/LOC132926713/LOC132928735/LOC132930075/LOC132930854/LOC132928873/LOC132929965
BP	GO:0030718	germ-line stem cell population maintenance	7/714	66/9298	0.241599	0.896278	0.87275	7	LOC132931680/LOC132931594/LOC132917459/LOC132920383/LOC132924417/LOC132931002/LOC132930226
BP	GO:0031109	microtubule polymerization or depolymerization	7/714	66/9298	0.241599	0.896278	0.87275	7	LOC132932084/LOC132919485/LOC132919966/LOC132920232/LOC132924526/LOC132926206/LOC132928873
BP	GO:0098662	inorganic cation transmembrane transport	25/714	280/9298	0.242085	0.896278	0.87275	25	LOC132931682/LOC132931661/LOC132932361/LOC132916938/LOC132931676/LOC132917133/LOC132919491/LOC132922258/LOC132919385/LOC132920939/LOC132919355/LOC132920932/LOC132920310/LOC132922139/LOC132923113/LOC132922205/LOC132924591/LOC132927325/LOC132923775/LOC132923848/LOC132924064/LOC132925320/LOC132923939/LOC132930221/LOC132928917
BP	GO:0001709	cell fate determination	9/714	89/9298	0.242707	0.896278	0.87275	9	LOC132918410/LOC132924172/LOC132922659/LOC132921027/LOC132926601/LOC132926713/LOC132928735/LOC132931002/LOC132930239
BP	GO:0060541	respiratory system development	23/714	256/9298	0.24393	0.896278	0.87275	23	LOC132929827/LOC132916938/LOC132917443/LOC132931977/LOC132917459/LOC132919884/LOC132917370/LOC132922453/LOC132920269/LOC132920292/LOC132919311/LOC132922659/LOC132919908/LOC132919309/LOC132920425/LOC132924674/LOC132923704/LOC132927434/LOC132930075/LOC132929798/LOC132930987/LOC132929965/LOC132930166
BP	GO:0015711	organic anion transport	13/714	136/9298	0.24443	0.896278	0.87275	13	LOC132918460/LOC132917477/LOC132917034/LOC132917344/LOC132931748/LOC132920611/LOC132920822/LOC132920862/LOC132920363/LOC132926537/LOC132929598/LOC132929780/LOC132929319
BP	GO:0016051	carbohydrate biosynthetic process	6/714	55/9298	0.244988	0.896278	0.87275	6	LOC132918550/LOC132920555/LOC132923027/LOC132923782/LOC132924081/LOC132930681
BP	GO:0030509	BMP signaling pathway	6/714	55/9298	0.244988	0.896278	0.87275	6	LOC132931680/LOC132917826/LOC132919712/LOC132920383/LOC132920816/LOC132929965
BP	GO:0040013	negative regulation of locomotion	6/714	55/9298	0.244988	0.896278	0.87275	6	LOC132917459/LOC132920269/LOC132923361/LOC132920939/LOC132920954/LOC132922205
BP	GO:0070585	protein localization to mitochondrion	6/714	55/9298	0.244988	0.896278	0.87275	6	LOC132916991/LOC132921553/LOC132917855/LOC132923703/LOC132924083/LOC132929714
BP	GO:0071772	response to BMP	6/714	55/9298	0.244988	0.896278	0.87275	6	LOC132931680/LOC132917826/LOC132919712/LOC132920383/LOC132920816/LOC132929965
BP	GO:0071773	cellular response to BMP stimulus	6/714	55/9298	0.244988	0.896278	0.87275	6	LOC132931680/LOC132917826/LOC132919712/LOC132920383/LOC132920816/LOC132929965
BP	GO:0072655	establishment of protein localization to mitochondrion	6/714	55/9298	0.244988	0.896278	0.87275	6	LOC132916991/LOC132921553/LOC132917855/LOC132923703/LOC132924083/LOC132929714
BP	GO:0002221	pattern recognition receptor signaling pathway	4/714	33/9298	0.245302	0.896278	0.87275	4	LOC132917254/LOC132925494/LOC132931593/LOC132924174
BP	GO:0030539	male genitalia development	4/714	33/9298	0.245302	0.896278	0.87275	4	LOC132917459/LOC132919712/LOC132920657/LOC132924139
BP	GO:0032509	endosome transport via multivesicular body sorting pathway	4/714	33/9298	0.245302	0.896278	0.87275	4	LOC132931977/LOC132919207/LOC132920442/LOC132929897
BP	GO:0043652	engulfment of apoptotic cell	4/714	33/9298	0.245302	0.896278	0.87275	4	LOC132932353/LOC132928735/LOC132930854/LOC132928873
BP	GO:0051100	negative regulation of binding	4/714	33/9298	0.245302	0.896278	0.87275	4	LOC132917058/LOC132922962/LOC132923804/LOC132929486
BP	GO:0051147	regulation of muscle cell differentiation	4/714	33/9298	0.245302	0.896278	0.87275	4	LOC132929827/LOC132921184/LOC132927146/LOC132929965
BP	GO:0055082	cellular chemical homeostasis	16/714	172/9298	0.246756	0.896278	0.87275	16	LOC132918393/LOC132917133/LOC132925269/LOC132919491/LOC132923332/LOC132919385/LOC132920939/LOC132924591/LOC132924174/LOC132927325/LOC132924693/LOC132923884/LOC132924064/LOC132925320/LOC132923939/LOC132929598
BP	GO:0000466	maturation of 5.8S rRNA from tricistronic rRNA transcript (SSU-rRNA, 5.8S rRNA, LSU-rRNA)	5/714	44/9298	0.24677	0.896278	0.87275	5	LOC132920604/LOC132918018/LOC132923397/LOC132920336/LOC132929147
BP	GO:2000045	regulation of G1/S transition of mitotic cell cycle	5/714	44/9298	0.24677	0.896278	0.87275	5	LOC132931680/LOC132930796/LOC132923199/LOC132922659/LOC132930144
BP	GO:0030001	metal ion transport	27/714	306/9298	0.250833	0.896278	0.87275	27	LOC132918460/LOC132931682/LOC132931661/LOC132918393/LOC132932361/LOC132916938/LOC132931676/LOC132917133/LOC132919491/LOC132922258/LOC132923313/LOC132919385/LOC132920121/LOC132919355/LOC132920310/LOC132922139/LOC132922205/LOC132921405/LOC132924591/LOC132923681/LOC132923848/LOC132923884/LOC132924064/LOC132925320/LOC132923939/LOC132930221/LOC132928917
BP	GO:0008285	negative regulation of cell population proliferation	12/714	125/9298	0.251288	0.896278	0.87275	12	LOC132920604/LOC132930796/LOC132931834/LOC132920269/LOC132923313/LOC132923199/LOC132919191/LOC132920232/LOC132926967/LOC132927684/LOC132926359/LOC132929965
BP	GO:0070085	glycosylation	12/714	125/9298	0.251288	0.896278	0.87275	12	LOC132918314/LOC132917348/LOC132918776/LOC132923798/LOC132918360/LOC132921932/LOC132923325/LOC132922430/LOC132923782/LOC132927012/LOC132929285/LOC132930681
BP	GO:0019725	cellular homeostasis	21/714	233/9298	0.251688	0.896278	0.87275	21	LOC132929243/LOC132918393/LOC132917133/LOC132925269/LOC132919491/LOC132923332/LOC132919385/LOC132920939/LOC132919355/LOC132921107/LOC132924591/LOC132924174/LOC132927325/LOC132924693/LOC132923884/LOC132924064/LOC132925320/LOC132923939/LOC132929598/LOC132928735/LOC132928821
BP	GO:2000112	regulation of cellular macromolecule biosynthetic process	20/714	221/9298	0.252457	0.896278	0.87275	20	LOC132930346/LOC132918314/LOC132916937/LOC132918018/LOC132923313/LOC132923325/LOC132922430/LOC132919244/LOC132928009/LOC132926359/LOC132928033/LOC132926361/LOC132927369/LOC132923804/LOC132927499/LOC132931002/LOC132930865/LOC132928983/LOC132929968/LOC132929357
BP	GO:0051346	negative regulation of hydrolase activity	7/714	67/9298	0.25347	0.896278	0.87275	7	LOC132917901/LOC132930227/LOC132919659/LOC132923313/LOC132919653/LOC132926305/LOC132923804
BP	GO:0034330	cell junction organization	28/714	319/9298	0.254861	0.896278	0.87275	28	LOC132929243/LOC132931680/LOC132918860/LOC132931593/LOC132923673/LOC132918396/LOC132917459/LOC132917466/LOC132918564/LOC132917370/LOC132920269/LOC132923361/LOC132920383/LOC132923313/LOC132920231/LOC132920034/LOC132920215/LOC132920315/LOC132924279/LOC132923853/LOC132924026/LOC132924287/LOC132923804/LOC132926713/LOC132929598/LOC132930075/LOC132929564/LOC132930166
BP	GO:0001838	embryonic epithelial tube formation	3/714	23/9298	0.257532	0.896278	0.87275	3	LOC132917058/LOC132923313/LOC132919264
BP	GO:0003205	cardiac chamber development	3/714	23/9298	0.257532	0.896278	0.87275	3	LOC132923262/LOC132921184/LOC132929965
BP	GO:0010840	regulation of circadian sleep/wake cycle, wakefulness	3/714	23/9298	0.257532	0.896278	0.87275	3	LOC132925418/LOC132923508/LOC132930988
BP	GO:0010841	positive regulation of circadian sleep/wake cycle, wakefulness	3/714	23/9298	0.257532	0.896278	0.87275	3	LOC132925418/LOC132923508/LOC132930988
BP	GO:0030104	water homeostasis	3/714	23/9298	0.257532	0.896278	0.87275	3	LOC132916938/LOC132923052/LOC132928932
BP	GO:0030324	lung development	3/714	23/9298	0.257532	0.896278	0.87275	3	LOC132929827/LOC132920269/LOC132929965
BP	GO:0033013	tetrapyrrole metabolic process	3/714	23/9298	0.257532	0.896278	0.87275	3	LOC132917477/LOC132931682/LOC132920375
BP	GO:0042746	circadian sleep/wake cycle, wakefulness	3/714	23/9298	0.257532	0.896278	0.87275	3	LOC132925418/LOC132923508/LOC132930988
BP	GO:0098659	inorganic cation import across plasma membrane	3/714	23/9298	0.257532	0.896278	0.87275	3	LOC132931661/LOC132931676/LOC132919355
BP	GO:0099587	inorganic ion import across plasma membrane	3/714	23/9298	0.257532	0.896278	0.87275	3	LOC132931661/LOC132931676/LOC132919355
BP	GO:1901661	quinone metabolic process	3/714	23/9298	0.257532	0.896278	0.87275	3	LOC132920084/LOC132921178/LOC132922186
BP	GO:1901663	quinone biosynthetic process	3/714	23/9298	0.257532	0.896278	0.87275	3	LOC132920084/LOC132921178/LOC132922186
BP	GO:1901889	negative regulation of cell junction assembly	3/714	23/9298	0.257532	0.896278	0.87275	3	LOC132918396/LOC132923804/LOC132930075
BP	GO:1902017	regulation of cilium assembly	3/714	23/9298	0.257532	0.896278	0.87275	3	LOC132931778/LOC132919385/LOC132921954
BP	GO:0044255	cellular lipid metabolic process	38/714	443/9298	0.257687	0.896278	0.87275	38	LOC132918307/LOC132918308/LOC132916962/LOC132917509/LOC132927724/LOC132916903/LOC132931896/LOC132917826/LOC132922101/LOC132918200/LOC132918447/LOC132930401/LOC132924172/LOC132916992/LOC132917730/LOC132932177/LOC132931809/LOC132920106/LOC132923340/LOC132921008/LOC132920006/LOC132921735/LOC132920418/LOC132920792/LOC132918865/LOC132919997/LOC132922186/LOC132922180/LOC132923237/LOC132924485/LOC132924…
BP	GO:0050804	modulation of chemical synaptic transmission	18/714	198/9298	0.260504	0.896278	0.87275	18	LOC132932172/LOC132929243/LOC132917415/LOC132932042/LOC132923673/LOC132918200/LOC132923503/LOC132920383/LOC132923055/LOC132919394/LOC132919488/LOC132920939/LOC132920215/LOC132920315/LOC132930421/LOC132928735/LOC132928389/LOC132928821
BP	GO:0099177	regulation of trans-synaptic signaling	18/714	198/9298	0.260504	0.896278	0.87275	18	LOC132932172/LOC132929243/LOC132917415/LOC132932042/LOC132923673/LOC132918200/LOC132923503/LOC132920383/LOC132923055/LOC132919394/LOC132919488/LOC132920939/LOC132920215/LOC132920315/LOC132930421/LOC132928735/LOC132928389/LOC132928821
BP	GO:0006631	fatty acid metabolic process	15/714	162/9298	0.261562	0.896278	0.87275	15	LOC132916962/LOC132917509/LOC132922101/LOC132918447/LOC132932177/LOC132920106/LOC132921008/LOC132921735/LOC132920792/LOC132918865/LOC132919997/LOC132923237/LOC132924485/LOC132924094/LOC132928648
BP	GO:0050806	positive regulation of synaptic transmission	5/714	45/9298	0.261629	0.896278	0.87275	5	LOC132920383/LOC132923055/LOC132919394/LOC132919488/LOC132920939
BP	GO:0065002	intracellular protein transmembrane transport	5/714	45/9298	0.261629	0.896278	0.87275	5	LOC132921553/LOC132917855/LOC132919488/LOC132924083/LOC132929714
BP	GO:0007584	response to nutrient	4/714	34/9298	0.262587	0.896278	0.87275	4	LOC132918396/LOC132920555/LOC132924176/LOC132930586
BP	GO:0044743	protein transmembrane import into intracellular organelle	4/714	34/9298	0.262587	0.896278	0.87275	4	LOC132921553/LOC132917855/LOC132924083/LOC132929714
BP	GO:0071985	multivesicular body sorting pathway	4/714	34/9298	0.262587	0.896278	0.87275	4	LOC132931977/LOC132919207/LOC132920442/LOC132929897
BP	GO:1902653	secondary alcohol biosynthetic process	4/714	34/9298	0.262587	0.896278	0.87275	4	LOC132917651/LOC132932132/LOC132922298/LOC132922180
BP	GO:1905952	regulation of lipid localization	4/714	34/9298	0.262587	0.896278	0.87275	4	LOC132917651/LOC132918182/LOC132919488/LOC132923939
BP	GO:0001942	hair follicle development	2/714	13/9298	0.263365	0.896278	0.87275	2	LOC132917058/LOC132927684
BP	GO:0001963	synaptic transmission, dopaminergic	2/714	13/9298	0.263365	0.896278	0.87275	2	LOC132921388/LOC132922205
BP	GO:0006614	SRP-dependent cotranslational protein targeting to membrane	2/714	13/9298	0.263365	0.896278	0.87275	2	LOC132928989/LOC132931163
BP	GO:0006740	NADPH regeneration	2/714	13/9298	0.263365	0.896278	0.87275	2	LOC132920932/LOC132927399
BP	GO:0006775	fat-soluble vitamin metabolic process	2/714	13/9298	0.263365	0.896278	0.87275	2	LOC132921178/LOC132926967
BP	GO:0009452	7-methylguanosine RNA capping	2/714	13/9298	0.263365	0.896278	0.87275	2	LOC132917102/LOC132919908
BP	GO:0022405	hair cycle process	2/714	13/9298	0.263365	0.896278	0.87275	2	LOC132917058/LOC132927684
BP	GO:0030282	bone mineralization	2/714	13/9298	0.263365	0.896278	0.87275	2	LOC132917254/LOC132929965
BP	GO:0032007	negative regulation of TOR signaling	2/714	13/9298	0.263365	0.896278	0.87275	2	LOC132923313/LOC132919668
BP	GO:0035008	positive regulation of melanization defense response	2/714	13/9298	0.263365	0.896278	0.87275	2	LOC132919710/LOC132922088
BP	GO:0035071	salivary gland cell autophagic cell death	2/714	13/9298	0.263365	0.896278	0.87275	2	LOC132930227/LOC132923939
BP	GO:0035331	negative regulation of hippo signaling	2/714	13/9298	0.263365	0.896278	0.87275	2	LOC132918396/LOC132920269
BP	GO:0036335	intestinal stem cell homeostasis	2/714	13/9298	0.263365	0.896278	0.87275	2	LOC132923199/LOC132926361
BP	GO:0042633	hair cycle	2/714	13/9298	0.263365	0.896278	0.87275	2	LOC132917058/LOC132927684
BP	GO:0043634	polyadenylation-dependent ncRNA catabolic process	2/714	13/9298	0.263365	0.896278	0.87275	2	LOC132918018/LOC132928983
BP	GO:0046174	polyol catabolic process	2/714	13/9298	0.263365	0.896278	0.87275	2	LOC132931896/LOC132923719
BP	GO:0046329	negative regulation of JNK cascade	2/714	13/9298	0.263365	0.896278	0.87275	2	LOC132930796/LOC132923361
BP	GO:0046621	negative regulation of organ growth	2/714	13/9298	0.263365	0.896278	0.87275	2	LOC132930796/LOC132919191
BP	GO:0046755	viral budding	2/714	13/9298	0.263365	0.896278	0.87275	2	LOC132919207/LOC132929897
BP	GO:0048041	focal adhesion assembly	2/714	13/9298	0.263365	0.896278	0.87275	2	LOC132923313/LOC132923804
BP	GO:0048634	regulation of muscle organ development	2/714	13/9298	0.263365	0.896278	0.87275	2	LOC132920383/LOC132923930
BP	GO:0048706	embryonic skeletal system development	2/714	13/9298	0.263365	0.896278	0.87275	2	LOC132930796/LOC132929827
BP	GO:0051279	regulation of release of sequestered calcium ion into cytosol	2/714	13/9298	0.263365	0.896278	0.87275	2	LOC132919385/LOC132925320
BP	GO:0051491	positive regulation of filopodium assembly	2/714	13/9298	0.263365	0.896278	0.87275	2	LOC132919699/LOC132929564
BP	GO:0061760	antifungal innate immune response	2/714	13/9298	0.263365	0.896278	0.87275	2	LOC132931593/LOC132919780
BP	GO:0071029	nuclear ncRNA surveillance	2/714	13/9298	0.263365	0.896278	0.87275	2	LOC132918018/LOC132928983
BP	GO:0071046	nuclear polyadenylation-dependent ncRNA catabolic process	2/714	13/9298	0.263365	0.896278	0.87275	2	LOC132918018/LOC132928983
BP	GO:0071577	zinc ion transmembrane transport	2/714	13/9298	0.263365	0.896278	0.87275	2	LOC132932361/LOC132930221
BP	GO:0072393	microtubule anchoring at microtubule organizing center	2/714	13/9298	0.263365	0.896278	0.87275	2	LOC132926716/LOC132927855
BP	GO:1901072	glucosamine-containing compound catabolic process	2/714	13/9298	0.263365	0.896278	0.87275	2	LOC132919764/LOC132929119
BP	GO:1902358	sulfate transmembrane transport	2/714	13/9298	0.263365	0.896278	0.87275	2	LOC132917034/LOC132931748
BP	GO:2001057	reactive nitrogen species metabolic process	2/714	13/9298	0.263365	0.896278	0.87275	2	LOC132920488/LOC132926967
CC	GO:0005771	multivesicular body	2/713	17/9301	0.378596	0.897194	0.855162	2	LOC132917826/LOC132919207
CC	GO:0005933	cellular bud	2/713	17/9301	0.378596	0.897194	0.855162	2	LOC132918543/LOC132920175
CC	GO:0030119	AP-type membrane coat adaptor complex	2/713	17/9301	0.378596	0.897194	0.855162	2	LOC132923262/LOC132926726
BP	GO:1903313	positive regulation of mRNA metabolic process	7/714	68/9298	0.26551	0.902622	0.878927	7	LOC132918018/LOC132923361/LOC132919402/LOC132928033/LOC132923804/LOC132928983/LOC132929357
MF	GO:0004383	guanylate cyclase activity	2/715	11/9302	0.205083	0.902626	0.842987	2	LOC132921412/LOC132922015
MF	GO:0005092	GDP-dissociation inhibitor activity	2/715	11/9302	0.205083	0.902626	0.842987	2	LOC132918564/LOC132923351
MF	GO:0015291	secondary active transmembrane transporter activity	13/715	131/9302	0.206085	0.902626	0.842987	13	LOC132918460/LOC132917477/LOC132917034/LOC132931748/LOC132920822/LOC132920121/LOC132919355/LOC132920316/LOC132922205/LOC132921405/LOC132929598/LOC132928443/LOC132928932
MF	GO:0015179	L-amino acid transmembrane transporter activity	4/715	31/9302	0.212075	0.902626	0.842987	4	LOC132916992/LOC132917344/LOC132920611/LOC132926537
MF	GO:0098960	postsynaptic neurotransmitter receptor activity	4/715	31/9302	0.212075	0.902626	0.842987	4	LOC132931936/LOC132921388/LOC132928251/LOC132928389
MF	GO:0017056	structural constituent of nuclear pore	3/715	21/9302	0.215916	0.902626	0.842987	3	LOC132928228/LOC132919631/LOC132919551
MF	GO:0050661	NADP binding	3/715	21/9302	0.215916	0.902626	0.842987	3	LOC132932448/LOC132920932/LOC132920488
MF	GO:0008235	metalloexopeptidase activity	5/715	42/9302	0.218347	0.902626	0.842987	5	LOC132929827/LOC132920444/LOC132919064/LOC132928350/LOC132929295
MF	GO:0140359	ABC-type transporter activity	5/715	42/9302	0.218347	0.902626	0.842987	5	LOC132923716/LOC132917123/LOC132923146/LOC132929780/LOC132930854
MF	GO:1901981	phosphatidylinositol phosphate binding	10/715	98/9302	0.219456	0.902626	0.842987	10	LOC132931840/LOC132927410/LOC132923340/LOC132920363/LOC132921710/LOC132921401/LOC132922564/LOC132920188/LOC132924674/LOC132923975
MF	GO:0008236	serine-type peptidase activity	12/715	122/9302	0.226925	0.902626	0.842987	12	LOC132920714/LOC132916991/LOC132919710/LOC132920292/LOC132922512/LOC132922088/LOC132919894/LOC132921835/LOC132923704/LOC132924587/LOC132930987/LOC132930988
MF	GO:0015276	ligand-gated ion channel activity	10/715	99/9302	0.228659	0.902626	0.842987	10	LOC132931661/LOC132931936/LOC132916938/LOC132919491/LOC132922258/LOC132924064/LOC132923939/LOC132928251/LOC132930221/LOC132928389
MF	GO:0004177	aminopeptidase activity	4/715	32/9302	0.228803	0.902626	0.842987	4	LOC132929827/LOC132920444/LOC132928350/LOC132929295
MF	GO:0015144	carbohydrate transmembrane transporter activity	4/715	32/9302	0.228803	0.902626	0.842987	4	LOC132932432/LOC132920316/LOC132919572/LOC132929937
MF	GO:0030371	translation repressor activity	4/715	32/9302	0.228803	0.902626	0.842987	4	LOC132919244/LOC132928009/LOC132930865/LOC132929357
MF	GO:0003774	cytoskeletal motor activity	6/715	54/9302	0.232704	0.902626	0.842987	6	LOC132917590/LOC132927410/LOC132919311/LOC132919485/LOC132923474/LOC132926979
MF	GO:0005244	voltage-gated ion channel activity	6/715	54/9302	0.232704	0.902626	0.842987	6	LOC132931661/LOC132931676/LOC132920412/LOC132921452/LOC132928917/LOC132928932
MF	GO:0022832	voltage-gated channel activity	6/715	54/9302	0.232704	0.902626	0.842987	6	LOC132931661/LOC132931676/LOC132920412/LOC132921452/LOC132928917/LOC132928932
MF	GO:0003746	translation elongation factor activity	2/715	12/9302	0.234305	0.902626	0.842987	2	LOC132917641/LOC132920035
MF	GO:0015347	sodium-independent organic anion transmembrane transporter activity	2/715	12/9302	0.234305	0.902626	0.842987	2	LOC132917477/LOC132920822
MF	GO:0050145	nucleoside monophosphate kinase activity	2/715	12/9302	0.234305	0.902626	0.842987	2	LOC132924287/LOC132929181
MF	GO:0004659	prenyltransferase activity	3/715	22/9302	0.236798	0.902626	0.842987	3	LOC132918307/LOC132918308/LOC132922186
MF	GO:0005310	dicarboxylic acid transmembrane transporter activity	3/715	22/9302	0.236798	0.902626	0.842987	3	LOC132918460/LOC132917034/LOC132931748
MF	GO:0008649	rRNA methyltransferase activity	3/715	22/9302	0.236798	0.902626	0.842987	3	LOC132930997/LOC132921601/LOC132929147
MF	GO:0022834	ligand-gated channel activity	10/715	100/9302	0.238006	0.902626	0.842987	10	LOC132931661/LOC132931936/LOC132916938/LOC132919491/LOC132922258/LOC132924064/LOC132923939/LOC132928251/LOC132930221/LOC132928389
BP	GO:0016049	cell growth	19/714	211/9298	0.266547	0.904237	0.8805	19	LOC132932130/LOC132931593/LOC132917058/LOC132917612/LOC132917922/LOC132922962/LOC132921113/LOC132923160/LOC132923361/LOC132921367/LOC132919576/LOC132924028/LOC132924279/LOC132926206/LOC132926713/LOC132929564/LOC132928982/LOC132929965/LOC132930166
BP	GO:0050776	regulation of immune response	19/714	211/9298	0.266547	0.904237	0.8805	19	LOC132917254/LOC132925494/LOC132931593/LOC132927173/LOC132919710/LOC132923199/LOC132920224/LOC132921086/LOC132920471/LOC132919780/LOC132922088/LOC132919894/LOC132924326/LOC132923926/LOC132926825/LOC132926967/LOC132924174/LOC132923775/LOC132926713
CC	GO:0099081	supramolecular polymer	31/713	380/9301	0.38467	0.906864	0.864379	31	LOC132931969/LOC132929243/LOC132931900/LOC132917590/LOC132918393/LOC132924091/LOC132918587/LOC132917459/LOC132917307/LOC132918125/LOC132921876/LOC132923313/LOC132919311/LOC132919485/LOC132922512/LOC132920416/LOC132921762/LOC132923474/LOC132919966/LOC132921242/LOC132924674/LOC132924244/LOC132927894/LOC132923740/LOC132926979/LOC132924064/LOC132927146/LOC132925320/LOC132929049/LOC132929003/LOC132928…
BP	GO:0021700	developmental maturation	17/714	187/9298	0.26826	0.909087	0.885224	17	LOC132931676/LOC132931977/LOC132917459/LOC132918564/LOC132923361/LOC132920034/LOC132919309/LOC132919317/LOC132919780/LOC132919966/LOC132921835/LOC132920434/LOC132927684/LOC132924498/LOC132927499/LOC132924530/LOC132930226
MF	GO:0052689	carboxylic ester hydrolase activity	11/715	112/9302	0.241316	0.90946	0.849369	11	LOC132918447/LOC132917730/LOC132932177/LOC132923055/LOC132920241/LOC132921336/LOC132922180/LOC132927369/LOC132928518/LOC132930887/LOC132930831
BP	GO:0007268	chemical synaptic transmission	28/714	322/9298	0.271283	0.911587	0.887657	28	LOC132932172/LOC132929243/LOC132917415/LOC132932042/LOC132931936/LOC132923673/LOC132918200/LOC132923503/LOC132920383/LOC132923055/LOC132921388/LOC132919394/LOC132919488/LOC132920034/LOC132923499/LOC132920939/LOC132919355/LOC132920215/LOC132922205/LOC132918878/LOC132920315/LOC132923876/LOC132929598/LOC132930421/LOC132928735/LOC132928251/LOC132928389/LOC132928821
BP	GO:0098916	anterograde trans-synaptic signaling	28/714	322/9298	0.271283	0.911587	0.887657	28	LOC132932172/LOC132929243/LOC132917415/LOC132932042/LOC132931936/LOC132923673/LOC132918200/LOC132923503/LOC132920383/LOC132923055/LOC132921388/LOC132919394/LOC132919488/LOC132920034/LOC132923499/LOC132920939/LOC132919355/LOC132920215/LOC132922205/LOC132918878/LOC132920315/LOC132923876/LOC132929598/LOC132930421/LOC132928735/LOC132928251/LOC132928389/LOC132928821
BP	GO:0000469	cleavage involved in rRNA processing	6/714	57/9298	0.271483	0.911587	0.887657	6	LOC132920604/LOC132918018/LOC132923397/LOC132920336/LOC132929147/LOC132929504
BP	GO:0060485	mesenchyme development	6/714	57/9298	0.271483	0.911587	0.887657	6	LOC132924352/LOC132920269/LOC132919699/LOC132923804/LOC132926713/LOC132929965
BP	GO:0048813	dendrite morphogenesis	9/714	92/9298	0.273619	0.911587	0.887657	9	LOC132921113/LOC132923160/LOC132923199/LOC132920231/LOC132919576/LOC132920434/LOC132926206/LOC132927939/LOC132930166
BP	GO:0009952	anterior/posterior pattern specification	18/714	200/9298	0.274509	0.911587	0.887657	18	LOC132927651/LOC132924352/LOC132931680/LOC132918182/LOC132917443/LOC132924172/LOC132920844/LOC132919264/LOC132919195/LOC132919985/LOC132921184/LOC132919966/LOC132926601/LOC132924417/LOC132927499/LOC132930987/LOC132930226/LOC132929965
BP	GO:0002250	adaptive immune response	5/714	46/9298	0.276688	0.911587	0.887657	5	LOC132927173/LOC132923313/LOC132919191/LOC132920471/LOC132919894
BP	GO:0048872	homeostasis of number of cells	5/714	46/9298	0.276688	0.911587	0.887657	5	LOC132930796/LOC132923199/LOC132926361/LOC132929002/LOC132929564
BP	GO:0062013	positive regulation of small molecule metabolic process	5/714	46/9298	0.276688	0.911587	0.887657	5	LOC132917651/LOC132922515/LOC132926967/LOC132924081/LOC132929598
BP	GO:0044265	cellular macromolecule catabolic process	42/714	497/9298	0.276938	0.911587	0.887657	42	LOC132928193/LOC132918596/LOC132920714/LOC132931594/LOC132916968/LOC132919559/LOC132917178/LOC132931715/LOC132919438/LOC132918018/LOC132931964/LOC132931975/LOC132922597/LOC132923361/LOC132919535/LOC132920155/LOC132921107/LOC132919698/LOC132921000/LOC132921070/LOC132920065/LOC132922005/LOC132922825/LOC132926359/LOC132928033/LOC132926361/LOC132923804/LOC132927499/LOC132927146/LOC132925375/LOC132928…
BP	GO:2000147	positive regulation of cell motility	11/714	116/9298	0.276954	0.911587	0.887657	11	LOC132932439/LOC132931896/LOC132931977/LOC132919699/LOC132920315/LOC132926967/LOC132927684/LOC132926713/LOC132928735/LOC132930854/LOC132929965
BP	GO:0006790	sulfur compound metabolic process	15/714	164/9298	0.277105	0.911587	0.887657	15	LOC132917509/LOC132930033/LOC132917641/LOC132917774/LOC132922089/LOC132921932/LOC132922585/LOC132921446/LOC132918865/LOC132920425/LOC132926565/LOC132923877/LOC132924485/LOC132924094/LOC132930987
BP	GO:0009792	embryo development ending in birth or egg hatching	27/714	311/9298	0.278805	0.911587	0.887657	27	LOC132927651/LOC132930796/LOC132929827/LOC132917058/LOC132917459/LOC132924172/LOC132917612/LOC132920844/LOC132922298/LOC132920383/LOC132923313/LOC132921932/LOC132923443/LOC132919264/LOC132920939/LOC132921762/LOC132921712/LOC132924326/LOC132924674/LOC132927894/LOC132924287/LOC132926601/LOC132925321/LOC132927019/LOC132928460/LOC132928873/LOC132929965
BP	GO:0043085	positive regulation of catalytic activity	27/714	311/9298	0.278805	0.911587	0.887657	27	LOC132923386/LOC132932038/LOC132918880/LOC132930796/LOC132918393/LOC132931896/LOC132931878/LOC132917612/LOC132919709/LOC132923313/LOC132919191/LOC132922659/LOC132922512/LOC132919653/LOC132919699/LOC132921656/LOC132920315/LOC132926967/LOC132924174/LOC132924143/LOC132923975/LOC132923804/LOC132926713/LOC132929174/LOC132930144/LOC132930068/LOC132929965
BP	GO:0016072	rRNA metabolic process	20/714	225/9298	0.278811	0.911587	0.887657	20	LOC132930997/LOC132920604/LOC132917794/LOC132919438/LOC132917330/LOC132918018/LOC132919745/LOC132921498/LOC132923397/LOC132921601/LOC132922070/LOC132920336/LOC132921968/LOC132923731/LOC132926324/LOC132929943/LOC132929147/LOC132928461/LOC132929504/LOC132929104
BP	GO:0007019	microtubule depolymerization	3/714	24/9298	0.278951	0.911587	0.887657	3	LOC132919485/LOC132926206/LOC132928873
BP	GO:0007099	centriole replication	3/714	24/9298	0.278951	0.911587	0.887657	3	LOC132931778/LOC132920854/LOC132921954
BP	GO:0009126	purine nucleoside monophosphate metabolic process	3/714	24/9298	0.278951	0.911587	0.887657	3	LOC132924287/LOC132928948/LOC132929181
BP	GO:0009167	purine ribonucleoside monophosphate metabolic process	3/714	24/9298	0.278951	0.911587	0.887657	3	LOC132924287/LOC132928948/LOC132929181
BP	GO:0016325	oocyte microtubule cytoskeleton organization	3/714	24/9298	0.278951	0.911587	0.887657	3	LOC132919966/LOC132927499/LOC132930226
BP	GO:0030073	insulin secretion	3/714	24/9298	0.278951	0.911587	0.887657	3	LOC132920315/LOC132926967/LOC132924174
BP	GO:0030323	respiratory tube development	3/714	24/9298	0.278951	0.911587	0.887657	3	LOC132929827/LOC132920269/LOC132929965
BP	GO:0030421	defecation	3/714	24/9298	0.278951	0.911587	0.887657	3	LOC132917779/LOC132923443/LOC132919488
BP	GO:0033866	nucleoside bisphosphate biosynthetic process	3/714	24/9298	0.278951	0.911587	0.887657	3	LOC132930033/LOC132918865/LOC132924094
BP	GO:0034030	ribonucleoside bisphosphate biosynthetic process	3/714	24/9298	0.278951	0.911587	0.887657	3	LOC132930033/LOC132918865/LOC132924094
BP	GO:0034033	purine nucleoside bisphosphate biosynthetic process	3/714	24/9298	0.278951	0.911587	0.887657	3	LOC132930033/LOC132918865/LOC132924094
BP	GO:0042133	neurotransmitter metabolic process	3/714	24/9298	0.278951	0.911587	0.887657	3	LOC132917468/LOC132919309/LOC132921336
BP	GO:0045619	regulation of lymphocyte differentiation	3/714	24/9298	0.278951	0.911587	0.887657	3	LOC132929827/LOC132920471/LOC132926967
BP	GO:0060100	positive regulation of phagocytosis, engulfment	3/714	24/9298	0.278951	0.911587	0.887657	3	LOC132932353/LOC132927325/LOC132930854
BP	GO:0060348	bone development	3/714	24/9298	0.278951	0.911587	0.887657	3	LOC132929827/LOC132921178/LOC132929965
BP	GO:0098534	centriole assembly	3/714	24/9298	0.278951	0.911587	0.887657	3	LOC132931778/LOC132920854/LOC132921954
BP	GO:0099173	postsynapse organization	3/714	24/9298	0.278951	0.911587	0.887657	3	LOC132923673/LOC132920315/LOC132923853
BP	GO:1900542	regulation of purine nucleotide metabolic process	3/714	24/9298	0.278951	0.911587	0.887657	3	LOC132922515/LOC132919355/LOC132929598
BP	GO:1905155	positive regulation of membrane invagination	3/714	24/9298	0.278951	0.911587	0.887657	3	LOC132932353/LOC132927325/LOC132930854
BP	GO:0035166	post-embryonic hemopoiesis	4/714	35/9298	0.280091	0.911587	0.887657	4	LOC132932132/LOC132924326/LOC132924417/LOC132926713
BP	GO:0035167	larval lymph gland hemopoiesis	4/714	35/9298	0.280091	0.911587	0.887657	4	LOC132932132/LOC132924326/LOC132924417/LOC132926713
BP	GO:0045197	establishment or maintenance of epithelial cell apical/basal polarity	4/714	35/9298	0.280091	0.911587	0.887657	4	LOC132924352/LOC132917058/LOC132920269/LOC132924287
BP	GO:0070972	protein localization to endoplasmic reticulum	4/714	35/9298	0.280091	0.911587	0.887657	4	LOC132928989/LOC132931163/LOC132920065/LOC132928455
BP	GO:2000145	regulation of cell motility	19/714	213/9298	0.280251	0.911587	0.887657	19	LOC132932439/LOC132932130/LOC132931896/LOC132917826/LOC132931977/LOC132917459/LOC132920269/LOC132919309/LOC132919699/LOC132920315/LOC132926967/LOC132927684/LOC132923804/LOC132926713/LOC132928735/LOC132930075/LOC132930854/LOC132928873/LOC132929965
BP	GO:2000026	regulation of multicellular organismal development	32/714	374/9298	0.284695	0.911587	0.887657	32	LOC132917511/LOC132931680/LOC132931429/LOC132929827/LOC132918396/LOC132917058/LOC132920269/LOC132923361/LOC132920396/LOC132920383/LOC132923199/LOC132919191/LOC132920471/LOC132920816/LOC132920967/LOC132919699/LOC132919402/LOC132924674/LOC132926967/LOC132927684/LOC132923740/LOC132926206/LOC132923804/LOC132924417/LOC132924191/LOC132926713/LOC132931002/LOC132930075/LOC132930701/LOC132928873/LOC132929…
BP	GO:0008643	carbohydrate transport	6/714	58/9298	0.284984	0.911587	0.887657	6	LOC132932432/LOC132923313/LOC132919488/LOC132920316/LOC132919572/LOC132929937
BP	GO:0007601	visual perception	10/714	105/9298	0.285639	0.911587	0.887657	10	LOC132932217/LOC132917459/LOC132922620/LOC132920316/LOC132919699/LOC132921208/LOC132922564/LOC132920188/LOC132924615/LOC132923939
BP	GO:0010639	negative regulation of organelle organization	10/714	105/9298	0.285639	0.911587	0.887657	10	LOC132916890/LOC132921303/LOC132920375/LOC132920175/LOC132921762/LOC132921401/LOC132924526/LOC132926206/LOC132929598/LOC132928873
BP	GO:0017148	negative regulation of translation	10/714	105/9298	0.285639	0.911587	0.887657	10	LOC132918018/LOC132923313/LOC132919244/LOC132928009/LOC132926359/LOC132928033/LOC132923804/LOC132930865/LOC132928983/LOC132929357
BP	GO:0030100	regulation of endocytosis	10/714	105/9298	0.285639	0.911587	0.887657	10	LOC132932353/LOC132931840/LOC132923262/LOC132920231/LOC132920215/LOC132927325/LOC132927810/LOC132923804/LOC132928251/LOC132930854
BP	GO:0099537	trans-synaptic signaling	28/714	325/9298	0.288107	0.911587	0.887657	28	LOC132932172/LOC132929243/LOC132917415/LOC132932042/LOC132931936/LOC132923673/LOC132918200/LOC132923503/LOC132920383/LOC132923055/LOC132921388/LOC132919394/LOC132919488/LOC132920034/LOC132923499/LOC132920939/LOC132919355/LOC132920215/LOC132922205/LOC132918878/LOC132920315/LOC132923876/LOC132929598/LOC132930421/LOC132928735/LOC132928251/LOC132928389/LOC132928821
BP	GO:0009950	dorsal/ventral axis specification	7/714	70/9298	0.290036	0.911587	0.887657	7	LOC132931593/LOC132918564/LOC132920224/LOC132919317/LOC132919780/LOC132921835/LOC132930226
BP	GO:0044703	multi-organism reproductive process	7/714	70/9298	0.290036	0.911587	0.887657	7	LOC132930796/LOC132916977/LOC132919488/LOC132921199/LOC132921704/LOC132920960/LOC132929965
BP	GO:0048167	regulation of synaptic plasticity	7/714	70/9298	0.290036	0.911587	0.887657	7	LOC132932172/LOC132929243/LOC132917415/LOC132932042/LOC132918200/LOC132923503/LOC132930421
BP	GO:0044092	negative regulation of molecular function	21/714	239/9298	0.29046	0.911587	0.887657	21	LOC132930796/LOC132917901/LOC132921846/LOC132917058/LOC132931631/LOC132930227/LOC132920360/LOC132922962/LOC132919659/LOC132923313/LOC132920224/LOC132919355/LOC132919653/LOC132924326/LOC132926967/LOC132926305/LOC132924410/LOC132923804/LOC132926713/LOC132929133/LOC132929486
BP	GO:0005976	polysaccharide metabolic process	5/714	47/9298	0.291917	0.911587	0.887657	5	LOC132920555/LOC132923027/LOC132919764/LOC132923782/LOC132924081
BP	GO:0001956	positive regulation of neurotransmitter secretion	2/714	14/9298	0.292773	0.911587	0.887657	2	LOC132919488/LOC132920939
BP	GO:0002011	morphogenesis of an epithelial sheet	2/714	14/9298	0.292773	0.911587	0.887657	2	LOC132917459/LOC132927684
BP	GO:0002292	T cell differentiation involved in immune response	2/714	14/9298	0.292773	0.911587	0.887657	2	LOC132923313/LOC132926967
BP	GO:0006030	chitin metabolic process	2/714	14/9298	0.292773	0.911587	0.887657	2	LOC132919764/LOC132929119
BP	GO:0006541	glutamine metabolic process	2/714	14/9298	0.292773	0.911587	0.887657	2	LOC132919696/LOC132929187
BP	GO:0007313	maternal specification of dorsal/ventral axis, oocyte, soma encoded	2/714	14/9298	0.292773	0.911587	0.887657	2	LOC132919317/LOC132921835
BP	GO:0007526	larval somatic muscle development	2/714	14/9298	0.292773	0.911587	0.887657	2	LOC132931593/LOC132919780
BP	GO:0009309	amine biosynthetic process	2/714	14/9298	0.292773	0.911587	0.887657	2	LOC132917468/LOC132919309
BP	GO:0009395	phospholipid catabolic process	2/714	14/9298	0.292773	0.911587	0.887657	2	LOC132927724/LOC132916903
BP	GO:0009629	response to gravity	2/714	14/9298	0.292773	0.911587	0.887657	2	LOC132919709/LOC132924143
BP	GO:0015844	monoamine transport	2/714	14/9298	0.292773	0.911587	0.887657	2	LOC132922205/LOC132923876
BP	GO:0031648	protein destabilization	2/714	14/9298	0.292773	0.911587	0.887657	2	LOC132919385/LOC132926359
BP	GO:0032370	positive regulation of lipid transport	2/714	14/9298	0.292773	0.911587	0.887657	2	LOC132919488/LOC132923939
BP	GO:0035210	prepupal development	2/714	14/9298	0.292773	0.911587	0.887657	2	LOC132920890/LOC132924191
BP	GO:0042401	cellular biogenic amine biosynthetic process	2/714	14/9298	0.292773	0.911587	0.887657	2	LOC132917468/LOC132919309
BP	GO:0042417	dopamine metabolic process	2/714	14/9298	0.292773	0.911587	0.887657	2	LOC132917468/LOC132919309
BP	GO:0042471	ear morphogenesis	2/714	14/9298	0.292773	0.911587	0.887657	2	LOC132924599/LOC132923775
BP	GO:0042472	inner ear morphogenesis	2/714	14/9298	0.292773	0.911587	0.887657	2	LOC132924599/LOC132923775
BP	GO:0045582	positive regulation of T cell differentiation	2/714	14/9298	0.292773	0.911587	0.887657	2	LOC132920471/LOC132926967
BP	GO:0046348	amino sugar catabolic process	2/714	14/9298	0.292773	0.911587	0.887657	2	LOC132919764/LOC132929119
BP	GO:0046823	negative regulation of nucleocytoplasmic transport	2/714	14/9298	0.292773	0.911587	0.887657	2	LOC132919551/LOC132927684
BP	GO:0046839	phospholipid dephosphorylation	2/714	14/9298	0.292773	0.911587	0.887657	2	LOC132931896/LOC132930401
BP	GO:0048521	negative regulation of behavior	2/714	14/9298	0.292773	0.911587	0.887657	2	LOC132920954/LOC132922205
BP	GO:0050974	detection of mechanical stimulus involved in sensory perception	2/714	14/9298	0.292773	0.911587	0.887657	2	LOC132923055/LOC132930723
BP	GO:0051590	positive regulation of neurotransmitter transport	2/714	14/9298	0.292773	0.911587	0.887657	2	LOC132919488/LOC132920939
BP	GO:0051931	regulation of sensory perception	2/714	14/9298	0.292773	0.911587	0.887657	2	LOC132923055/LOC132928735
BP	GO:0070169	positive regulation of biomineral tissue development	2/714	14/9298	0.292773	0.911587	0.887657	2	LOC132917511/LOC132929965
BP	GO:0080182	histone H3-K4 trimethylation	2/714	14/9298	0.292773	0.911587	0.887657	2	LOC132922515/LOC132924636
BP	GO:0098789	pre-mRNA cleavage required for polyadenylation	2/714	14/9298	0.292773	0.911587	0.887657	2	LOC132918199/LOC132925216
BP	GO:0110151	positive regulation of biomineralization	2/714	14/9298	0.292773	0.911587	0.887657	2	LOC132917511/LOC132929965
BP	GO:1902003	regulation of amyloid-beta formation	2/714	14/9298	0.292773	0.911587	0.887657	2	LOC132926967/LOC132923804
BP	GO:1990573	potassium ion import across plasma membrane	2/714	14/9298	0.292773	0.911587	0.887657	2	LOC132931661/LOC132919355
BP	GO:0001738	morphogenesis of a polarized epithelium	8/714	82/9298	0.293091	0.911587	0.887657	8	LOC132916890/LOC132917307/LOC132920269/LOC132919264/LOC132919985/LOC132922317/LOC132924615/LOC132930166
BP	GO:0062012	regulation of small molecule metabolic process	8/714	82/9298	0.293091	0.911587	0.887657	8	LOC132917651/LOC132932448/LOC132922515/LOC132921086/LOC132919355/LOC132926967/LOC132924081/LOC132929598
BP	GO:0042594	response to starvation	14/714	154/9298	0.294061	0.91372	0.889734	14	LOC132917651/LOC132927173/LOC132918564/LOC132925269/LOC132930227/LOC132921848/LOC132926565/LOC132927146/LOC132924081/LOC132923939/LOC132928735/LOC132930586/LOC132929486/LOC132929965
MF	GO:0004197	cysteine-type endopeptidase activity	6/715	55/9302	0.24568	0.915098	0.854634	6	LOC132932439/LOC132927000/LOC132924530/LOC132929002/LOC132929486/LOC132928572
MF	GO:0016247	channel regulator activity	4/715	33/9302	0.245847	0.915098	0.854634	4	LOC132919394/LOC132920310/LOC132922139/LOC132928917
BP	GO:0050778	positive regulation of immune response	10/714	106/9298	0.295676	0.915237	0.891212	10	LOC132931593/LOC132919710/LOC132920471/LOC132919780/LOC132922088/LOC132919894/LOC132924326/LOC132923926/LOC132926967/LOC132926713
BP	GO:0050953	sensory perception of light stimulus	10/714	106/9298	0.295676	0.915237	0.891212	10	LOC132932217/LOC132917459/LOC132922620/LOC132920316/LOC132919699/LOC132921208/LOC132922564/LOC132920188/LOC132924615/LOC132923939
BP	GO:0031331	positive regulation of cellular catabolic process	17/714	191/9298	0.297745	0.915237	0.891212	17	LOC132918447/LOC132918018/LOC132922597/LOC132923361/LOC132923313/LOC132919385/LOC132919668/LOC132926967/LOC132926359/LOC132928033/LOC132926565/LOC132926361/LOC132923804/LOC132927146/LOC132924081/LOC132928983/LOC132929357
BP	GO:0007367	segment polarity determination	4/714	36/9298	0.297769	0.915237	0.891212	4	LOC132924172/LOC132931584/LOC132921981/LOC132930166
BP	GO:0030098	lymphocyte differentiation	4/714	36/9298	0.297769	0.915237	0.891212	4	LOC132929827/LOC132923313/LOC132920471/LOC132926967
BP	GO:0035088	establishment or maintenance of apical/basal cell polarity	4/714	36/9298	0.297769	0.915237	0.891212	4	LOC132924352/LOC132917058/LOC132920269/LOC132924287
BP	GO:0061245	establishment or maintenance of bipolar cell polarity	4/714	36/9298	0.297769	0.915237	0.891212	4	LOC132924352/LOC132917058/LOC132920269/LOC132924287
BP	GO:0071554	cell wall organization or biogenesis	4/714	36/9298	0.297769	0.915237	0.891212	4	LOC132918730/LOC132919048/LOC132923782/LOC132928477
BP	GO:0000462	maturation of SSU-rRNA from tricistronic rRNA transcript (SSU-rRNA, 5.8S rRNA, LSU-rRNA)	6/714	59/9298	0.298627	0.915237	0.891212	6	LOC132920604/LOC132923397/LOC132920336/LOC132923731/LOC132929147/LOC132929104
BP	GO:0007424	open tracheal system development	20/714	228/9298	0.299194	0.915237	0.891212	20	LOC132916938/LOC132917443/LOC132931977/LOC132917459/LOC132919884/LOC132917370/LOC132922453/LOC132920292/LOC132919311/LOC132922659/LOC132919908/LOC132919309/LOC132920425/LOC132924674/LOC132923704/LOC132927434/LOC132930075/LOC132929798/LOC132930987/LOC132930166
BP	GO:0031167	rRNA methylation	3/714	25/9298	0.300526	0.915237	0.891212	3	LOC132930997/LOC132921601/LOC132929147
BP	GO:0042387	plasmatocyte differentiation	3/714	25/9298	0.300526	0.915237	0.891212	3	LOC132924326/LOC132924417/LOC132926713
BP	GO:0043583	ear development	3/714	25/9298	0.300526	0.915237	0.891212	3	LOC132919264/LOC132924599/LOC132923775
BP	GO:0046461	neutral lipid catabolic process	3/714	25/9298	0.300526	0.915237	0.891212	3	LOC132917826/LOC132918447/LOC132932177
BP	GO:0046464	acylglycerol catabolic process	3/714	25/9298	0.300526	0.915237	0.891212	3	LOC132917826/LOC132918447/LOC132932177
BP	GO:0048190	wing disc dorsal/ventral pattern formation	3/714	25/9298	0.300526	0.915237	0.891212	3	LOC132918182/LOC132920442/LOC132930987
BP	GO:0048705	skeletal system morphogenesis	3/714	25/9298	0.300526	0.915237	0.891212	3	LOC132930796/LOC132929827/LOC132929965
BP	GO:0048839	inner ear development	3/714	25/9298	0.300526	0.915237	0.891212	3	LOC132919264/LOC132924599/LOC132923775
BP	GO:0051489	regulation of filopodium assembly	3/714	25/9298	0.300526	0.915237	0.891212	3	LOC132919699/LOC132924674/LOC132929564
BP	GO:0070050	neuron cellular homeostasis	3/714	25/9298	0.300526	0.915237	0.891212	3	LOC132929598/LOC132928735/LOC132928821
BP	GO:1905954	positive regulation of lipid localization	3/714	25/9298	0.300526	0.915237	0.891212	3	LOC132917651/LOC132919488/LOC132923939
BP	GO:0006873	cellular ion homeostasis	14/714	155/9298	0.302412	0.916879	0.89281	14	LOC132918393/LOC132917133/LOC132925269/LOC132919491/LOC132923332/LOC132919385/LOC132920939/LOC132924591/LOC132927325/LOC132923884/LOC132924064/LOC132925320/LOC132923939/LOC132929598
BP	GO:0009266	response to temperature stimulus	14/714	155/9298	0.302412	0.916879	0.89281	14	LOC132918200/LOC132932395/LOC132918564/LOC132919491/LOC132921295/LOC132922258/LOC132919309/LOC132920310/LOC132920967/LOC132928077/LOC132927499/LOC132930221/LOC132929968/LOC132928389
BP	GO:0001510	RNA methylation	7/714	71/9298	0.30249	0.916879	0.89281	7	LOC132930997/LOC132917102/LOC132919908/LOC132921601/LOC132921208/LOC132929147/LOC132929356
BP	GO:0010508	positive regulation of autophagy	7/714	71/9298	0.30249	0.916879	0.89281	7	LOC132918447/LOC132923313/LOC132919385/LOC132919668/LOC132926967/LOC132926565/LOC132923804
BP	GO:1903034	regulation of response to wounding	7/714	71/9298	0.30249	0.916879	0.89281	7	LOC132916913/LOC132923361/LOC132921932/LOC132921178/LOC132924674/LOC132927684/LOC132927019
BP	GO:0006486	protein glycosylation	11/714	119/9298	0.305461	0.922692	0.898471	11	LOC132918314/LOC132917348/LOC132918776/LOC132923798/LOC132918360/LOC132921932/LOC132923325/LOC132922430/LOC132923782/LOC132927012/LOC132929285
BP	GO:0043413	macromolecule glycosylation	11/714	119/9298	0.305461	0.922692	0.898471	11	LOC132918314/LOC132917348/LOC132918776/LOC132923798/LOC132918360/LOC132921932/LOC132923325/LOC132922430/LOC132923782/LOC132927012/LOC132929285
BP	GO:1901701	cellular response to oxygen-containing compound	25/714	291/9298	0.306998	0.922692	0.898471	25	LOC132917265/LOC132918185/LOC132931593/LOC132917826/LOC132927173/LOC132918396/LOC132918525/LOC132919804/LOC132921939/LOC132921388/LOC132919488/LOC132921072/LOC132922205/LOC132919402/LOC132924174/LOC132923775/LOC132923804/LOC132924498/LOC132924191/LOC132924081/LOC132923939/LOC132928917/LOC132929456/LOC132929291/LOC132929564
BP	GO:0030048	actin filament-based movement	5/714	48/9298	0.307288	0.922692	0.898471	5	LOC132917307/LOC132927410/LOC132921242/LOC132924674/LOC132923804
BP	GO:0071806	protein transmembrane transport	5/714	48/9298	0.307288	0.922692	0.898471	5	LOC132921553/LOC132917855/LOC132919488/LOC132924083/LOC132929714
BP	GO:0033157	regulation of intracellular protein transport	6/714	60/9298	0.312391	0.922692	0.898471	6	LOC132931834/LOC132919488/LOC132919551/LOC132926967/LOC132927684/LOC132928982
BP	GO:0071417	cellular response to organonitrogen compound	13/714	144/9298	0.31246	0.922692	0.898471	13	LOC132931593/LOC132917826/LOC132918396/LOC132918525/LOC132921388/LOC132919488/LOC132922205/LOC132923775/LOC132923804/LOC132924498/LOC132928917/LOC132929456/LOC132929564
BP	GO:0070647	protein modification by small protein conjugation or removal	33/714	392/9298	0.31409	0.922692	0.898471	33	LOC132927651/LOC132922886/LOC132918399/LOC132918596/LOC132931594/LOC132919559/LOC132917365/LOC132932017/LOC132920606/LOC132921295/LOC132922597/LOC132923361/LOC132921532/LOC132920241/LOC132921107/LOC132922287/LOC132919402/LOC132921851/LOC132922825/LOC132923923/LOC132926359/LOC132926361/LOC132927810/LOC132927146/LOC132925375/LOC132928303/LOC132930865/LOC132930698/LOC132929052/LOC132929968/LOC132928…
BP	GO:0001736	establishment of planar polarity	7/714	72/9298	0.315052	0.922692	0.898471	7	LOC132916890/LOC132917307/LOC132919264/LOC132919985/LOC132922317/LOC132924615/LOC132930166
BP	GO:0007164	establishment of tissue polarity	7/714	72/9298	0.315052	0.922692	0.898471	7	LOC132916890/LOC132917307/LOC132919264/LOC132919985/LOC132922317/LOC132924615/LOC132930166
BP	GO:0046034	ATP metabolic process	7/714	72/9298	0.315052	0.922692	0.898471	7	LOC132922515/LOC132920614/LOC132920939/LOC132923113/LOC132924693/LOC132929598/LOC132929181
BP	GO:0000479	endonucleolytic cleavage of tricistronic rRNA transcript (SSU-rRNA, 5.8S rRNA, LSU-rRNA)	4/714	37/9298	0.315576	0.922692	0.898471	4	LOC132920604/LOC132923397/LOC132920336/LOC132929147
BP	GO:0007320	insemination	4/714	37/9298	0.315576	0.922692	0.898471	4	LOC132916977/LOC132921199/LOC132921704/LOC132920960
BP	GO:0016126	sterol biosynthetic process	4/714	37/9298	0.315576	0.922692	0.898471	4	LOC132917651/LOC132932132/LOC132922298/LOC132922180
BP	GO:0036260	RNA capping	4/714	37/9298	0.315576	0.922692	0.898471	4	LOC132920604/LOC132917102/LOC132919908/LOC132923397
BP	GO:0046785	microtubule polymerization	4/714	37/9298	0.315576	0.922692	0.898471	4	LOC132932084/LOC132919966/LOC132920232/LOC132924526
BP	GO:0034249	negative regulation of cellular amide metabolic process	10/714	108/9298	0.316016	0.922692	0.898471	10	LOC132918018/LOC132923313/LOC132919244/LOC132928009/LOC132926359/LOC132928033/LOC132923804/LOC132930865/LOC132928983/LOC132929357
BP	GO:0051223	regulation of protein transport	10/714	108/9298	0.316016	0.922692	0.898471	10	LOC132931977/LOC132931834/LOC132919488/LOC132919551/LOC132920315/LOC132926967/LOC132927684/LOC132924485/LOC132928982/LOC132930988
BP	GO:0006633	fatty acid biosynthetic process	8/714	84/9298	0.31623	0.922692	0.898471	8	LOC132917509/LOC132922101/LOC132918447/LOC132920106/LOC132920792/LOC132924485/LOC132924094/LOC132928648
BP	GO:0010563	negative regulation of phosphorus metabolic process	8/714	84/9298	0.31623	0.922692	0.898471	8	LOC132930796/LOC132921846/LOC132931631/LOC132920360/LOC132923340/LOC132919355/LOC132926967/LOC132923804
BP	GO:0045936	negative regulation of phosphate metabolic process	8/714	84/9298	0.31623	0.922692	0.898471	8	LOC132930796/LOC132921846/LOC132931631/LOC132920360/LOC132923340/LOC132919355/LOC132926967/LOC132923804
BP	GO:0099536	synaptic signaling	28/714	330/9298	0.316946	0.922692	0.898471	28	LOC132932172/LOC132929243/LOC132917415/LOC132932042/LOC132931936/LOC132923673/LOC132918200/LOC132923503/LOC132920383/LOC132923055/LOC132921388/LOC132919394/LOC132919488/LOC132920034/LOC132923499/LOC132920939/LOC132919355/LOC132920215/LOC132922205/LOC132918878/LOC132920315/LOC132923876/LOC132929598/LOC132930421/LOC132928735/LOC132928251/LOC132928389/LOC132928821
BP	GO:0030097	hemopoiesis	14/714	157/9298	0.319309	0.922692	0.898471	14	LOC132930796/LOC132929827/LOC132917459/LOC132932132/LOC132925269/LOC132922453/LOC132920375/LOC132923313/LOC132920471/LOC132919402/LOC132924326/LOC132926967/LOC132924417/LOC132926713
BP	GO:0002286	T cell activation involved in immune response	2/714	15/9298	0.322015	0.922692	0.898471	2	LOC132923313/LOC132926967
BP	GO:0006026	aminoglycan catabolic process	2/714	15/9298	0.322015	0.922692	0.898471	2	LOC132919764/LOC132929119
BP	GO:0006570	tyrosine metabolic process	2/714	15/9298	0.322015	0.922692	0.898471	2	LOC132917138/LOC132919309
BP	GO:0006613	cotranslational protein targeting to membrane	2/714	15/9298	0.322015	0.922692	0.898471	2	LOC132928989/LOC132931163
BP	GO:0006829	zinc ion transport	2/714	15/9298	0.322015	0.922692	0.898471	2	LOC132932361/LOC132930221
BP	GO:0008272	sulfate transport	2/714	15/9298	0.322015	0.922692	0.898471	2	LOC132917034/LOC132931748
BP	GO:0015766	disaccharide transport	2/714	15/9298	0.322015	0.922692	0.898471	2	LOC132920316/LOC132919572
BP	GO:0015772	oligosaccharide transport	2/714	15/9298	0.322015	0.922692	0.898471	2	LOC132920316/LOC132919572
BP	GO:0016577	histone demethylation	2/714	15/9298	0.322015	0.922692	0.898471	2	LOC132918315/LOC132919880
BP	GO:0030838	positive regulation of actin filament polymerization	2/714	15/9298	0.322015	0.922692	0.898471	2	LOC132917612/LOC132924674
BP	GO:0031111	negative regulation of microtubule polymerization or depolymerization	2/714	15/9298	0.322015	0.922692	0.898471	2	LOC132926206/LOC132928873
BP	GO:0035007	regulation of melanization defense response	2/714	15/9298	0.322015	0.922692	0.898471	2	LOC132919710/LOC132922088
BP	GO:0035070	salivary gland histolysis	2/714	15/9298	0.322015	0.922692	0.898471	2	LOC132930227/LOC132923939
BP	GO:0042693	muscle cell fate commitment	2/714	15/9298	0.322015	0.922692	0.898471	2	LOC132926601/LOC132931002
BP	GO:0043633	polyadenylation-dependent RNA catabolic process	2/714	15/9298	0.322015	0.922692	0.898471	2	LOC132918018/LOC132928983
BP	GO:0043687	post-translational protein modification	2/714	15/9298	0.322015	0.922692	0.898471	2	LOC132922287/LOC132927494
BP	GO:0045910	negative regulation of DNA recombination	2/714	15/9298	0.322015	0.922692	0.898471	2	LOC132921070/LOC132927788
BP	GO:0048102	autophagic cell death	2/714	15/9298	0.322015	0.922692	0.898471	2	LOC132930227/LOC132923939
BP	GO:0055013	cardiac muscle cell development	2/714	15/9298	0.322015	0.922692	0.898471	2	LOC132923926/LOC132927894
BP	GO:0070076	histone lysine demethylation	2/714	15/9298	0.322015	0.922692	0.898471	2	LOC132918315/LOC132919880
BP	GO:0070167	regulation of biomineral tissue development	2/714	15/9298	0.322015	0.922692	0.898471	2	LOC132917511/LOC132929965
BP	GO:0070584	mitochondrion morphogenesis	2/714	15/9298	0.322015	0.922692	0.898471	2	LOC132932132/LOC132923443
BP	GO:0110149	regulation of biomineralization	2/714	15/9298	0.322015	0.922692	0.898471	2	LOC132917511/LOC132929965
BP	GO:1902991	regulation of amyloid precursor protein catabolic process	2/714	15/9298	0.322015	0.922692	0.898471	2	LOC132926967/LOC132923804
BP	GO:1903035	negative regulation of response to wounding	2/714	15/9298	0.322015	0.922692	0.898471	2	LOC132916913/LOC132923361
BP	GO:0001676	long-chain fatty acid metabolic process	3/714	26/9298	0.322178	0.922692	0.898471	3	LOC132918447/LOC132918865/LOC132924485
BP	GO:0003382	epithelial cell morphogenesis	3/714	26/9298	0.322178	0.922692	0.898471	3	LOC132917307/LOC132924674/LOC132923804
BP	GO:0006140	regulation of nucleotide metabolic process	3/714	26/9298	0.322178	0.922692	0.898471	3	LOC132922515/LOC132919355/LOC132929598
BP	GO:0006835	dicarboxylic acid transport	3/714	26/9298	0.322178	0.922692	0.898471	3	LOC132918460/LOC132917034/LOC132931748
BP	GO:0007020	microtubule nucleation	3/714	26/9298	0.322178	0.922692	0.898471	3	LOC132919966/LOC132920232/LOC132924526
BP	GO:0007450	dorsal/ventral pattern formation, imaginal disc	3/714	26/9298	0.322178	0.922692	0.898471	3	LOC132918182/LOC132920442/LOC132930987
BP	GO:0035249	synaptic transmission, glutamatergic	3/714	26/9298	0.322178	0.922692	0.898471	3	LOC132919394/LOC132920034/LOC132928389
BP	GO:0042074	cell migration involved in gastrulation	3/714	26/9298	0.322178	0.922692	0.898471	3	LOC132919264/LOC132926713/LOC132930239
BP	GO:0048679	regulation of axon regeneration	3/714	26/9298	0.322178	0.922692	0.898471	3	LOC132916913/LOC132923361/LOC132921932
BP	GO:0071709	membrane assembly	3/714	26/9298	0.322178	0.922692	0.898471	3	LOC132923402/LOC132923673/LOC132921270
BP	GO:1901215	negative regulation of neuron death	3/714	26/9298	0.322178	0.922692	0.898471	3	LOC132923262/LOC132923313/LOC132923804
BP	GO:0000460	maturation of 5.8S rRNA	5/714	49/9298	0.32277	0.922692	0.898471	5	LOC132920604/LOC132918018/LOC132923397/LOC132920336/LOC132929147
BP	GO:0007586	digestion	5/714	49/9298	0.32277	0.922692	0.898471	5	LOC132917779/LOC132923443/LOC132919488/LOC132927894/LOC132928518
BP	GO:0009132	nucleoside diphosphate metabolic process	5/714	49/9298	0.32277	0.922692	0.898471	5	LOC132932395/LOC132920614/LOC132924693/LOC132924287/LOC132929181
BP	GO:0033500	carbohydrate homeostasis	5/714	49/9298	0.32277	0.922692	0.898471	5	LOC132920614/LOC132921848/LOC132924174/LOC132924693/LOC132928978
BP	GO:0071241	cellular response to inorganic substance	5/714	49/9298	0.32277	0.922692	0.898471	5	LOC132927173/LOC132931964/LOC132922962/LOC132922205/LOC132923876
BP	GO:0009953	dorsal/ventral pattern formation	12/714	133/9298	0.323177	0.923035	0.898805	12	LOC132918182/LOC132931593/LOC132917058/LOC132918564/LOC132920224/LOC132919317/LOC132919780/LOC132920442/LOC132921835/LOC132924530/LOC132930987/LOC132930226
BP	GO:0044272	sulfur compound biosynthetic process	6/714	61/9298	0.326255	0.928662	0.904285	6	LOC132917509/LOC132930033/LOC132917774/LOC132921932/LOC132918865/LOC132924094
BP	GO:0046434	organophosphate catabolic process	6/714	61/9298	0.326255	0.928662	0.904285	6	LOC132927724/LOC132925494/LOC132916903/LOC132931896/LOC132932395/LOC132929187
BP	GO:0061014	positive regulation of mRNA catabolic process	6/714	61/9298	0.326255	0.928662	0.904285	6	LOC132918018/LOC132923361/LOC132928033/LOC132923804/LOC132928983/LOC132929357
BP	GO:2000113	negative regulation of cellular macromolecule biosynthetic process	10/714	109/9298	0.326302	0.928662	0.904285	10	LOC132918018/LOC132923313/LOC132919244/LOC132928009/LOC132926359/LOC132928033/LOC132923804/LOC132930865/LOC132928983/LOC132929357
BP	GO:0044843	cell cycle G1/S phase transition	7/714	73/9298	0.327706	0.931832	0.907371	7	LOC132931680/LOC132930796/LOC132923199/LOC132922659/LOC132919402/LOC132926990/LOC132930144
MF	GO:0140102	catalytic activity, acting on a rRNA	3/715	23/9302	0.258005	0.935487	0.873676	3	LOC132930997/LOC132921601/LOC132929147
MF	GO:0015399	primary active transmembrane transporter activity	11/715	114/9302	0.259438	0.935487	0.873676	11	LOC132923716/LOC132917133/LOC132917123/LOC132923332/LOC132920939/LOC132923146/LOC132923703/LOC132924591/LOC132927325/LOC132929780/LOC132930854
MF	GO:0008022	protein C-terminus binding	4/715	34/9302	0.263157	0.935487	0.873676	4	LOC132917651/LOC132931778/LOC132921954/LOC132919207
MF	GO:0000146	microfilament motor activity	2/715	13/9302	0.263736	0.935487	0.873676	2	LOC132927410/LOC132919311
MF	GO:0008139	nuclear localization sequence binding	2/715	13/9302	0.263736	0.935487	0.873676	2	LOC132923053/LOC132919551
MF	GO:0016709	oxidoreductase activity, acting on paired donors, with incorporation or reduction of molecular oxygen, NAD(P)H as one donor, and incorporation of one atom of oxygen	2/715	13/9302	0.263736	0.935487	0.873676	2	LOC132932448/LOC132920488
MF	GO:0052866	phosphatidylinositol phosphate phosphatase activity	2/715	13/9302	0.263736	0.935487	0.873676	2	LOC132931896/LOC132930401
MF	GO:0061608	nuclear import signal receptor activity	2/715	13/9302	0.263736	0.935487	0.873676	2	LOC132923053/LOC132930915
BP	GO:0030162	regulation of proteolysis	16/714	183/9298	0.330922	0.940147	0.915468	16	LOC132930796/LOC132918393/LOC132917901/LOC132931594/LOC132919659/LOC132922597/LOC132926967/LOC132926359/LOC132926305/LOC132926361/LOC132923804/LOC132927146/LOC132929133/LOC132929002/LOC132930144/LOC132929754
BP	GO:0007568	aging	4/714	38/9298	0.333468	0.942384	0.917646	4	LOC132923443/LOC132921219/LOC132921072/LOC132923740
BP	GO:0019218	regulation of steroid metabolic process	4/714	38/9298	0.333468	0.942384	0.917646	4	LOC132917651/LOC132932448/LOC132921086/LOC132926967
BP	GO:0044264	cellular polysaccharide metabolic process	4/714	38/9298	0.333468	0.942384	0.917646	4	LOC132920555/LOC132923027/LOC132923782/LOC132924081
BP	GO:0045089	positive regulation of innate immune response	4/714	38/9298	0.333468	0.942384	0.917646	4	LOC132919710/LOC132922088/LOC132923926/LOC132926713
BP	GO:0051053	negative regulation of DNA metabolic process	4/714	38/9298	0.333468	0.942384	0.917646	4	LOC132930796/LOC132921070/LOC132927788/LOC132929965
BP	GO:0098739	import across plasma membrane	4/714	38/9298	0.333468	0.942384	0.917646	4	LOC132931661/LOC132931676/LOC132920611/LOC132919355
CC	GO:0031901	early endosome membrane	4/713	42/9301	0.403803	0.944244	0.900008	4	LOC132931710/LOC132917826/LOC132927325/LOC132927242
CC	GO:0034705	potassium channel complex	2/713	18/9301	0.406511	0.944244	0.900008	2	LOC132931661/LOC132922139
CC	GO:0000118	histone deacetylase complex	3/713	30/9301	0.407102	0.944244	0.900008	3	LOC132920434/LOC132923779/LOC132927868
CC	GO:0019897	extrinsic component of plasma membrane	6/713	67/9301	0.408826	0.944244	0.900008	6	LOC132918052/LOC132920862/LOC132922659/LOC132919699/LOC132924026/LOC132928873
BP	GO:2000243	positive regulation of reproductive process	11/714	122/9298	0.334668	0.944946	0.920141	11	LOC132931896/LOC132931977/LOC132919559/LOC132919712/LOC132920034/LOC132920954/LOC132923681/LOC132926601/LOC132928251/LOC132929002/LOC132930701
BP	GO:0030335	positive regulation of cell migration	10/714	110/9298	0.336656	0.94688	0.922024	10	LOC132932439/LOC132931977/LOC132919699/LOC132920315/LOC132926967/LOC132927684/LOC132926713/LOC132928735/LOC132930854/LOC132929965
BP	GO:0031122	cytoplasmic microtubule organization	5/714	50/9298	0.338336	0.94688	0.922024	5	LOC132924091/LOC132919966/LOC132921242/LOC132920232/LOC132928033
BP	GO:1903706	regulation of hemopoiesis	5/714	50/9298	0.338336	0.94688	0.922024	5	LOC132929827/LOC132920471/LOC132919402/LOC132926967/LOC132924417
BP	GO:0001894	tissue homeostasis	8/714	86/9298	0.33971	0.94688	0.922024	8	LOC132917459/LOC132917370/LOC132922453/LOC132920854/LOC132924326/LOC132927894/LOC132927434/LOC132929002
BP	GO:0048284	organelle fusion	8/714	86/9298	0.33971	0.94688	0.922024	8	LOC132932132/LOC132931840/LOC132918144/LOC132920175/LOC132919488/LOC132923499/LOC132919966/LOC132924526
BP	GO:0002699	positive regulation of immune effector process	6/714	62/9298	0.340199	0.94688	0.922024	6	LOC132917265/LOC132931593/LOC132920471/LOC132919780/LOC132924326/LOC132926967
BP	GO:0006959	humoral immune response	6/714	62/9298	0.340199	0.94688	0.922024	6	LOC132917265/LOC132931593/LOC132920224/LOC132919780/LOC132919894/LOC132924326
BP	GO:0007156	homophilic cell adhesion via plasma membrane adhesion molecules	6/714	62/9298	0.340199	0.94688	0.922024	6	LOC132917370/LOC132922620/LOC132919412/LOC132923930/LOC132929564/LOC132930166
BP	GO:0048024	regulation of mRNA splicing, via spliceosome	6/714	62/9298	0.340199	0.94688	0.922024	6	LOC132918950/LOC132921208/LOC132921027/LOC132924364/LOC132931002/LOC132929356
BP	GO:0016319	mushroom body development	3/714	27/9298	0.343836	0.94688	0.922024	3	LOC132924122/LOC132923939/LOC132930166
BP	GO:0030537	larval behavior	3/714	27/9298	0.343836	0.94688	0.922024	3	LOC132923939/LOC132924530/LOC132930723
BP	GO:0035418	protein localization to synapse	3/714	27/9298	0.343836	0.94688	0.922024	3	LOC132920315/LOC132924279/LOC132928917
BP	GO:0045010	actin nucleation	3/714	27/9298	0.343836	0.94688	0.922024	3	LOC132916890/LOC132921401/LOC132924674
BP	GO:0048660	regulation of smooth muscle cell proliferation	3/714	27/9298	0.343836	0.94688	0.922024	3	LOC132921184/LOC132926967/LOC132929965
BP	GO:0051224	negative regulation of protein transport	3/714	27/9298	0.343836	0.94688	0.922024	3	LOC132919551/LOC132927684/LOC132928982
BP	GO:0060099	regulation of phagocytosis, engulfment	3/714	27/9298	0.343836	0.94688	0.922024	3	LOC132932353/LOC132927325/LOC132930854
BP	GO:0070570	regulation of neuron projection regeneration	3/714	27/9298	0.343836	0.94688	0.922024	3	LOC132916913/LOC132923361/LOC132921932
BP	GO:1904950	negative regulation of establishment of protein localization	3/714	27/9298	0.343836	0.94688	0.922024	3	LOC132919551/LOC132927684/LOC132928982
BP	GO:1905153	regulation of membrane invagination	3/714	27/9298	0.343836	0.94688	0.922024	3	LOC132932353/LOC132927325/LOC132930854
BP	GO:0009101	glycoprotein biosynthetic process	13/714	148/9298	0.348188	0.94688	0.922024	13	LOC132918314/LOC132917348/LOC132918776/LOC132932395/LOC132923798/LOC132918360/LOC132921932/LOC132923325/LOC132922430/LOC132923782/LOC132927012/LOC132929285/LOC132929965
BP	GO:0032103	positive regulation of response to external stimulus	13/714	148/9298	0.348188	0.94688	0.922024	13	LOC132931593/LOC132919710/LOC132923055/LOC132921932/LOC132920792/LOC132919780/LOC132922088/LOC132924326/LOC132923926/LOC132926967/LOC132926713/LOC132930723/LOC132929965
BP	GO:0071692	protein localization to extracellular region	9/714	99/9298	0.34944	0.94688	0.922024	9	LOC132923402/LOC132931977/LOC132924172/LOC132920315/LOC132924674/LOC132926967/LOC132924174/LOC132929319/LOC132930988
BP	GO:0040017	positive regulation of locomotion	15/714	173/9298	0.350333	0.94688	0.922024	15	LOC132932439/LOC132931896/LOC132931977/LOC132925581/LOC132919699/LOC132922205/LOC132920315/LOC132926967/LOC132927684/LOC132927585/LOC132926713/LOC132928735/LOC132928917/LOC132930854/LOC132929965
BP	GO:0006482	protein demethylation	2/714	16/9298	0.350942	0.94688	0.922024	2	LOC132918315/LOC132919880
BP	GO:0006730	one-carbon metabolic process	2/714	16/9298	0.350942	0.94688	0.922024	2	LOC132921568/LOC132923877
BP	GO:0007280	pole cell migration	2/714	16/9298	0.350942	0.94688	0.922024	2	LOC132926713/LOC132930239
BP	GO:0007506	gonadal mesoderm development	2/714	16/9298	0.350942	0.94688	0.922024	2	LOC132924352/LOC132926713
BP	GO:0008214	protein dealkylation	2/714	16/9298	0.350942	0.94688	0.922024	2	LOC132918315/LOC132919880
BP	GO:0009069	serine family amino acid metabolic process	2/714	16/9298	0.350942	0.94688	0.922024	2	LOC132921696/LOC132917774
BP	GO:0019226	transmission of nerve impulse	2/714	16/9298	0.350942	0.94688	0.922024	2	LOC132922139/LOC132920315
BP	GO:0021987	cerebral cortex development	2/714	16/9298	0.350942	0.94688	0.922024	2	LOC132917058/LOC132923313
BP	GO:0031114	regulation of microtubule depolymerization	2/714	16/9298	0.350942	0.94688	0.922024	2	LOC132926206/LOC132928873
BP	GO:0032094	response to food	2/714	16/9298	0.350942	0.94688	0.922024	2	LOC132920792/LOC132921072
BP	GO:0035172	hemocyte proliferation	2/714	16/9298	0.350942	0.94688	0.922024	2	LOC132931593/LOC132923199
BP	GO:0043392	negative regulation of DNA binding	2/714	16/9298	0.350942	0.94688	0.922024	2	LOC132917058/LOC132922962
BP	GO:0044088	regulation of vacuole organization	2/714	16/9298	0.350942	0.94688	0.922024	2	LOC132918144/LOC132926565
BP	GO:0048662	negative regulation of smooth muscle cell proliferation	2/714	16/9298	0.350942	0.94688	0.922024	2	LOC132926967/LOC132929965
BP	GO:0055006	cardiac cell development	2/714	16/9298	0.350942	0.94688	0.922024	2	LOC132923926/LOC132927894
BP	GO:0055081	anion homeostasis	2/714	16/9298	0.350942	0.94688	0.922024	2	LOC132925269/LOC132919355
BP	GO:0061053	somite development	2/714	16/9298	0.350942	0.94688	0.922024	2	LOC132918393/LOC132919264
BP	GO:0061065	regulation of dauer larval development	2/714	16/9298	0.350942	0.94688	0.922024	2	LOC132920816/LOC132920967
BP	GO:0070373	negative regulation of ERK1 and ERK2 cascade	2/714	16/9298	0.350942	0.94688	0.922024	2	LOC132931429/LOC132922597
BP	GO:0072091	regulation of stem cell proliferation	2/714	16/9298	0.350942	0.94688	0.922024	2	LOC132923199/LOC132927684
BP	GO:0098773	skin epidermis development	2/714	16/9298	0.350942	0.94688	0.922024	2	LOC132917058/LOC132927684
BP	GO:1903557	positive regulation of tumor necrosis factor superfamily cytokine production	2/714	16/9298	0.350942	0.94688	0.922024	2	LOC132917265/LOC132926967
BP	GO:1903578	regulation of ATP metabolic process	2/714	16/9298	0.350942	0.94688	0.922024	2	LOC132922515/LOC132929598
BP	GO:1905508	protein localization to microtubule organizing center	2/714	16/9298	0.350942	0.94688	0.922024	2	LOC132926716/LOC132927855
BP	GO:0002684	positive regulation of immune system process	12/714	136/9298	0.351315	0.94688	0.922024	12	LOC132917265/LOC132931593/LOC132929827/LOC132919710/LOC132920471/LOC132919780/LOC132922088/LOC132919894/LOC132924326/LOC132923926/LOC132926967/LOC132926713
BP	GO:0000478	endonucleolytic cleavage involved in rRNA processing	4/714	39/9298	0.351404	0.94688	0.922024	4	LOC132920604/LOC132923397/LOC132920336/LOC132929147
BP	GO:0002183	cytoplasmic translational initiation	4/714	39/9298	0.351404	0.94688	0.922024	4	LOC132930346/LOC132928799/LOC132916937/LOC132918215
BP	GO:0006414	translational elongation	4/714	39/9298	0.351404	0.94688	0.922024	4	LOC132917641/LOC132920035/LOC132922005/LOC132927369
BP	GO:0022600	digestive system process	4/714	39/9298	0.351404	0.94688	0.922024	4	LOC132917779/LOC132923443/LOC132919488/LOC132927894
BP	GO:0061041	regulation of wound healing	4/714	39/9298	0.351404	0.94688	0.922024	4	LOC132921178/LOC132924674/LOC132927684/LOC132927019
BP	GO:0007297	ovarian follicle cell migration	8/714	87/9298	0.351547	0.94688	0.922024	8	LOC132916890/LOC132931977/LOC132917459/LOC132922453/LOC132919311/LOC132919191/LOC132920215/LOC132929564
BP	GO:0090287	regulation of cellular response to growth factor stimulus	8/714	87/9298	0.351547	0.94688	0.922024	8	LOC132917755/LOC132930796/LOC132917826/LOC132919712/LOC132920816/LOC132921712/LOC132927684/LOC132929965
BP	GO:1905475	regulation of protein localization to membrane	7/714	75/9298	0.353228	0.947524	0.922651	7	LOC132918185/LOC132919884/LOC132923262/LOC132919488/LOC132920506/LOC132920315/LOC132924485
BP	GO:0006906	vesicle fusion	5/714	51/9298	0.353959	0.947524	0.922651	5	LOC132931840/LOC132920175/LOC132919488/LOC132923499/LOC132924526
BP	GO:0042181	ketone biosynthetic process	5/714	51/9298	0.353959	0.947524	0.922651	5	LOC132932132/LOC132920084/LOC132922298/LOC132921178/LOC132922186
BP	GO:0042326	negative regulation of phosphorylation	6/714	63/9298	0.354205	0.947524	0.922651	6	LOC132930796/LOC132921846/LOC132931631/LOC132920360/LOC132926967/LOC132923804
BP	GO:0050770	regulation of axonogenesis	6/714	63/9298	0.354205	0.947524	0.922651	6	LOC132923361/LOC132920396/LOC132919699/LOC132924122/LOC132929965/LOC132930166
BP	GO:0060491	regulation of cell projection assembly	6/714	63/9298	0.354205	0.947524	0.922651	6	LOC132931778/LOC132919385/LOC132921954/LOC132919699/LOC132924674/LOC132929564
BP	GO:0120032	regulation of plasma membrane bounded cell projection assembly	6/714	63/9298	0.354205	0.947524	0.922651	6	LOC132931778/LOC132919385/LOC132921954/LOC132919699/LOC132924674/LOC132929564
BP	GO:1902115	regulation of organelle assembly	6/714	63/9298	0.354205	0.947524	0.922651	6	LOC132931778/LOC132920854/LOC132919385/LOC132921954/LOC132926565/LOC132929357
BP	GO:0010942	positive regulation of cell death	11/714	124/9298	0.354438	0.947524	0.922651	11	LOC132925494/LOC132930796/LOC132931964/LOC132919191/LOC132919385/LOC132920939/LOC132922205/LOC132926967/LOC132928735/LOC132930854/LOC132930773
MF	GO:1902936	phosphatidylinositol bisphosphate binding	6/715	57/9302	0.272221	0.950862	0.888035	6	LOC132923340/LOC132921710/LOC132921401/LOC132922564/LOC132920188/LOC132924674
MF	GO:0008083	growth factor activity	12/715	128/9302	0.278696	0.950862	0.888035	12	LOC132932172/LOC132932130/LOC132917415/LOC132932042/LOC132923503/LOC132919884/LOC132920383/LOC132921591/LOC132921000/LOC132919780/LOC132919593/LOC132930421
MF	GO:0017171	serine hydrolase activity	12/715	128/9302	0.278696	0.950862	0.888035	12	LOC132920714/LOC132916991/LOC132919710/LOC132920292/LOC132922512/LOC132922088/LOC132919894/LOC132921835/LOC132923704/LOC132924587/LOC132930987/LOC132930988
MF	GO:0019894	kinesin binding	3/715	24/9302	0.27945	0.950862	0.888035	3	LOC132920854/LOC132923326/LOC132929049
MF	GO:0051010	microtubule plus-end binding	3/715	24/9302	0.27945	0.950862	0.888035	3	LOC132919485/LOC132919966/LOC132921242
MF	GO:0099106	ion channel regulator activity	3/715	24/9302	0.27945	0.950862	0.888035	3	LOC132920310/LOC132922139/LOC132928917
MF	GO:0003777	microtubule motor activity	4/715	35/9302	0.280686	0.950862	0.888035	4	LOC132917590/LOC132919485/LOC132923474/LOC132926979
MF	GO:0008527	taste receptor activity	4/715	35/9302	0.280686	0.950862	0.888035	4	LOC132920826/LOC132922258/LOC132919804/LOC132921939
BP	GO:0016311	dephosphorylation	13/714	149/9298	0.357243	0.953439	0.928411	13	LOC132931759/LOC132931896/LOC132930401/LOC132917865/LOC132931834/LOC132923313/LOC132919385/LOC132926967/LOC132927939/LOC132923804/LOC132928795/LOC132929564/LOC132928808
BP	GO:0030003	cellular cation homeostasis	13/714	149/9298	0.357243	0.953439	0.928411	13	LOC132918393/LOC132917133/LOC132919491/LOC132923332/LOC132919385/LOC132920939/LOC132924591/LOC132927325/LOC132923884/LOC132924064/LOC132925320/LOC132923939/LOC132929598
MF	GO:0019842	vitamin binding	9/715	93/9302	0.285126	0.955172	0.892061	9	LOC132918726/LOC132921696/LOC132931682/LOC132932099/LOC132918046/LOC132920792/LOC132922564/LOC132920188/LOC132927399
MF	GO:0046906	tetrapyrrole binding	9/715	93/9302	0.285126	0.955172	0.892061	9	LOC132931682/LOC132916913/LOC132922298/LOC132921008/LOC132921086/LOC132920488/LOC132920890/LOC132921072/LOC132928648
BP	GO:0006886	intracellular protein transport	34/714	413/9298	0.359817	0.958104	0.932953	34	LOC132928989/LOC132916899/LOC132917826/LOC132931163/LOC132917470/LOC132916991/LOC132921553/LOC132918730/LOC132918582/LOC132917855/LOC132928228/LOC132932105/LOC132917922/LOC132931834/LOC132923262/LOC132923053/LOC132919488/LOC132923499/LOC132919631/LOC132923351/LOC132919428/LOC132921070/LOC132919551/LOC132923703/LOC132926967/LOC132927684/LOC132924244/LOC132926726/LOC132924083/LOC132929714/LOC132930…
BP	GO:0002682	regulation of immune system process	24/714	287/9298	0.361124	0.958104	0.932953	24	LOC132917265/LOC132917254/LOC132925494/LOC132931593/LOC132929827/LOC132927173/LOC132919710/LOC132920269/LOC132923199/LOC132920224/LOC132921086/LOC132920471/LOC132919780/LOC132922088/LOC132919894/LOC132919402/LOC132924326/LOC132923926/LOC132926825/LOC132926967/LOC132924174/LOC132923775/LOC132924417/LOC132926713
BP	GO:1903311	regulation of mRNA metabolic process	14/714	162/9298	0.362478	0.958104	0.932953	14	LOC132918950/LOC132918018/LOC132923361/LOC132921208/LOC132921027/LOC132919402/LOC132928033/LOC132923804/LOC132924364/LOC132927499/LOC132931002/LOC132928983/LOC132929357/LOC132929356
BP	GO:0032984	protein-containing complex disassembly	8/714	88/9298	0.363433	0.958104	0.932953	8	LOC132916890/LOC132920375/LOC132919485/LOC132919207/LOC132921762/LOC132921401/LOC132926206/LOC132928873
BP	GO:0006650	glycerophospholipid metabolic process	11/714	125/9298	0.364391	0.958104	0.932953	11	LOC132931896/LOC132930401/LOC132916992/LOC132917730/LOC132923340/LOC132920006/LOC132924485/LOC132926621/LOC132928477/LOC132930228/LOC132928572
BP	GO:0008217	regulation of blood pressure	3/714	28/9298	0.365433	0.958104	0.932953	3	LOC132928350/LOC132929295/LOC132929965
BP	GO:0014074	response to purine-containing compound	3/714	28/9298	0.365433	0.958104	0.932953	3	LOC132921008/LOC132922766/LOC132928191
BP	GO:0032387	negative regulation of intracellular transport	3/714	28/9298	0.365433	0.958104	0.932953	3	LOC132919551/LOC132927684/LOC132928982
BP	GO:0042078	germ-line stem cell division	3/714	28/9298	0.365433	0.958104	0.932953	3	LOC132931680/LOC132920854/LOC132919524
BP	GO:0043171	peptide catabolic process	3/714	28/9298	0.365433	0.958104	0.932953	3	LOC132922585/LOC132921446/LOC132929295
BP	GO:0046847	filopodium assembly	3/714	28/9298	0.365433	0.958104	0.932953	3	LOC132919699/LOC132924674/LOC132929564
BP	GO:0050772	positive regulation of axonogenesis	3/714	28/9298	0.365433	0.958104	0.932953	3	LOC132919699/LOC132929965/LOC132930166
BP	GO:0071555	cell wall organization	3/714	28/9298	0.365433	0.958104	0.932953	3	LOC132918730/LOC132919048/LOC132928477
BP	GO:0090303	positive regulation of wound healing	3/714	28/9298	0.365433	0.958104	0.932953	3	LOC132924674/LOC132927684/LOC132927019
BP	GO:1901046	positive regulation of oviposition	3/714	28/9298	0.365433	0.958104	0.932953	3	LOC132920954/LOC132928251/LOC132930701
BP	GO:0007507	heart development	15/714	175/9298	0.367143	0.958104	0.932953	15	LOC132931680/LOC132931593/LOC132917459/LOC132917370/LOC132923262/LOC132923313/LOC132921184/LOC132921027/LOC132924326/LOC132923926/LOC132927894/LOC132926713/LOC132930075/LOC132930239/LOC132929965
BP	GO:0006405	RNA export from nucleus	6/714	64/9298	0.368251	0.958104	0.932953	6	LOC132918437/LOC132917330/LOC132923313/LOC132919631/LOC132919551/LOC132930915
BP	GO:0007620	copulation	4/714	40/9298	0.369346	0.958104	0.932953	4	LOC132916977/LOC132921199/LOC132921704/LOC132920960
BP	GO:0016239	positive regulation of macroautophagy	4/714	40/9298	0.369346	0.958104	0.932953	4	LOC132918447/LOC132923313/LOC132919385/LOC132926565
BP	GO:0060078	regulation of postsynaptic membrane potential	4/714	40/9298	0.369346	0.958104	0.932953	4	LOC132931936/LOC132923055/LOC132928251/LOC132928389
BP	GO:0061912	selective autophagy	4/714	40/9298	0.369346	0.958104	0.932953	4	LOC132918584/LOC132919385/LOC132923443/LOC132924081
BP	GO:1902667	regulation of axon guidance	4/714	40/9298	0.369346	0.958104	0.932953	4	LOC132923361/LOC132919488/LOC132921712/LOC132930166
BP	GO:0007274	neuromuscular synaptic transmission	5/714	52/9298	0.369611	0.958104	0.932953	5	LOC132929243/LOC132920383/LOC132920215/LOC132928735/LOC132928821
BP	GO:0022604	regulation of cell morphogenesis	9/714	101/9298	0.371702	0.958104	0.932953	9	LOC132917511/LOC132917459/LOC132919709/LOC132921932/LOC132924674/LOC132924143/LOC132926206/LOC132926713/LOC132928873
BP	GO:0001655	urogenital system development	8/714	89/9298	0.375357	0.958104	0.932953	8	LOC132923262/LOC132920269/LOC132923313/LOC132919264/LOC132921184/LOC132921027/LOC132926713/LOC132930239
BP	GO:0019216	regulation of lipid metabolic process	8/714	89/9298	0.375357	0.958104	0.932953	8	LOC132917651/LOC132932448/LOC132931896/LOC132917826/LOC132923340/LOC132921086/LOC132926967/LOC132924485
BP	GO:0046942	carboxylic acid transport	8/714	89/9298	0.375357	0.958104	0.932953	8	LOC132918460/LOC132917477/LOC132917034/LOC132917344/LOC132931748/LOC132920611/LOC132920862/LOC132926537
BP	GO:0043484	regulation of RNA splicing	7/714	77/9298	0.378936	0.958104	0.932953	7	LOC132918950/LOC132930227/LOC132921208/LOC132921027/LOC132924364/LOC132931002/LOC132929356
BP	GO:0007000	nucleolus organization	2/714	17/9298	0.37943	0.958104	0.932953	2	LOC132922515/LOC132928009
BP	GO:0007193	adenylate cyclase-inhibiting G protein-coupled receptor signaling pathway	2/714	17/9298	0.37943	0.958104	0.932953	2	LOC132927173/LOC132921388
BP	GO:0007279	pole cell formation	2/714	17/9298	0.37943	0.958104	0.932953	2	LOC132924674/LOC132927499
BP	GO:0007565	female pregnancy	2/714	17/9298	0.37943	0.958104	0.932953	2	LOC132930796/LOC132929965
BP	GO:0010586	miRNA metabolic process	2/714	17/9298	0.37943	0.958104	0.932953	2	LOC132917651/LOC132930226
BP	GO:0016075	rRNA catabolic process	2/714	17/9298	0.37943	0.958104	0.932953	2	LOC132919438/LOC132918018
BP	GO:0016199	axon midline choice point recognition	2/714	17/9298	0.37943	0.958104	0.932953	2	LOC132920231/LOC132922659
BP	GO:0032091	negative regulation of protein binding	2/714	17/9298	0.37943	0.958104	0.932953	2	LOC132923804/LOC132929486
BP	GO:0033135	regulation of peptidyl-serine phosphorylation	2/714	17/9298	0.37943	0.958104	0.932953	2	LOC132917612/LOC132926967
BP	GO:0034331	cell junction maintenance	2/714	17/9298	0.37943	0.958104	0.932953	2	LOC132929243/LOC132920383
BP	GO:0034389	lipid droplet organization	2/714	17/9298	0.37943	0.958104	0.932953	2	LOC132932132/LOC132929002
BP	GO:0045176	apical protein localization	2/714	17/9298	0.37943	0.958104	0.932953	2	LOC132920269/LOC132928735
BP	GO:0045886	negative regulation of synaptic assembly at neuromuscular junction	2/714	17/9298	0.37943	0.958104	0.932953	2	LOC132918396/LOC132930075
BP	GO:0051896	regulation of protein kinase B signaling	2/714	17/9298	0.37943	0.958104	0.932953	2	LOC132917612/LOC132922962
BP	GO:0097746	blood vessel diameter maintenance	2/714	17/9298	0.37943	0.958104	0.932953	2	LOC132923804/LOC132929965
BP	GO:0098787	mRNA cleavage involved in mRNA processing	2/714	17/9298	0.37943	0.958104	0.932953	2	LOC132918199/LOC132925216
BP	GO:1903409	reactive oxygen species biosynthetic process	2/714	17/9298	0.37943	0.958104	0.932953	2	LOC132921072/LOC132928735
BP	GO:1904397	negative regulation of neuromuscular junction development	2/714	17/9298	0.37943	0.958104	0.932953	2	LOC132918396/LOC132930075
BP	GO:0007389	pattern specification process	40/714	493/9298	0.38	0.958104	0.932953	40	LOC132918410/LOC132927651/LOC132924352/LOC132929243/LOC132931680/LOC132918182/LOC132931593/LOC132918315/LOC132917443/LOC132917058/LOC132924172/LOC132918564/LOC132931584/LOC132920844/LOC132920383/LOC132923199/LOC132920224/LOC132919264/LOC132919195/LOC132919985/LOC132919317/LOC132921184/LOC132919780/LOC132920442/LOC132921208/LOC132919966/LOC132921835/LOC132921981/LOC132927434/LOC132926601/LOC132924…
BP	GO:0048608	reproductive structure development	14/714	164/9298	0.380019	0.958104	0.932953	14	LOC132924352/LOC132918437/LOC132922719/LOC132917459/LOC132919712/LOC132923443/LOC132920657/LOC132921184/LOC132923926/LOC132924139/LOC132923681/LOC132927894/LOC132926713/LOC132928460
BP	GO:1901136	carbohydrate derivative catabolic process	6/714	65/9298	0.382319	0.958104	0.932953	6	LOC132932395/LOC132931809/LOC132919764/LOC132929285/LOC132929861/LOC132929119
BP	GO:0019827	stem cell population maintenance	9/714	102/9298	0.382884	0.958104	0.932953	9	LOC132931680/LOC132918182/LOC132931594/LOC132917459/LOC132920383/LOC132919402/LOC132924417/LOC132931002/LOC132930226
BP	GO:0098727	maintenance of cell number	9/714	102/9298	0.382884	0.958104	0.932953	9	LOC132931680/LOC132918182/LOC132931594/LOC132917459/LOC132920383/LOC132919402/LOC132924417/LOC132931002/LOC132930226
BP	GO:0060322	head development	15/714	177/9298	0.384077	0.958104	0.932953	15	LOC132917254/LOC132918393/LOC132922719/LOC132917058/LOC132917178/LOC132920269/LOC132923313/LOC132919264/LOC132919195/LOC132921184/LOC132920434/LOC132924026/LOC132924122/LOC132923939/LOC132930166
BP	GO:0090501	RNA phosphodiester bond hydrolysis	11/714	127/9298	0.384399	0.958104	0.932953	11	LOC132920604/LOC132919438/LOC132918199/LOC132918018/LOC132923397/LOC132920336/LOC132925216/LOC132929147/LOC132930577/LOC132929504/LOC132929357
BP	GO:1901699	cellular response to nitrogen compound	13/714	152/9298	0.384618	0.958104	0.932953	13	LOC132931593/LOC132917826/LOC132918396/LOC132918525/LOC132921388/LOC132919488/LOC132922205/LOC132923775/LOC132923804/LOC132924498/LOC132928917/LOC132929456/LOC132929564
BP	GO:0030516	regulation of axon extension	5/714	53/9298	0.385268	0.958104	0.932953	5	LOC132932130/LOC132923361/LOC132929564/LOC132929965/LOC132930166
BP	GO:0048580	regulation of post-embryonic development	5/714	53/9298	0.385268	0.958104	0.932953	5	LOC132920816/LOC132920967/LOC132924191/LOC132930701/LOC132928873
BP	GO:0009746	response to hexose	3/714	29/9298	0.386907	0.958104	0.932953	3	LOC132919804/LOC132921939/LOC132924174
BP	GO:0019731	antibacterial humoral response	3/714	29/9298	0.386907	0.958104	0.932953	3	LOC132917265/LOC132919780/LOC132924326
BP	GO:0021915	neural tube development	3/714	29/9298	0.386907	0.958104	0.932953	3	LOC132917058/LOC132923313/LOC132919264
BP	GO:0034284	response to monosaccharide	3/714	29/9298	0.386907	0.958104	0.932953	3	LOC132919804/LOC132921939/LOC132924174
BP	GO:0040026	positive regulation of vulval development	3/714	29/9298	0.386907	0.958104	0.932953	3	LOC132923681/LOC132928795/LOC132930701
BP	GO:0043433	negative regulation of DNA-binding transcription factor activity	3/714	29/9298	0.386907	0.958104	0.932953	3	LOC132930796/LOC132920224/LOC132924326
BP	GO:0046503	glycerolipid catabolic process	3/714	29/9298	0.386907	0.958104	0.932953	3	LOC132917826/LOC132918447/LOC132932177
BP	GO:0048659	smooth muscle cell proliferation	3/714	29/9298	0.386907	0.958104	0.932953	3	LOC132921184/LOC132926967/LOC132929965
BP	GO:0050766	positive regulation of phagocytosis	3/714	29/9298	0.386907	0.958104	0.932953	3	LOC132932353/LOC132927325/LOC132930854
BP	GO:0072175	epithelial tube formation	3/714	29/9298	0.386907	0.958104	0.932953	3	LOC132917058/LOC132923313/LOC132919264
BP	GO:0006576	cellular biogenic amine metabolic process	4/714	41/9298	0.387254	0.958104	0.932953	4	LOC132918726/LOC132917468/LOC132919309/LOC132920065
BP	GO:0010951	negative regulation of endopeptidase activity	4/714	41/9298	0.387254	0.958104	0.932953	4	LOC132917901/LOC132919659/LOC132926305/LOC132923804
BP	GO:0035303	regulation of dephosphorylation	4/714	41/9298	0.387254	0.958104	0.932953	4	LOC132923313/LOC132919385/LOC132926967/LOC132923804
BP	GO:2001233	regulation of apoptotic signaling pathway	4/714	41/9298	0.387254	0.958104	0.932953	4	LOC132930227/LOC132923361/LOC132919385/LOC132929598
BP	GO:0009611	response to wounding	14/714	165/9298	0.388829	0.958104	0.932953	14	LOC132931900/LOC132925494/LOC132931593/LOC132916913/LOC132923361/LOC132921932/LOC132919309/LOC132921178/LOC132922512/LOC132919780/LOC132924674/LOC132927684/LOC132927019/LOC132929119
BP	GO:0061458	reproductive system development	14/714	165/9298	0.388829	0.958104	0.932953	14	LOC132924352/LOC132918437/LOC132922719/LOC132917459/LOC132919712/LOC132923443/LOC132920657/LOC132921184/LOC132923926/LOC132924139/LOC132923681/LOC132927894/LOC132926713/LOC132928460
BP	GO:0032101	regulation of response to external stimulus	26/714	317/9298	0.391743	0.958104	0.932953	26	LOC132931593/LOC132916913/LOC132919710/LOC132917612/LOC132921848/LOC132923361/LOC132923055/LOC132921932/LOC132923199/LOC132920224/LOC132919488/LOC132921086/LOC132921178/LOC132920792/LOC132920967/LOC132919780/LOC132922088/LOC132921712/LOC132924326/LOC132923926/LOC132926967/LOC132923775/LOC132926713/LOC132930723/LOC132929965/LOC132930166
BP	GO:0006606	protein import into nucleus	7/714	78/9298	0.391823	0.958104	0.932953	7	LOC132928228/LOC132923053/LOC132919631/LOC132919551/LOC132926967/LOC132927684/LOC132930915
BP	GO:0009205	purine ribonucleoside triphosphate metabolic process	7/714	78/9298	0.391823	0.958104	0.932953	7	LOC132922515/LOC132920614/LOC132920939/LOC132923113/LOC132924693/LOC132929598/LOC132929181
BP	GO:0031344	regulation of cell projection organization	20/714	241/9298	0.391942	0.958104	0.932953	20	LOC132932130/LOC132931778/LOC132916913/LOC132923361/LOC132920396/LOC132923313/LOC132921932/LOC132920231/LOC132919385/LOC132921954/LOC132919488/LOC132919699/LOC132921712/LOC132920315/LOC132924674/LOC132926206/LOC132924122/LOC132929564/LOC132929965/LOC132930166
BP	GO:0010608	post-transcriptional regulation of gene expression	24/714	292/9298	0.394248	0.958104	0.932953	24	LOC132930346/LOC132931953/LOC132916937/LOC132931878/LOC132918018/LOC132923361/LOC132923313/LOC132920521/LOC132921830/LOC132919244/LOC132923146/LOC132928009/LOC132926359/LOC132928033/LOC132926361/LOC132927369/LOC132923804/LOC132927499/LOC132931002/LOC132930865/LOC132928983/LOC132929968/LOC132930226/LOC132929357
BP	GO:0050769	positive regulation of neurogenesis	6/714	66/9298	0.396391	0.958104	0.932953	6	LOC132918396/LOC132919699/LOC132926967/LOC132926206/LOC132929965/LOC132930166
BP	GO:0006417	regulation of translation	17/714	204/9298	0.398991	0.958104	0.932953	17	LOC132930346/LOC132916937/LOC132918018/LOC132923313/LOC132919244/LOC132928009/LOC132926359/LOC132928033/LOC132926361/LOC132927369/LOC132923804/LOC132927499/LOC132931002/LOC132930865/LOC132928983/LOC132929968/LOC132929357
BP	GO:0009411	response to UV	5/714	54/9298	0.400904	0.958104	0.932953	5	LOC132930796/LOC132932217/LOC132920471/LOC132927135/LOC132925375
BP	GO:0009914	hormone transport	5/714	54/9298	0.400904	0.958104	0.932953	5	LOC132917477/LOC132920315/LOC132926967/LOC132924174/LOC132923939
BP	GO:0019730	antimicrobial humoral response	5/714	54/9298	0.400904	0.958104	0.932953	5	LOC132917265/LOC132931593/LOC132920224/LOC132919780/LOC132924326
BP	GO:0009896	positive regulation of catabolic process	18/714	217/9298	0.40176	0.958104	0.932953	18	LOC132918447/LOC132918018/LOC132922597/LOC132923361/LOC132923313/LOC132919385/LOC132919668/LOC132926967/LOC132926359/LOC132928033/LOC132926565/LOC132926361/LOC132923804/LOC132927146/LOC132924081/LOC132928983/LOC132929357/LOC132928873
BP	GO:1902850	microtubule cytoskeleton organization involved in mitosis	11/714	129/9298	0.404498	0.958104	0.932953	11	LOC132918410/LOC132924352/LOC132924172/LOC132919385/LOC132919264/LOC132919966/LOC132921242/LOC132926716/LOC132927855/LOC132928033/LOC132930854
BP	GO:0009144	purine nucleoside triphosphate metabolic process	7/714	79/9298	0.404714	0.958104	0.932953	7	LOC132922515/LOC132920614/LOC132920939/LOC132923113/LOC132924693/LOC132929598/LOC132929181
BP	GO:0002775	antimicrobial peptide production	4/714	42/9298	0.405094	0.958104	0.932953	4	LOC132931593/LOC132920224/LOC132919780/LOC132924326
BP	GO:0002784	regulation of antimicrobial peptide production	4/714	42/9298	0.405094	0.958104	0.932953	4	LOC132931593/LOC132920224/LOC132919780/LOC132924326
BP	GO:0007159	leukocyte cell-cell adhesion	4/714	42/9298	0.405094	0.958104	0.932953	4	LOC132920269/LOC132920471/LOC132926967/LOC132923804
BP	GO:0007616	long-term memory	4/714	42/9298	0.405094	0.958104	0.932953	4	LOC132917720/LOC132920215/LOC132919873/LOC132927499
BP	GO:0008543	fibroblast growth factor receptor signaling pathway	4/714	42/9298	0.405094	0.958104	0.932953	4	LOC132932130/LOC132922659/LOC132921184/LOC132926713
BP	GO:0030308	negative regulation of cell growth	4/714	42/9298	0.405094	0.958104	0.932953	4	LOC132931593/LOC132923361/LOC132924028/LOC132929965
BP	GO:0098609	cell-cell adhesion	17/714	205/9298	0.406982	0.958104	0.932953	17	LOC132923673/LOC132917459/LOC132917370/LOC132922620/LOC132922453/LOC132920269/LOC132919412/LOC132920471/LOC132924279/LOC132926967/LOC132923930/LOC132924026/LOC132924287/LOC132927434/LOC132923804/LOC132929564/LOC132930166
BP	GO:0007007	inner mitochondrial membrane organization	2/714	18/9298	0.407377	0.958104	0.932953	2	LOC132929396/LOC132928487
BP	GO:0007204	positive regulation of cytosolic calcium ion concentration	2/714	18/9298	0.407377	0.958104	0.932953	2	LOC132925320/LOC132923939
BP	GO:0015918	sterol transport	2/714	18/9298	0.407377	0.958104	0.932953	2	LOC132917651/LOC132929319
BP	GO:0016339	calcium-dependent cell-cell adhesion via plasma membrane cell adhesion molecules	2/714	18/9298	0.407377	0.958104	0.932953	2	LOC132917459/LOC132930166
BP	GO:0030902	hindbrain development	2/714	18/9298	0.407377	0.958104	0.932953	2	LOC132919264/LOC132920434
BP	GO:0032873	negative regulation of stress-activated MAPK cascade	2/714	18/9298	0.407377	0.958104	0.932953	2	LOC132930796/LOC132923361
BP	GO:0033564	anterior/posterior axon guidance	2/714	18/9298	0.407377	0.958104	0.932953	2	LOC132919488/LOC132919264
BP	GO:0035162	embryonic hemopoiesis	2/714	18/9298	0.407377	0.958104	0.932953	2	LOC132917459/LOC132922453
BP	GO:0042219	cellular modified amino acid catabolic process	2/714	18/9298	0.407377	0.958104	0.932953	2	LOC132922585/LOC132921446
BP	GO:0042331	phototaxis	2/714	18/9298	0.407377	0.958104	0.932953	2	LOC132922258/LOC132921208
BP	GO:0043001	Golgi to plasma membrane protein transport	2/714	18/9298	0.407377	0.958104	0.932953	2	LOC132923340/LOC132924485
BP	GO:0043455	regulation of secondary metabolic process	2/714	18/9298	0.407377	0.958104	0.932953	2	LOC132919710/LOC132922088
BP	GO:0048808	male genitalia morphogenesis	2/714	18/9298	0.407377	0.958104	0.932953	2	LOC132917459/LOC132919712
BP	GO:0060840	artery development	2/714	18/9298	0.407377	0.958104	0.932953	2	LOC132923262/LOC132929965
BP	GO:0060857	establishment of glial blood-brain barrier	2/714	18/9298	0.407377	0.958104	0.932953	2	LOC132918564/LOC132917123
BP	GO:0070303	negative regulation of stress-activated protein kinase signaling cascade	2/714	18/9298	0.407377	0.958104	0.932953	2	LOC132930796/LOC132923361
BP	GO:0072698	protein localization to microtubule cytoskeleton	2/714	18/9298	0.407377	0.958104	0.932953	2	LOC132926716/LOC132927855
BP	GO:0002443	leukocyte mediated immunity	3/714	30/9298	0.408203	0.958104	0.932953	3	LOC132917265/LOC132920471/LOC132919894
BP	GO:0008078	mesodermal cell migration	3/714	30/9298	0.408203	0.958104	0.932953	3	LOC132926713/LOC132931002/LOC132930239
BP	GO:0035315	hair cell differentiation	3/714	30/9298	0.408203	0.958104	0.932953	3	LOC132916890/LOC132922317/LOC132930166
BP	GO:0035337	fatty-acyl-CoA metabolic process	3/714	30/9298	0.408203	0.958104	0.932953	3	LOC132918865/LOC132920425/LOC132924485
BP	GO:0045887	positive regulation of synaptic assembly at neuromuscular junction	3/714	30/9298	0.408203	0.958104	0.932953	3	LOC132931680/LOC132920383/LOC132926713
BP	GO:1904398	positive regulation of neuromuscular junction development	3/714	30/9298	0.408203	0.958104	0.932953	3	LOC132931680/LOC132920383/LOC132926713
BP	GO:0010035	response to inorganic substance	12/714	142/9298	0.408611	0.958104	0.932953	12	LOC132927173/LOC132931964/LOC132922962/LOC132921412/LOC132919309/LOC132922139/LOC132919780/LOC132921072/LOC132922205/LOC132923876/LOC132923681/LOC132929319
BP	GO:0007548	sex differentiation	15/714	180/9298	0.409637	0.958104	0.932953	15	LOC132924352/LOC132922719/LOC132917459/LOC132926991/LOC132919712/LOC132923443/LOC132920657/LOC132921208/LOC132921712/LOC132923926/LOC132924139/LOC132923681/LOC132926601/LOC132926713/LOC132929356
BP	GO:0016331	morphogenesis of embryonic epithelium	10/714	117/9298	0.410316	0.958104	0.932953	10	LOC132917058/LOC132917459/LOC132917370/LOC132922298/LOC132920383/LOC132923313/LOC132919264/LOC132923326/LOC132927894/LOC132927019
BP	GO:0031346	positive regulation of cell projection organization	10/714	117/9298	0.410316	0.958104	0.932953	10	LOC132931778/LOC132921932/LOC132919385/LOC132921954/LOC132919488/LOC132919699/LOC132926206/LOC132929564/LOC132929965/LOC132930166
BP	GO:0000082	G1/S transition of mitotic cell cycle	6/714	67/9298	0.410449	0.958104	0.932953	6	LOC132931680/LOC132930796/LOC132923199/LOC132922659/LOC132926990/LOC132930144
BP	GO:0008360	regulation of cell shape	6/714	67/9298	0.410449	0.958104	0.932953	6	LOC132917459/LOC132919709/LOC132924674/LOC132924143/LOC132926713/LOC132928873
BP	GO:0034248	regulation of cellular amide metabolic process	20/714	244/9298	0.413976	0.958104	0.932953	20	LOC132930346/LOC132916937/LOC132918018/LOC132923313/LOC132919244/LOC132919780/LOC132924326/LOC132928009/LOC132926967/LOC132926359/LOC132928033/LOC132926361/LOC132927369/LOC132923804/LOC132927499/LOC132931002/LOC132930865/LOC132928983/LOC132929968/LOC132929357
BP	GO:0006637	acyl-CoA metabolic process	5/714	55/9298	0.416495	0.958104	0.932953	5	LOC132930033/LOC132918865/LOC132920425/LOC132924485/LOC132924094
BP	GO:0015850	organic hydroxy compound transport	5/714	55/9298	0.416495	0.958104	0.932953	5	LOC132917477/LOC132917651/LOC132922205/LOC132923876/LOC132929319
BP	GO:0035383	thioester metabolic process	5/714	55/9298	0.416495	0.958104	0.932953	5	LOC132930033/LOC132918865/LOC132920425/LOC132924485/LOC132924094
BP	GO:0045785	positive regulation of cell adhesion	5/714	55/9298	0.416495	0.958104	0.932953	5	LOC132923313/LOC132920471/LOC132926967/LOC132927684/LOC132923804
BP	GO:0090174	organelle membrane fusion	5/714	55/9298	0.416495	0.958104	0.932953	5	LOC132931840/LOC132920175/LOC132919488/LOC132923499/LOC132924526
BP	GO:1903532	positive regulation of secretion by cell	5/714	55/9298	0.416495	0.958104	0.932953	5	LOC132931977/LOC132919488/LOC132920939/LOC132920315/LOC132923939
BP	GO:0030155	regulation of cell adhesion	9/714	105/9298	0.416521	0.958104	0.932953	9	LOC132930796/LOC132920269/LOC132923313/LOC132920471/LOC132926967/LOC132927684/LOC132923804/LOC132930075/LOC132929564
BP	GO:0034504	protein localization to nucleus	9/714	105/9298	0.416521	0.958104	0.932953	9	LOC132928228/LOC132923053/LOC132919631/LOC132919402/LOC132919551/LOC132926967/LOC132927684/LOC132927499/LOC132930915
BP	GO:0002697	regulation of immune effector process	7/714	80/9298	0.417595	0.958104	0.932953	7	LOC132917265/LOC132931593/LOC132920224/LOC132920471/LOC132919780/LOC132924326/LOC132926967
BP	GO:0007298	border follicle cell migration	7/714	80/9298	0.417595	0.958104	0.932953	7	LOC132916890/LOC132931977/LOC132917459/LOC132922453/LOC132919311/LOC132919191/LOC132920215
BP	GO:0018105	peptidyl-serine phosphorylation	7/714	80/9298	0.417595	0.958104	0.932953	7	LOC132931429/LOC132917735/LOC132917612/LOC132926967/LOC132926601/LOC132923804/LOC132927019
BP	GO:0032787	monocarboxylic acid metabolic process	19/714	232/9298	0.419405	0.958104	0.932953	19	LOC132916962/LOC132917509/LOC132922101/LOC132918447/LOC132932177/LOC132920614/LOC132920106/LOC132921008/LOC132921735/LOC132920792/LOC132918865/LOC132919997/LOC132923237/LOC132924693/LOC132924485/LOC132924094/LOC132928648/LOC132930831/LOC132929709
BP	GO:0000288	nuclear-transcribed mRNA catabolic process, deadenylation-dependent decay	4/714	43/9298	0.422833	0.958104	0.932953	4	LOC132918018/LOC132928033/LOC132928983/LOC132929357
BP	GO:0046879	hormone secretion	4/714	43/9298	0.422833	0.958104	0.932953	4	LOC132920315/LOC132926967/LOC132924174/LOC132923939
BP	GO:0051101	regulation of DNA binding	4/714	43/9298	0.422833	0.958104	0.932953	4	LOC132917058/LOC132922962/LOC132926967/LOC132927788
BP	GO:1903131	mononuclear cell differentiation	4/714	43/9298	0.422833	0.958104	0.932953	4	LOC132929827/LOC132923313/LOC132920471/LOC132926967
BP	GO:0072330	monocarboxylic acid biosynthetic process	8/714	93/9298	0.423196	0.958104	0.932953	8	LOC132917509/LOC132922101/LOC132918447/LOC132920106/LOC132920792/LOC132924485/LOC132924094/LOC132928648
BP	GO:0007435	salivary gland morphogenesis	6/714	68/9298	0.424475	0.958104	0.932953	6	LOC132930227/LOC132922453/LOC132924674/LOC132927434/LOC132924417/LOC132923939
BP	GO:0061024	membrane organization	29/714	361/9298	0.427582	0.958104	0.932953	29	LOC132923402/LOC132932353/LOC132923673/LOC132931840/LOC132918582/LOC132927410/LOC132921270/LOC132920375/LOC132920175/LOC132923340/LOC132919488/LOC132923499/LOC132920363/LOC132919428/LOC132924674/LOC132923703/LOC132927172/LOC132927325/LOC132923853/LOC132924526/LOC132923975/LOC132924094/LOC132929598/LOC132928735/LOC132930854/LOC132929396/LOC132929319/LOC132928487/LOC132928873
BP	GO:0002790	peptide secretion	3/714	31/9298	0.429269	0.958104	0.932953	3	LOC132920315/LOC132926967/LOC132924174
BP	GO:0010171	body morphogenesis	3/714	31/9298	0.429269	0.958104	0.932953	3	LOC132916913/LOC132922719/LOC132923361
BP	GO:0030072	peptide hormone secretion	3/714	31/9298	0.429269	0.958104	0.932953	3	LOC132920315/LOC132926967/LOC132924174
BP	GO:0030217	T cell differentiation	3/714	31/9298	0.429269	0.958104	0.932953	3	LOC132923313/LOC132920471/LOC132926967
BP	GO:0046031	ADP metabolic process	3/714	31/9298	0.429269	0.958104	0.932953	3	LOC132920614/LOC132924693/LOC132929181
BP	GO:0050805	negative regulation of synaptic transmission	3/714	31/9298	0.429269	0.958104	0.932953	3	LOC132923673/LOC132920315/LOC132928735
BP	GO:0051251	positive regulation of lymphocyte activation	3/714	31/9298	0.429269	0.958104	0.932953	3	LOC132929827/LOC132920471/LOC132926967
BP	GO:0051170	import into nucleus	7/714	81/9298	0.430451	0.958104	0.932953	7	LOC132928228/LOC132923053/LOC132919631/LOC132919551/LOC132926967/LOC132927684/LOC132930915
BP	GO:0007420	brain development	13/714	157/9298	0.430633	0.958104	0.932953	13	LOC132917254/LOC132918393/LOC132917058/LOC132917178/LOC132920269/LOC132923313/LOC132919264/LOC132921184/LOC132920434/LOC132924026/LOC132924122/LOC132923939/LOC132930166
BP	GO:0050890	cognition	10/714	119/9298	0.431505	0.958104	0.932953	10	LOC132918182/LOC132917720/LOC132923313/LOC132919385/LOC132922015/LOC132920215/LOC132919873/LOC132927499/LOC132926494/LOC132928343
BP	GO:0001933	negative regulation of protein phosphorylation	5/714	56/9298	0.43202	0.958104	0.932953	5	LOC132930796/LOC132921846/LOC132931631/LOC132920360/LOC132926967
BP	GO:0002521	leukocyte differentiation	5/714	56/9298	0.43202	0.958104	0.932953	5	LOC132929827/LOC132925269/LOC132923313/LOC132920471/LOC132926967
BP	GO:0002700	regulation of production of molecular mediator of immune response	5/714	56/9298	0.43202	0.958104	0.932953	5	LOC132917265/LOC132931593/LOC132920224/LOC132919780/LOC132924326
BP	GO:0061387	regulation of extent of cell growth	5/714	56/9298	0.43202	0.958104	0.932953	5	LOC132932130/LOC132923361/LOC132929564/LOC132929965/LOC132930166
BP	GO:0048534	hematopoietic or lymphoid organ development	14/714	170/9298	0.433097	0.958104	0.932953	14	LOC132930796/LOC132929827/LOC132917459/LOC132932132/LOC132925269/LOC132922453/LOC132920375/LOC132923313/LOC132920471/LOC132919402/LOC132924326/LOC132926967/LOC132924417/LOC132926713
BP	GO:0072359	circulatory system development	19/714	234/9298	0.434549	0.958104	0.932953	19	LOC132931680/LOC132931593/LOC132918393/LOC132917459/LOC132917370/LOC132931834/LOC132923262/LOC132923313/LOC132921184/LOC132921027/LOC132924326/LOC132923926/LOC132927894/LOC132923740/LOC132923804/LOC132926713/LOC132930075/LOC132930239/LOC132929965
BP	GO:0120035	regulation of plasma membrane bounded cell projection organization	19/714	234/9298	0.434549	0.958104	0.932953	19	LOC132931778/LOC132916913/LOC132923361/LOC132920396/LOC132923313/LOC132921932/LOC132920231/LOC132919385/LOC132921954/LOC132919488/LOC132919699/LOC132921712/LOC132920315/LOC132924674/LOC132926206/LOC132924122/LOC132929564/LOC132929965/LOC132930166
BP	GO:0001959	regulation of cytokine-mediated signaling pathway	2/714	19/9298	0.434698	0.958104	0.932953	2	LOC132922962/LOC132923775
BP	GO:0006515	protein quality control for misfolded or incompletely synthesized proteins	2/714	19/9298	0.434698	0.958104	0.932953	2	LOC132920714/LOC132918360
BP	GO:0007277	pole cell development	2/714	19/9298	0.434698	0.958104	0.932953	2	LOC132924674/LOC132927499
BP	GO:0007509	mesoderm migration involved in gastrulation	2/714	19/9298	0.434698	0.958104	0.932953	2	LOC132926713/LOC132930239
BP	GO:0008345	larval locomotory behavior	2/714	19/9298	0.434698	0.958104	0.932953	2	LOC132924530/LOC132930723
BP	GO:0009225	nucleotide-sugar metabolic process	2/714	19/9298	0.434698	0.958104	0.932953	2	LOC132918360/LOC132923027
BP	GO:0009453	energy taxis	2/714	19/9298	0.434698	0.958104	0.932953	2	LOC132922258/LOC132921208
BP	GO:0010002	cardioblast differentiation	2/714	19/9298	0.434698	0.958104	0.932953	2	LOC132921027/LOC132926713
BP	GO:0016198	axon choice point recognition	2/714	19/9298	0.434698	0.958104	0.932953	2	LOC132920231/LOC132922659
BP	GO:0016476	regulation of embryonic cell shape	2/714	19/9298	0.434698	0.958104	0.932953	2	LOC132924674/LOC132928873
BP	GO:0035270	endocrine system development	2/714	19/9298	0.434698	0.958104	0.932953	2	LOC132930796/LOC132919195
BP	GO:0043113	receptor clustering	2/714	19/9298	0.434698	0.958104	0.932953	2	LOC132923853/LOC132924287
BP	GO:0045793	positive regulation of cell size	2/714	19/9298	0.434698	0.958104	0.932953	2	LOC132919712/LOC132922659
BP	GO:0051148	negative regulation of muscle cell differentiation	2/714	19/9298	0.434698	0.958104	0.932953	2	LOC132921184/LOC132929965
BP	GO:0060759	regulation of response to cytokine stimulus	2/714	19/9298	0.434698	0.958104	0.932953	2	LOC132922962/LOC132923775
BP	GO:0060964	regulation of miRNA-mediated gene silencing	2/714	19/9298	0.434698	0.958104	0.932953	2	LOC132931878/LOC132930226
BP	GO:0071027	nuclear RNA surveillance	2/714	19/9298	0.434698	0.958104	0.932953	2	LOC132918018/LOC132928983
BP	GO:0099054	presynapse assembly	2/714	19/9298	0.434698	0.958104	0.932953	2	LOC132923673/LOC132923361
BP	GO:0099174	regulation of presynapse organization	2/714	19/9298	0.434698	0.958104	0.932953	2	LOC132923361/LOC132920215
BP	GO:1901071	glucosamine-containing compound metabolic process	2/714	19/9298	0.434698	0.958104	0.932953	2	LOC132919764/LOC132929119
BP	GO:1901076	positive regulation of engulfment of apoptotic cell	2/714	19/9298	0.434698	0.958104	0.932953	2	LOC132932353/LOC132930854
BP	GO:0031349	positive regulation of defense response	8/714	94/9298	0.435136	0.958104	0.932953	8	LOC132931593/LOC132919710/LOC132919780/LOC132922088/LOC132924326/LOC132923926/LOC132926967/LOC132926713
BP	GO:0060249	anatomical structure homeostasis	12/714	145/9298	0.43745	0.958104	0.932953	12	LOC132929243/LOC132917459/LOC132917370/LOC132922453/LOC132920854/LOC132924326/LOC132927894/LOC132927434/LOC132929598/LOC132928735/LOC132929002/LOC132928821
BP	GO:0007635	chemosensory behavior	6/714	69/9298	0.438454	0.958104	0.932953	6	LOC132918200/LOC132921412/LOC132922015/LOC132920967/LOC132921686/LOC132930723
BP	GO:0042391	regulation of membrane potential	9/714	107/9298	0.438931	0.958104	0.932953	9	LOC132931936/LOC132923055/LOC132922139/LOC132920315/LOC132927994/LOC132923939/LOC132929598/LOC132928251/LOC132928389
BP	GO:0007474	imaginal disc-derived wing vein specification	4/714	44/9298	0.440439	0.958104	0.932953	4	LOC132929243/LOC132918315/LOC132920383/LOC132923199
BP	GO:0008049	male courtship behavior	4/714	44/9298	0.440439	0.958104	0.932953	4	LOC132919309/LOC132920310/LOC132920215/LOC132921208
BP	GO:0010466	negative regulation of peptidase activity	4/714	44/9298	0.440439	0.958104	0.932953	4	LOC132917901/LOC132919659/LOC132926305/LOC132923804
BP	GO:0032006	regulation of TOR signaling	4/714	44/9298	0.440439	0.958104	0.932953	4	LOC132917470/LOC132917612/LOC132923313/LOC132919668
BP	GO:0061844	antimicrobial humoral immune response mediated by antimicrobial peptide	4/714	44/9298	0.440439	0.958104	0.932953	4	LOC132931593/LOC132920224/LOC132919780/LOC132924326
BP	GO:0035152	regulation of tube architecture, open tracheal system	10/714	120/9298	0.442084	0.958104	0.932953	10	LOC132917459/LOC132919884/LOC132917370/LOC132922453/LOC132920292/LOC132920425/LOC132923704/LOC132927434/LOC132930987/LOC132930166
BP	GO:0048871	multicellular organismal homeostasis	10/714	120/9298	0.442084	0.958104	0.932953	10	LOC132917459/LOC132917370/LOC132922453/LOC132920854/LOC132920506/LOC132924326/LOC132927894/LOC132927434/LOC132929002/LOC132928932
BP	GO:0010720	positive regulation of cell development	7/714	82/9298	0.443272	0.958104	0.932953	7	LOC132918396/LOC132920034/LOC132919699/LOC132926967/LOC132926206/LOC132929965/LOC132930166
BP	GO:0043488	regulation of mRNA stability	7/714	82/9298	0.443272	0.958104	0.932953	7	LOC132918018/LOC132923361/LOC132928033/LOC132923804/LOC132927499/LOC132928983/LOC132929357
BP	GO:0050684	regulation of mRNA processing	7/714	82/9298	0.443272	0.958104	0.932953	7	LOC132918950/LOC132921208/LOC132921027/LOC132919402/LOC132924364/LOC132931002/LOC132929356
BP	GO:0007304	chorion-containing eggshell formation	11/714	133/9298	0.444755	0.958104	0.932953	11	LOC132927724/LOC132924172/LOC132920224/LOC132920853/LOC132922677/LOC132919317/LOC132920890/LOC132921835/LOC132928648/LOC132929049/LOC132930226
BP	GO:0043297	apical junction assembly	5/714	57/9298	0.447456	0.958104	0.932953	5	LOC132918564/LOC132917370/LOC132920269/LOC132924287/LOC132923804
BP	GO:0010817	regulation of hormone levels	13/714	159/9298	0.449056	0.958104	0.932953	13	LOC132917477/LOC132918642/LOC132920688/LOC132932132/LOC132924172/LOC132922298/LOC132921086/LOC132920890/LOC132920203/LOC132920315/LOC132926967/LOC132924174/LOC132923939
BP	GO:0016322	neuron remodeling	3/714	32/9298	0.450061	0.958104	0.932953	3	LOC132931676/LOC132931977/LOC132924530
BP	GO:0017157	regulation of exocytosis	3/714	32/9298	0.450061	0.958104	0.932953	3	LOC132920315/LOC132923876/LOC132930773
BP	GO:0036294	cellular response to decreased oxygen levels	3/714	32/9298	0.450061	0.958104	0.932953	3	LOC132923313/LOC132924191/LOC132930142
BP	GO:0050773	regulation of dendrite development	3/714	32/9298	0.450061	0.958104	0.932953	3	LOC132920231/LOC132920315/LOC132926206
BP	GO:1904375	regulation of protein localization to cell periphery	3/714	32/9298	0.450061	0.958104	0.932953	3	LOC132920506/LOC132920315/LOC132924485
BP	GO:0035194	post-transcriptional gene silencing by RNA	6/714	70/9298	0.452368	0.958104	0.932953	6	LOC132931953/LOC132931878/LOC132920521/LOC132921830/LOC132923146/LOC132930226
BP	GO:0010506	regulation of autophagy	11/714	134/9298	0.454794	0.958104	0.932953	11	LOC132918447/LOC132930227/LOC132923313/LOC132919385/LOC132919668/LOC132926967/LOC132926565/LOC132923804/LOC132924005/LOC132929598/LOC132929486
BP	GO:0002833	positive regulation of response to biotic stimulus	7/714	83/9298	0.456043	0.958104	0.932953	7	LOC132931593/LOC132919710/LOC132919780/LOC132922088/LOC132924326/LOC132923926/LOC132926713
BP	GO:0009199	ribonucleoside triphosphate metabolic process	7/714	83/9298	0.456043	0.958104	0.932953	7	LOC132922515/LOC132920614/LOC132920939/LOC132923113/LOC132924693/LOC132929598/LOC132929181
BP	GO:0002759	regulation of antimicrobial humoral response	4/714	45/9298	0.457884	0.958104	0.932953	4	LOC132931593/LOC132920224/LOC132919780/LOC132924326
BP	GO:0044344	cellular response to fibroblast growth factor stimulus	4/714	45/9298	0.457884	0.958104	0.932953	4	LOC132932130/LOC132922659/LOC132921184/LOC132926713
BP	GO:0048806	genitalia development	4/714	45/9298	0.457884	0.958104	0.932953	4	LOC132917459/LOC132919712/LOC132920657/LOC132924139
BP	GO:0071774	response to fibroblast growth factor	4/714	45/9298	0.457884	0.958104	0.932953	4	LOC132932130/LOC132922659/LOC132921184/LOC132926713
BP	GO:0097306	cellular response to alcohol	4/714	45/9298	0.457884	0.958104	0.932953	4	LOC132918185/LOC132927173/LOC132924191/LOC132923939
BP	GO:1903828	negative regulation of protein localization	4/714	45/9298	0.457884	0.958104	0.932953	4	LOC132920506/LOC132919551/LOC132927684/LOC132928982
BP	GO:0009408	response to heat	8/714	96/9298	0.45892	0.958104	0.932953	8	LOC132932395/LOC132918564/LOC132919491/LOC132921295/LOC132922258/LOC132920310/LOC132928077/LOC132929968
BP	GO:0009416	response to light stimulus	14/714	173/9298	0.459669	0.958104	0.932953	14	LOC132930796/LOC132918393/LOC132932217/LOC132920854/LOC132922258/LOC132920471/LOC132921208/LOC132922564/LOC132920188/LOC132927135/LOC132927499/LOC132923939/LOC132925375/LOC132928821
BP	GO:0010975	regulation of neuron projection development	14/714	173/9298	0.459669	0.958104	0.932953	14	LOC132916913/LOC132923361/LOC132920396/LOC132923313/LOC132921932/LOC132920231/LOC132919488/LOC132919699/LOC132921712/LOC132920315/LOC132926206/LOC132924122/LOC132929965/LOC132930166
BP	GO:0051051	negative regulation of transport	9/714	109/9298	0.461248	0.958104	0.932953	9	LOC132917651/LOC132931936/LOC132923673/LOC132920175/LOC132919551/LOC132927684/LOC132927325/LOC132924526/LOC132928982
BP	GO:0001678	cellular glucose homeostasis	2/714	20/9298	0.461324	0.958104	0.932953	2	LOC132924174/LOC132924693
BP	GO:0006446	regulation of translational initiation	2/714	20/9298	0.461324	0.958104	0.932953	2	LOC132930346/LOC132916937
BP	GO:0010862	positive regulation of pathway-restricted SMAD protein phosphorylation	2/714	20/9298	0.461324	0.958104	0.932953	2	LOC132920383/LOC132929965
BP	GO:0021543	pallium development	2/714	20/9298	0.461324	0.958104	0.932953	2	LOC132917058/LOC132923313
BP	GO:0030149	sphingolipid catabolic process	2/714	20/9298	0.461324	0.958104	0.932953	2	LOC132916903/LOC132931809
BP	GO:0035306	positive regulation of dephosphorylation	2/714	20/9298	0.461324	0.958104	0.932953	2	LOC132926967/LOC132923804
BP	GO:0042435	indole-containing compound biosynthetic process	2/714	20/9298	0.461324	0.958104	0.932953	2	LOC132925494/LOC132917138
BP	GO:0043388	positive regulation of DNA binding	2/714	20/9298	0.461324	0.958104	0.932953	2	LOC132926967/LOC132927788
BP	GO:0043954	cellular component maintenance	2/714	20/9298	0.461324	0.958104	0.932953	2	LOC132929243/LOC132920383
BP	GO:0045047	protein targeting to ER	2/714	20/9298	0.461324	0.958104	0.932953	2	LOC132928989/LOC132931163
BP	GO:0045765	regulation of angiogenesis	2/714	20/9298	0.461324	0.958104	0.932953	2	LOC132923740/LOC132923804
BP	GO:0045773	positive regulation of axon extension	2/714	20/9298	0.461324	0.958104	0.932953	2	LOC132929965/LOC132930166
BP	GO:0045842	positive regulation of mitotic metaphase/anaphase transition	2/714	20/9298	0.461324	0.958104	0.932953	2	LOC132928193/LOC132919559
BP	GO:0046466	membrane lipid catabolic process	2/714	20/9298	0.461324	0.958104	0.932953	2	LOC132916903/LOC132931809
BP	GO:0046627	negative regulation of insulin receptor signaling pathway	2/714	20/9298	0.461324	0.958104	0.932953	2	LOC132931593/LOC132929564
BP	GO:0051952	regulation of amine transport	2/714	20/9298	0.461324	0.958104	0.932953	2	LOC132919488/LOC132923876
BP	GO:0051964	negative regulation of synapse assembly	2/714	20/9298	0.461324	0.958104	0.932953	2	LOC132918396/LOC132930075
BP	GO:0061064	negative regulation of nematode larval development	2/714	20/9298	0.461324	0.958104	0.932953	2	LOC132920967/LOC132928873
BP	GO:0071025	RNA surveillance	2/714	20/9298	0.461324	0.958104	0.932953	2	LOC132918018/LOC132928983
BP	GO:0071706	tumor necrosis factor superfamily cytokine production	2/714	20/9298	0.461324	0.958104	0.932953	2	LOC132917265/LOC132926967
BP	GO:0072599	establishment of protein localization to endoplasmic reticulum	2/714	20/9298	0.461324	0.958104	0.932953	2	LOC132928989/LOC132931163
BP	GO:1900077	negative regulation of cellular response to insulin stimulus	2/714	20/9298	0.461324	0.958104	0.932953	2	LOC132931593/LOC132929564
BP	GO:1903555	regulation of tumor necrosis factor superfamily cytokine production	2/714	20/9298	0.461324	0.958104	0.932953	2	LOC132917265/LOC132926967
BP	GO:1905809	negative regulation of synapse organization	2/714	20/9298	0.461324	0.958104	0.932953	2	LOC132918396/LOC132930075
BP	GO:2000427	positive regulation of apoptotic cell clearance	2/714	20/9298	0.461324	0.958104	0.932953	2	LOC132932353/LOC132930854
BP	GO:0031329	regulation of cellular catabolic process	24/714	302/9298	0.461417	0.958104	0.932953	24	LOC132931594/LOC132917826/LOC132918447/LOC132918018/LOC132930227/LOC132922597/LOC132923361/LOC132923313/LOC132919385/LOC132919668/LOC132926967/LOC132926359/LOC132928033/LOC132926565/LOC132926361/LOC132923804/LOC132924005/LOC132927499/LOC132927146/LOC132924081/LOC132929598/LOC132928983/LOC132929486/LOC132929357
BP	GO:0007391	dorsal closure	5/714	58/9298	0.462784	0.958104	0.932953	5	LOC132917459/LOC132922298/LOC132920383/LOC132927894/LOC132927019
BP	GO:0030307	positive regulation of cell growth	5/714	58/9298	0.462784	0.958104	0.932953	5	LOC132917612/LOC132926206/LOC132928982/LOC132929965/LOC132930166
BP	GO:0050779	RNA destabilization	5/714	58/9298	0.462784	0.958104	0.932953	5	LOC132918018/LOC132928033/LOC132923804/LOC132928983/LOC132929357
BP	GO:0061157	mRNA destabilization	5/714	58/9298	0.462784	0.958104	0.932953	5	LOC132918018/LOC132928033/LOC132923804/LOC132928983/LOC132929357
BP	GO:1905477	positive regulation of protein localization to membrane	5/714	58/9298	0.462784	0.958104	0.932953	5	LOC132918185/LOC132919884/LOC132923262/LOC132919488/LOC132924485
BP	GO:0032886	regulation of microtubule-based process	10/714	122/9298	0.463178	0.958104	0.932953	10	LOC132931896/LOC132932084/LOC132924172/LOC132920854/LOC132919966/LOC132920232/LOC132924526/LOC132926206/LOC132923804/LOC132928873
BP	GO:0031330	negative regulation of cellular catabolic process	6/714	71/9298	0.466203	0.958104	0.932953	6	LOC132931594/LOC132917826/LOC132930227/LOC132923361/LOC132923313/LOC132929598
BP	GO:0022612	gland morphogenesis	7/714	84/9298	0.468753	0.958104	0.932953	7	LOC132930227/LOC132922453/LOC132921184/LOC132924674/LOC132927434/LOC132924417/LOC132923939
BP	GO:0042044	fluid transport	7/714	84/9298	0.468753	0.958104	0.932953	7	LOC132916938/LOC132931676/LOC132917865/LOC132919884/LOC132923052/LOC132920425/LOC132928932
BP	GO:0061013	regulation of mRNA catabolic process	7/714	84/9298	0.468753	0.958104	0.932953	7	LOC132918018/LOC132923361/LOC132928033/LOC132923804/LOC132927499/LOC132928983/LOC132929357
BP	GO:0009894	regulation of catabolic process	27/714	342/9298	0.469622	0.958104	0.932953	27	LOC132931594/LOC132917826/LOC132918447/LOC132918018/LOC132930227/LOC132922597/LOC132923361/LOC132923313/LOC132919385/LOC132920155/LOC132919668/LOC132926967/LOC132926359/LOC132928033/LOC132926565/LOC132926361/LOC132923804/LOC132924005/LOC132927499/LOC132927146/LOC132924081/LOC132929598/LOC132928983/LOC132930144/LOC132929486/LOC132929357/LOC132928873
BP	GO:0051960	regulation of nervous system development	16/714	200/9298	0.470304	0.958104	0.932953	16	LOC132931680/LOC132918396/LOC132917058/LOC132920269/LOC132923361/LOC132920396/LOC132920383/LOC132923199/LOC132919191/LOC132919699/LOC132926967/LOC132926206/LOC132926713/LOC132930075/LOC132929965/LOC132930166
BP	GO:0002696	positive regulation of leukocyte activation	3/714	33/9298	0.470537	0.958104	0.932953	3	LOC132929827/LOC132920471/LOC132926967
BP	GO:0006754	ATP biosynthetic process	3/714	33/9298	0.470537	0.958104	0.932953	3	LOC132920939/LOC132923113/LOC132929598
BP	GO:0050867	positive regulation of cell activation	3/714	33/9298	0.470537	0.958104	0.932953	3	LOC132929827/LOC132920471/LOC132926967
BP	GO:0044242	cellular lipid catabolic process	8/714	97/9298	0.470744	0.958104	0.932953	8	LOC132927724/LOC132916903/LOC132917826/LOC132918447/LOC132932177/LOC132931809/LOC132921735/LOC132919997
BP	GO:0010977	negative regulation of neuron projection development	4/714	46/9298	0.475141	0.958104	0.932953	4	LOC132916913/LOC132923361/LOC132920396/LOC132923313
BP	GO:0035218	leg disc development	4/714	46/9298	0.475141	0.958104	0.932953	4	LOC132931680/LOC132922659/LOC132920890/LOC132924417
BP	GO:0044106	cellular amine metabolic process	4/714	46/9298	0.475141	0.958104	0.932953	4	LOC132918726/LOC132917468/LOC132919309/LOC132920065
BP	GO:0048542	lymph gland development	4/714	46/9298	0.475141	0.958104	0.932953	4	LOC132932132/LOC132924326/LOC132924417/LOC132926713
BP	GO:0006403	RNA localization	13/714	162/9298	0.476587	0.958104	0.932953	13	LOC132918437/LOC132917330/LOC132917855/LOC132928228/LOC132918543/LOC132923313/LOC132923397/LOC132919631/LOC132919966/LOC132919551/LOC132927499/LOC132930915/LOC132930226
BP	GO:0044093	positive regulation of molecular function	30/714	382/9298	0.476863	0.958104	0.932953	30	LOC132923386/LOC132932038/LOC132918880/LOC132930796/LOC132918393/LOC132931896/LOC132931878/LOC132917612/LOC132919709/LOC132923313/LOC132919191/LOC132919385/LOC132922659/LOC132922512/LOC132919653/LOC132919699/LOC132921656/LOC132920315/LOC132926967/LOC132924174/LOC132924143/LOC132923975/LOC132923804/LOC132926713/LOC132927788/LOC132929174/LOC132930144/LOC132929486/LOC132930068/LOC132929965
BP	GO:0009880	embryonic pattern specification	14/714	175/9298	0.477316	0.958104	0.932953	14	LOC132931680/LOC132918182/LOC132931593/LOC132917443/LOC132924172/LOC132918564/LOC132931584/LOC132919195/LOC132921184/LOC132919966/LOC132921981/LOC132927499/LOC132930226/LOC132930166
BP	GO:0001501	skeletal system development	5/714	59/9298	0.477983	0.958104	0.932953	5	LOC132930796/LOC132929827/LOC132925269/LOC132921178/LOC132929965
BP	GO:0042157	lipoprotein metabolic process	6/714	72/9298	0.479944	0.958104	0.932953	6	LOC132919077/LOC132924172/LOC132927494/LOC132928477/LOC132929319/LOC132928572
BP	GO:0043487	regulation of RNA stability	7/714	85/9298	0.481391	0.958104	0.932953	7	LOC132918018/LOC132923361/LOC132928033/LOC132923804/LOC132927499/LOC132928983/LOC132929357
BP	GO:0048863	stem cell differentiation	7/714	85/9298	0.481391	0.958104	0.932953	7	LOC132918739/LOC132932337/LOC132920383/LOC132921208/LOC132921027/LOC132926713/LOC132929356
BP	GO:0010941	regulation of cell death	30/714	383/9298	0.482878	0.958104	0.932953	30	LOC132932172/LOC132917415/LOC132932042/LOC132925494/LOC132930796/LOC132918393/LOC132923503/LOC132931964/LOC132930227/LOC132917612/LOC132923262/LOC132920269/LOC132922962/LOC132923361/LOC132923313/LOC132919191/LOC132919385/LOC132919488/LOC132920939/LOC132921184/LOC132922205/LOC132926967/LOC132923804/LOC132924447/LOC132929598/LOC132930421/LOC132928735/LOC132929002/LOC132930854/LOC132930773
BP	GO:0001558	regulation of cell growth	10/714	124/9298	0.484138	0.958104	0.932953	10	LOC132932130/LOC132931593/LOC132917612/LOC132923361/LOC132924028/LOC132926206/LOC132929564/LOC132928982/LOC132929965/LOC132930166
BP	GO:0007350	blastoderm segmentation	12/714	150/9298	0.485271	0.958104	0.932953	12	LOC132931680/LOC132918182/LOC132917443/LOC132924172/LOC132931584/LOC132919195/LOC132921184/LOC132919966/LOC132921981/LOC132927499/LOC132930226/LOC132930166
BP	GO:0006605	protein targeting	13/714	163/9298	0.485718	0.958104	0.932953	13	LOC132928989/LOC132917826/LOC132931163/LOC132916991/LOC132921553/LOC132918582/LOC132917855/LOC132928228/LOC132919488/LOC132919428/LOC132923703/LOC132924083/LOC132929714
BP	GO:0002803	positive regulation of antibacterial peptide production	2/714	21/9298	0.4872	0.958104	0.932953	2	LOC132919780/LOC132924326
BP	GO:0006379	mRNA cleavage	2/714	21/9298	0.4872	0.958104	0.932953	2	LOC132918199/LOC132925216
BP	GO:0006778	porphyrin-containing compound metabolic process	2/714	21/9298	0.4872	0.958104	0.932953	2	LOC132917477/LOC132920375
BP	GO:0006963	positive regulation of antibacterial peptide biosynthetic process	2/714	21/9298	0.4872	0.958104	0.932953	2	LOC132919780/LOC132924326
BP	GO:0016114	terpenoid biosynthetic process	2/714	21/9298	0.4872	0.958104	0.932953	2	LOC132918307/LOC132918308
BP	GO:0016574	histone ubiquitination	2/714	21/9298	0.4872	0.958104	0.932953	2	LOC132921107/LOC132919402
BP	GO:0019433	triglyceride catabolic process	2/714	21/9298	0.4872	0.958104	0.932953	2	LOC132917826/LOC132918447
BP	GO:0034453	microtubule anchoring	2/714	21/9298	0.4872	0.958104	0.932953	2	LOC132926716/LOC132927855
BP	GO:0035212	cell competition in a multicellular organism	2/714	21/9298	0.4872	0.958104	0.932953	2	LOC132931593/LOC132919780
BP	GO:0035296	regulation of tube diameter	2/714	21/9298	0.4872	0.958104	0.932953	2	LOC132923804/LOC132929965
BP	GO:0043491	protein kinase B signaling	2/714	21/9298	0.4872	0.958104	0.932953	2	LOC132917612/LOC132922962
BP	GO:0044380	protein localization to cytoskeleton	2/714	21/9298	0.4872	0.958104	0.932953	2	LOC132926716/LOC132927855
BP	GO:0045446	endothelial cell differentiation	2/714	21/9298	0.4872	0.958104	0.932953	2	LOC132923804/LOC132929965
BP	GO:1901342	regulation of vasculature development	2/714	21/9298	0.4872	0.958104	0.932953	2	LOC132923740/LOC132923804
BP	GO:1902101	positive regulation of metaphase/anaphase transition of cell cycle	2/714	21/9298	0.4872	0.958104	0.932953	2	LOC132928193/LOC132919559
BP	GO:1903076	regulation of protein localization to plasma membrane	2/714	21/9298	0.4872	0.958104	0.932953	2	LOC132920506/LOC132924485
BP	GO:0000154	rRNA modification	3/714	34/9298	0.490661	0.958104	0.932953	3	LOC132930997/LOC132921601/LOC132929147
BP	GO:0006418	tRNA aminoacylation for protein translation	3/714	34/9298	0.490661	0.958104	0.932953	3	LOC132921942/LOC132921878/LOC132922006
BP	GO:0030166	proteoglycan biosynthetic process	3/714	34/9298	0.490661	0.958104	0.932953	3	LOC132932395/LOC132921932/LOC132929965
BP	GO:0031644	regulation of nervous system process	3/714	34/9298	0.490661	0.958104	0.932953	3	LOC132923055/LOC132920315/LOC132928735
BP	GO:0033002	muscle cell proliferation	3/714	34/9298	0.490661	0.958104	0.932953	3	LOC132921184/LOC132926967/LOC132929965
BP	GO:0045324	late endosome to vacuole transport	3/714	34/9298	0.490661	0.958104	0.932953	3	LOC132918582/LOC132919207/LOC132919428
BP	GO:0046620	regulation of organ growth	3/714	34/9298	0.490661	0.958104	0.932953	3	LOC132930796/LOC132919712/LOC132919191
BP	GO:0050764	regulation of phagocytosis	3/714	34/9298	0.490661	0.958104	0.932953	3	LOC132932353/LOC132927325/LOC132930854
BP	GO:0070252	actin-mediated cell contraction	3/714	34/9298	0.490661	0.958104	0.932953	3	LOC132917307/LOC132924674/LOC132923804
BP	GO:0071453	cellular response to oxygen levels	3/714	34/9298	0.490661	0.958104	0.932953	3	LOC132923313/LOC132924191/LOC132930142
BP	GO:0071867	response to monoamine	3/714	34/9298	0.490661	0.958104	0.932953	3	LOC132921388/LOC132922205/LOC132928917
BP	GO:0071868	cellular response to monoamine stimulus	3/714	34/9298	0.490661	0.958104	0.932953	3	LOC132921388/LOC132922205/LOC132928917
BP	GO:0071869	response to catecholamine	3/714	34/9298	0.490661	0.958104	0.932953	3	LOC132921388/LOC132922205/LOC132928917
BP	GO:0071870	cellular response to catecholamine stimulus	3/714	34/9298	0.490661	0.958104	0.932953	3	LOC132921388/LOC132922205/LOC132928917
BP	GO:0090503	RNA phosphodiester bond hydrolysis, exonucleolytic	3/714	34/9298	0.490661	0.958104	0.932953	3	LOC132919438/LOC132918018/LOC132929357
BP	GO:1902105	regulation of leukocyte differentiation	3/714	34/9298	0.490661	0.958104	0.932953	3	LOC132929827/LOC132920471/LOC132926967
BP	GO:0002920	regulation of humoral immune response	4/714	47/9298	0.492185	0.958104	0.932953	4	LOC132931593/LOC132920224/LOC132919780/LOC132924326
BP	GO:0007006	mitochondrial membrane organization	4/714	47/9298	0.492185	0.958104	0.932953	4	LOC132923703/LOC132929598/LOC132929396/LOC132928487
BP	GO:0031124	mRNA 3'-end processing	4/714	47/9298	0.492185	0.958104	0.932953	4	LOC132918199/LOC132919402/LOC132925216/LOC132930543
BP	GO:0040024	dauer larval development	4/714	47/9298	0.492185	0.958104	0.932953	4	LOC132917864/LOC132920816/LOC132920967/LOC132926494
BP	GO:0006497	protein lipidation	5/714	60/9298	0.493037	0.958104	0.932953	5	LOC132924172/LOC132927494/LOC132928477/LOC132929319/LOC132928572
BP	GO:0007612	learning	5/714	60/9298	0.493037	0.958104	0.932953	5	LOC132917720/LOC132923313/LOC132919385/LOC132919873/LOC132927499
BP	GO:0031345	negative regulation of cell projection organization	5/714	60/9298	0.493037	0.958104	0.932953	5	LOC132932130/LOC132916913/LOC132923361/LOC132920396/LOC132923313
BP	GO:0042158	lipoprotein biosynthetic process	5/714	60/9298	0.493037	0.958104	0.932953	5	LOC132924172/LOC132927494/LOC132928477/LOC132929319/LOC132928572
BP	GO:0045088	regulation of innate immune response	6/714	73/9298	0.493577	0.958104	0.932953	6	LOC132919710/LOC132923199/LOC132922088/LOC132923926/LOC132923775/LOC132926713
BP	GO:0007043	cell-cell junction assembly	7/714	86/9298	0.493945	0.958104	0.932953	7	LOC132917466/LOC132918564/LOC132917370/LOC132920269/LOC132924026/LOC132924287/LOC132923804
BP	GO:0008284	positive regulation of cell population proliferation	12/714	151/9298	0.49475	0.958104	0.932953	12	LOC132932130/LOC132931593/LOC132918396/LOC132917058/LOC132923199/LOC132922512/LOC132919653/LOC132921184/LOC132919699/LOC132926713/LOC132928982/LOC132929965
BP	GO:0031347	regulation of defense response	14/714	177/9298	0.49487	0.958104	0.932953	14	LOC132931593/LOC132919710/LOC132917612/LOC132923199/LOC132920224/LOC132921086/LOC132919780/LOC132922088/LOC132924326/LOC132923926/LOC132926825/LOC132926967/LOC132923775/LOC132926713
BP	GO:0048732	gland development	15/714	191/9298	0.503344	0.958104	0.932953	15	LOC132931680/LOC132918504/LOC132917459/LOC132932132/LOC132930227/LOC132922453/LOC132919195/LOC132920471/LOC132921184/LOC132924326/LOC132924674/LOC132927434/LOC132924417/LOC132926713/LOC132923939
BP	GO:0006644	phospholipid metabolic process	13/714	165/9298	0.503883	0.958104	0.932953	13	LOC132927724/LOC132916903/LOC132931896/LOC132930401/LOC132916992/LOC132917730/LOC132923340/LOC132920006/LOC132924485/LOC132926621/LOC132928477/LOC132930228/LOC132928572
BP	GO:0044282	small molecule catabolic process	13/714	165/9298	0.503883	0.958104	0.932953	13	LOC132921696/LOC132917011/LOC132931896/LOC132917774/LOC132920614/LOC132923027/LOC132921735/LOC132919997/LOC132920890/LOC132923719/LOC132928978/LOC132929187/LOC132929709
BP	GO:0030703	eggshell formation	11/714	139/9298	0.50453	0.958104	0.932953	11	LOC132927724/LOC132924172/LOC132920224/LOC132920853/LOC132922677/LOC132919317/LOC132920890/LOC132921835/LOC132928648/LOC132929049/LOC132930226
BP	GO:0009948	anterior/posterior axis specification	9/714	113/9298	0.505339	0.958104	0.932953	9	LOC132924352/LOC132917443/LOC132919195/LOC132919985/LOC132921184/LOC132919966/LOC132926601/LOC132927499/LOC132930226
BP	GO:0034765	regulation of ion transmembrane transport	8/714	100/9298	0.505831	0.958104	0.932953	8	LOC132931661/LOC132931676/LOC132919385/LOC132920412/LOC132921452/LOC132925320/LOC132928917/LOC132928932
BP	GO:0006082	organic acid metabolic process	33/714	426/9298	0.506258	0.958104	0.932953	33	LOC132916962/LOC132918726/LOC132917509/LOC132921696/LOC132917138/LOC132917011/LOC132917774/LOC132922101/LOC132918447/LOC132932177/LOC132920614/LOC132920106/LOC132921942/LOC132921878/LOC132919696/LOC132921008/LOC132921735/LOC132919309/LOC132920792/LOC132918865/LOC132919997/LOC132923237/LOC132920890/LOC132921072/LOC132922006/LOC132924693/LOC132924485/LOC132924094/LOC132928648/LOC132929179/LOC132930…
BP	GO:0051047	positive regulation of secretion	6/714	74/9298	0.507089	0.958104	0.932953	6	LOC132931977/LOC132919488/LOC132920939/LOC132920315/LOC132924485/LOC132923939
BP	GO:0002440	production of molecular mediator of immune response	5/714	61/9298	0.507928	0.958104	0.932953	5	LOC132917265/LOC132931593/LOC132920224/LOC132919780/LOC132924326
BP	GO:0019221	cytokine-mediated signaling pathway	5/714	61/9298	0.507928	0.958104	0.932953	5	LOC132931593/LOC132922962/LOC132926967/LOC132923775/LOC132928735
BP	GO:0042110	T cell activation	4/714	48/9298	0.508994	0.958104	0.932953	4	LOC132920269/LOC132923313/LOC132920471/LOC132926967
BP	GO:0042593	glucose homeostasis	4/714	48/9298	0.508994	0.958104	0.932953	4	LOC132920614/LOC132921848/LOC132924174/LOC132924693
BP	GO:0045834	positive regulation of lipid metabolic process	4/714	48/9298	0.508994	0.958104	0.932953	4	LOC132917651/LOC132931896/LOC132926967/LOC132924485
BP	GO:0050708	regulation of protein secretion	4/714	48/9298	0.508994	0.958104	0.932953	4	LOC132931977/LOC132920315/LOC132926967/LOC132930988
BP	GO:0006766	vitamin metabolic process	3/714	35/9298	0.510402	0.958104	0.932953	3	LOC132931682/LOC132921178/LOC132926967
BP	GO:0035330	regulation of hippo signaling	3/714	35/9298	0.510402	0.958104	0.932953	3	LOC132918396/LOC132920269/LOC132919191
BP	GO:0042551	neuron maturation	3/714	35/9298	0.510402	0.958104	0.932953	3	LOC132931676/LOC132931977/LOC132924530
BP	GO:0045138	nematode male tail tip morphogenesis	3/714	35/9298	0.510402	0.958104	0.932953	3	LOC132919712/LOC132921712/LOC132926601
BP	GO:0048762	mesenchymal cell differentiation	3/714	35/9298	0.510402	0.958104	0.932953	3	LOC132920269/LOC132919699/LOC132923804
BP	GO:1901568	fatty acid derivative metabolic process	3/714	35/9298	0.510402	0.958104	0.932953	3	LOC132918865/LOC132920425/LOC132924485
BP	GO:0000472	endonucleolytic cleavage to generate mature 5'-end of SSU-rRNA from (SSU-rRNA, 5.8S rRNA, LSU-rRNA)	2/714	22/9298	0.512285	0.958104	0.932953	2	LOC132920604/LOC132923397
BP	GO:0002778	antibacterial peptide production	2/714	22/9298	0.512285	0.958104	0.932953	2	LOC132919780/LOC132924326
BP	GO:0002780	antibacterial peptide biosynthetic process	2/714	22/9298	0.512285	0.958104	0.932953	2	LOC132919780/LOC132924326
BP	GO:0002786	regulation of antibacterial peptide production	2/714	22/9298	0.512285	0.958104	0.932953	2	LOC132919780/LOC132924326
BP	GO:0002808	regulation of antibacterial peptide biosynthetic process	2/714	22/9298	0.512285	0.958104	0.932953	2	LOC132919780/LOC132924326
BP	GO:0007520	myoblast fusion	2/714	22/9298	0.512285	0.958104	0.932953	2	LOC132923930/LOC132924530
BP	GO:0032104	regulation of response to extracellular stimulus	2/714	22/9298	0.512285	0.958104	0.932953	2	LOC132921848/LOC132920792
BP	GO:0032107	regulation of response to nutrient levels	2/714	22/9298	0.512285	0.958104	0.932953	2	LOC132921848/LOC132920792
BP	GO:0034067	protein localization to Golgi apparatus	2/714	22/9298	0.512285	0.958104	0.932953	2	LOC132918582/LOC132919428
BP	GO:0045445	myoblast differentiation	2/714	22/9298	0.512285	0.958104	0.932953	2	LOC132926713/LOC132930701
BP	GO:0045833	negative regulation of lipid metabolic process	2/714	22/9298	0.512285	0.958104	0.932953	2	LOC132917826/LOC132923340
BP	GO:0046164	alcohol catabolic process	2/714	22/9298	0.512285	0.958104	0.932953	2	LOC132931896/LOC132923719
BP	GO:0050870	positive regulation of T cell activation	2/714	22/9298	0.512285	0.958104	0.932953	2	LOC132920471/LOC132926967
BP	GO:0060033	anatomical structure regression	2/714	22/9298	0.512285	0.958104	0.932953	2	LOC132930227/LOC132923939
BP	GO:0097164	ammonium ion metabolic process	2/714	22/9298	0.512285	0.958104	0.932953	2	LOC132925494/LOC132921336
BP	GO:0097191	extrinsic apoptotic signaling pathway	2/714	22/9298	0.512285	0.958104	0.932953	2	LOC132919385/LOC132926967
BP	GO:1901074	regulation of engulfment of apoptotic cell	2/714	22/9298	0.512285	0.958104	0.932953	2	LOC132932353/LOC132930854
BP	GO:2000677	regulation of transcription regulatory region DNA binding	2/714	22/9298	0.512285	0.958104	0.932953	2	LOC132917058/LOC132926967
BP	GO:0050657	nucleic acid transport	9/714	114/9298	0.516205	0.958104	0.932953	9	LOC132918437/LOC132917330/LOC132917855/LOC132928228/LOC132918543/LOC132923313/LOC132919631/LOC132919551/LOC132930915
BP	GO:0050658	RNA transport	9/714	114/9298	0.516205	0.958104	0.932953	9	LOC132918437/LOC132917330/LOC132917855/LOC132928228/LOC132918543/LOC132923313/LOC132919631/LOC132919551/LOC132930915
BP	GO:0051236	establishment of RNA localization	9/714	114/9298	0.516205	0.958104	0.932953	9	LOC132918437/LOC132917330/LOC132917855/LOC132928228/LOC132918543/LOC132923313/LOC132919631/LOC132919551/LOC132930915
BP	GO:0000226	microtubule cytoskeleton organization	33/714	428/9298	0.517651	0.958104	0.932953	33	LOC132918410/LOC132931969/LOC132924352/LOC132931778/LOC132932084/LOC132924091/LOC132918396/LOC132921846/LOC132924172/LOC132918408/LOC132920854/LOC132922296/LOC132919385/LOC132921954/LOC132919485/LOC132919264/LOC132920416/LOC132923474/LOC132919966/LOC132921242/LOC132920232/LOC132924674/LOC132926716/LOC132927855/LOC132928033/LOC132924526/LOC132926206/LOC132923804/LOC132927499/LOC132930854/LOC132930…
BP	GO:0043068	positive regulation of programmed cell death	7/714	88/9298	0.51876	0.958104	0.932953	7	LOC132930796/LOC132919191/LOC132919385/LOC132920939/LOC132926967/LOC132930854/LOC132930773
BP	GO:2000241	regulation of reproductive process	16/714	206/9298	0.519349	0.958104	0.932953	16	LOC132931661/LOC132931896/LOC132931977/LOC132919559/LOC132919712/LOC132923052/LOC132920034/LOC132920967/LOC132920954/LOC132923681/LOC132926601/LOC132930723/LOC132928251/LOC132929002/LOC132930701/LOC132930226
BP	GO:0010001	glial cell differentiation	5/714	62/9298	0.522642	0.958104	0.932953	5	LOC132918564/LOC132917123/LOC132925269/LOC132926967/LOC132926713
BP	GO:0046165	alcohol biosynthetic process	5/714	62/9298	0.522642	0.958104	0.932953	5	LOC132917651/LOC132917468/LOC132932132/LOC132922298/LOC132922180
BP	GO:0051222	positive regulation of protein transport	5/714	62/9298	0.522642	0.958104	0.932953	5	LOC132931977/LOC132919488/LOC132920315/LOC132926967/LOC132924485
BP	GO:0002702	positive regulation of production of molecular mediator of immune response	4/714	49/9298	0.525547	0.958104	0.932953	4	LOC132917265/LOC132931593/LOC132919780/LOC132924326
BP	GO:0006022	aminoglycan metabolic process	4/714	49/9298	0.525547	0.958104	0.932953	4	LOC132921932/LOC132919764/LOC132930987/LOC132929119
BP	GO:0008306	associative learning	4/714	49/9298	0.525547	0.958104	0.932953	4	LOC132917720/LOC132923313/LOC132919873/LOC132927499
BP	GO:0009308	amine metabolic process	4/714	49/9298	0.525547	0.958104	0.932953	4	LOC132918726/LOC132917468/LOC132919309/LOC132920065
BP	GO:0071482	cellular response to light stimulus	4/714	49/9298	0.525547	0.958104	0.932953	4	LOC132932217/LOC132920854/LOC132920471/LOC132927135
BP	GO:1903036	positive regulation of response to wounding	4/714	49/9298	0.525547	0.958104	0.932953	4	LOC132921932/LOC132924674/LOC132927684/LOC132927019
BP	GO:0140694	non-membrane-bounded organelle assembly	18/714	233/9298	0.525624	0.958104	0.932953	18	LOC132916890/LOC132931778/LOC132917459/LOC132922453/LOC132920854/LOC132921876/LOC132919311/LOC132921954/LOC132921498/LOC132921762/LOC132924674/LOC132926716/LOC132927855/LOC132926324/LOC132927499/LOC132931002/LOC132928382/LOC132929357
BP	GO:0034762	regulation of transmembrane transport	9/714	115/9298	0.526993	0.958104	0.932953	9	LOC132931661/LOC132931676/LOC132919385/LOC132919488/LOC132920412/LOC132921452/LOC132925320/LOC132928917/LOC132928932
BP	GO:0002520	immune system development	14/714	181/9298	0.529573	0.958104	0.932953	14	LOC132930796/LOC132929827/LOC132917459/LOC132932132/LOC132925269/LOC132922453/LOC132920375/LOC132923313/LOC132920471/LOC132919402/LOC132924326/LOC132926967/LOC132924417/LOC132926713
BP	GO:0002225	positive regulation of antimicrobial peptide production	3/714	36/9298	0.529732	0.958104	0.932953	3	LOC132931593/LOC132919780/LOC132924326
[truncated: 2,319 more rows]

## Sheet: Redundancy&Annotation (codeml)
List of genes that belong to the 5 significantly enriched GOterms (Codeml gene set) and identification of redundant genes (those that belong to multiple GOterms)
[truncated: 63 more rows]

[truncated: 2 more sheets: GOterms (RELAX gene set), Redundancy&Annotation (RELAX)]
