# Supplementary material for: Life Cycle Simplifications in Aphids Drive Changes in Evolutionary Rates and Selection Regimes
Source: Mol Biol Evol. 2025 Dec 1;42(12):msaf307. doi: 10.1093/molbev/msaf307 (PMC12696414; doi:10.1093/molbev/msaf307)
Supplement: msaf307_Supplementary_Data [file msaf307_supplementary_data.zip › Table_S4.xlsx]

## Sheet: Table S4
GeneID	Identified in the ten most significant by:			Predicted functional annotation
	Codeml	RELAX (monoecious tested)	RELAX (heteroecious tested)
LOC132931593	Yes	Yes	Yes	protein toll-like
LOC132920464	Yes	Yes	Yes	Polr3F - RNA polymerase III subunit F
LOC132919428	Yes	Yes	Yes	intermembrane lipid transfer protein VPS13A-like
LOC132924215	Yes	Yes	Yes	uncharacterized protein C05D11.1-like
LOC132928033	Yes	Yes	Yes	CCR4-NOT transcription complex subunit 1-like
LOC132923974	Yes	Yes	Yes	bent - projectin protein bent
LOC132924526	Yes	Yes	Yes	uncharacterized
LOC132927994	Yes	Yes	Yes	piezo-type mechanosensitive ion channel component-like
LOC132928008	Yes	No	Yes	KIF-binding protein
LOC132932234	Yes	No	No	endothelin-converting enzyme 2-like
LOC132917590	No	Yes	Yes	kl-3 - dynein heavy chain 8, axonemal kl-3
LOC132916899	No	Yes	No	uncharacterized
